# Supplementary material for: HTS-Net: An integrated regulome-interactome approach for establishing network regulation models in high-throughput screenings
Source: PLoS One. 2017 Sep 26;12(9):e0185400. doi: 10.1371/journal.pone.0185400 (PMC5614607; doi:10.1371/journal.pone.0185400)
Supplement: S1 File — This file contains Gene Ontology terms enrichment information for the 3 HTS-Net runs studied in this paper (Wang, Tai and Wolf datasets) along with count of terms and statistics. Significant GO terms enrichment (using hypergeometric statistical test along a Benjamini-Hotchberg correction fixed at an FDR of 5%) are highlighted in yellow. (XLSX) [file pone.0185400.s001.xlsx]

## Sheet: Chia-Comparison-GO-pval
GO_term	GO_desc	GO_occ-list-HTS-NET_GOcount.txt-113	Genes-list-HTS-NET_GOcount.txt	Enrichment-list-HTS-NET_GOcount,txt	Hypergeom_p-Val-list-HTS-NET_GOcount,txt	BH_q-value-list-HTS-NET_GOcount,txt_(FDR=0,05)	p-Val_significative-list-HTS-NET_GOcount.txt	GO_occ-Secondary_GOcount.txt-126	Genes-Secondary_GOcount.txt	Enrichment-Secondary_GOcount,txt	Hypergeom_p-Val-Secondary_GOcount,txt	BH_q-value-Secondary_GOcount,txt_(FDR=0,05)	p-Val_significative-Secondary_GOcount.txt	GO_occ-Homo_sapiens_reference_genome_GOcount.txt-18335	Genes-Homo_sapiens_reference_genome_GOcount.txt
GO:0010467	gene expression	27	(GTF3C2,2976);(EIF2S1,1965);(SRSF3,6428);(EIF2B3,8891);(EPRS,2058);(PSMA1,5682);(EDC3,80153);(VARS,7407);(MAPK14,1432);(NUDT21,11051);(EIF2B2,8892);(GTF2A2,2958);(MED12,9968);(YAP1,10413);(SF3A1,10291);(KARS,3735);(EIF2S2,8894);(HNRNPD,3184);(CNOT1,23019);(POLR2E,5434);(CPSF3,51692);(ETF1,2107);(GTF3C3,9330);(PSMD2,5708);(NCBP1,4686);(CCNC,892);(HNRNPU,3192)	6.49989	4.74683e-15	3.39928e-06	*	15	(EIF2B3,8891);(EIF2B2,8892);(ZFP36,7538);(PCF11,51585);(NXF1,10482);(SF3A1,10291);(EIF2S2,8894);(LARS,51520);(SF3A3,10946);(CPSF3,51692);(ETF1,2107);(EIF2B4,8890);(PSMD2,5708);(EIF2B1,1967);(NCBP1,4686)	3.23848	6.07661e-05	5.77877e-05	-	674	-
GO:0005515	protein binding	77	(PRPF40A,55660);(HSPD1,3329);(DDIT3,1649);(NOLC1,9221);(ULK2,9706);(YY1,7528);(CENPA,1058);(BTRC,8945);(EIF2S1,1965);(SRSF3,6428);(EIF2B3,8891);(CHERP,10523);(EPRS,2058);(PSMA1,5682);(GSPT1,2935);(EDC3,80153);(COPS3,8533);(NOD2,64127);(COPS4,51138);(CBLL1,79872);(COPS6,10980);(MAPK14,1432);(DENR,8562);(PHB,5245);(WDR18,57418);(NUDT21,11051);(SON,6651);(ADA,100);(GPS1,2873);(EIF2B2,8892);(RNF40,98…	1.96783	3.55678e-13	6.79856e-06	*	68	(SFPQ,6421);(DDIT3,1649);(ULK2,9706);(YY1,7528);(EIF2B3,8891);(CAMP,820);(GSPT1,2935);(ANKRD1,27063);(COPS4,51138);(RHOA,387);(CYBA,1535);(PRDM14,63978);(PHB,5245);(SON,6651);(ADA,100);(GPS1,2873);(EIF2B2,8892);(BDP1,26469);(RBM17,84991);(EP300,2033);(ZFP36,7538);(POU5F1,5460);(PXN,5829);(TPD52L1,7164);(SPI1,6688);(NXF1,10482);(GLTSCR1,29998);(XRCC1,7515);(NFRKB,4798);(SF3A1,10291);(GLRB,2743);(M…	1.55853	6.30739e-06	2.03957e-05	*	6349	-
GO:0005654	nucleoplasm	31	(DDIT3,1649);(CENPA,1058);(GTF3C2,2976);(SRSF3,6428);(PSMA1,5682);(MAPK14,1432);(PHB,5245);(WDR18,57418);(NUDT21,11051);(GTF2A2,2958);(EP300,2033);(POU5F1,5460);(CENPQ,55166);(MED12,9968);(YAP1,10413);(SF3A1,10291);(CDKN2A,1029);(HNRNPD,3184);(ANAPC5,51433);(POLR2E,5434);(SYNCRIP,10492);(HCFC1,3054);(TPR,7175);(CPSF3,51692);(GTF3C3,9330);(E4F1,1877);(PSMD2,5708);(NCBP1,4686);(CCNC,892);(POLH,5429…	4.44735	8.87476e-13	1.01978e-05	*	22	(SFPQ,6421);(DDIT3,1649);(ANKRD1,27063);(PHB,5245);(PRDM9,56979);(EP300,2033);(POU5F1,5460);(PCF11,51585);(NXF1,10482);(XRCC1,7515);(SF3A1,10291);(SF3A3,10946);(SYNCRIP,10492);(HCFC1,3054);(TPR,7175);(CPSF3,51692);(E4F1,1877);(PSMD2,5708);(NANOG,79923);(MCRS1,10445);(NCBP1,4686);(POLH,5429)	2.83055	8.49599e-06	2.71942e-05	*	1131	-
GO:0008380	RNA splicing	14	(PRPF40A,55660);(SRSF3,6428);(NUDT21,11051);(SON,6651);(CDK12,51755);(SF3A1,10291);(HNRNPD,3184);(POLR2E,5434);(SYNCRIP,10492);(CPSF3,51692);(NCBP1,4686);(LUC7L3,51747);(NONO,4841);(HNRNPU,3192)	9.12286	4.1859e-10	1.35971e-05	*	8	(SFPQ,6421);(SON,6651);(PCF11,51585);(SF3A1,10291);(SF3A3,10946);(SYNCRIP,10492);(CPSF3,51692);(NCBP1,4686)	4.67521	0.00032738	9.85791e-05	-	249	-
GO:0044822	poly(A) RNA binding	27	(PRPF40A,55660);(HSPD1,3329);(NOLC1,9221);(REXO4,57109);(EIF2S1,1965);(SRSF3,6428);(CHERP,10523);(GSPT1,2935);(NUDT21,11051);(SON,6651);(POU5F1,5460);(MATR3,9782);(SF3A1,10291);(EIF2S2,8894);(CDKN2A,1029);(HNRNPD,3184);(TIA1,7072);(NAP1L4,4676);(CNOT1,23019);(SYNCRIP,10492);(FUBP1,8880);(TPR,7175);(ETF1,2107);(NCBP1,4686);(LUC7L3,51747);(NONO,4841);(HNRNPU,3192)	3.93261	5.70609e-10	1.69964e-05	*	17	(SFPQ,6421);(GSPT1,2935);(HELZ,9931);(H1FX,8971);(SON,6651);(ZFP36,7538);(POU5F1,5460);(NXF1,10482);(SF3A1,10291);(EIF2S2,8894);(SF3A3,10946);(SYNCRIP,10492);(FUBP1,8880);(TPR,7175);(ETF1,2107);(NCBP1,4686);(EDF1,8721)	2.22062	0.00161301	0.000156367	-	1114	-
GO:0010388	cullin deneddylation	5	(COPS3,8533);(COPS4,51138);(COPS6,10980);(GPS1,2873);(COPS2,9318)	90.1426	1.00483e-09	2.03957e-05	*	2	(COPS4,51138);(GPS1,2873)	32.3369	0.00163428	0.000159766	-	9	-
GO:0003723	RNA binding	15	(YY1,7528);(SRSF3,6428);(PSMA1,5682);(RAE1,8480);(EDC3,80153);(NUDT21,11051);(SON,6651);(SF3A1,10291);(EIF2S2,8894);(HNRNPD,3184);(SYNCRIP,10492);(CPSF3,51692);(ETF1,2107);(NCBP1,4686);(HNRNPU,3192)	6.06945	2.48479e-08	2.3795e-05	*	10	(YY1,7528);(SON,6651);(RBM17,84991);(SPI1,6688);(SF3A1,10291);(EIF2S2,8894);(SYNCRIP,10492);(CPSF3,51692);(ETF1,2107);(NCBP1,4686)	3.62882	0.000453241	0.000108777	-	401	-
GO:0008180	COP9 signalosome	6	(COPS3,8533);(NOD2,64127);(COPS4,51138);(COPS6,10980);(GPS1,2873);(COPS2,9318)	27.0428	8.03106e-08	2.71942e-05	*	2	(COPS4,51138);(GPS1,2873)	8.08422	0.0253476	0.000839622	-	36	-
GO:0005829	cytosol	38	(BEST1,7439);(HSPD1,3329);(DDIT3,1649);(ULK2,9706);(CENPA,1058);(BTRC,8945);(EIF2S1,1965);(EIF2B3,8891);(EPRS,2058);(PSMA1,5682);(EDC3,80153);(NOD2,64127);(VARS,7407);(MAPK14,1432);(ADA,100);(EIF2B2,8892);(GSTP1,2950);(POU5F1,5460);(APC,324);(CENPQ,55166);(YAP1,10413);(KARS,3735);(EIF2S2,8894);(CDKN2A,1029);(HNRNPD,3184);(ADSSL1,122622);(ANAPC5,51433);(CNOT1,23019);(POLR2E,5434);(ETF1,2107);(CASP…	2.31534	2.55478e-07	3.05935e-05	*	26	(DDIT3,1649);(ULK2,9706);(EIF2B3,8891);(CAMP,820);(ANKRD1,27063);(RHOA,387);(ADA,100);(EIF2B2,8892);(ZFP36,7538);(POU5F1,5460);(NXF1,10482);(EIF2S2,8894);(LARS,51520);(ETF1,2107);(EIF2B4,8890);(CDC42,998);(PSTPIP2,9050);(TPM1,7168);(NUP107,57122);(CAPN2,824);(MOCS1,4337);(MAP2K7,5609);(FTL,2512);(PSMD2,5708);(EIF2B1,1967);(NCBP1,4686)	1.42073	0.038399	0.00117275	-	2663	-
GO:0016032	viral process	16	(HSPD1,3329);(CENPA,1058);(BTRC,8945);(PSMA1,5682);(RAE1,8480);(COPS6,10980);(GTF2A2,2958);(EP300,2033);(KARS,3735);(POLR2E,5434);(SYNCRIP,10492);(TPR,7175);(E4F1,1877);(PSMD2,5708);(NCBP1,4686);(NUP160,23279)	4.69459	2.8074e-07	3.39928e-05	*	9	(RHOA,387);(EP300,2033);(NXF1,10482);(SYNCRIP,10492);(TPR,7175);(NUP107,57122);(E4F1,1877);(PSMD2,5708);(NCBP1,4686)	2.36825	0.01415	0.000625467	-	553	-
GO:0006366	transcription from RNA polymerase II promoter	14	(SRSF3,6428);(MED19,219541);(NUDT21,11051);(GTF2A2,2958);(POU5F1,5460);(NFIB,4781);(NFRKB,4798);(POLR2E,5434);(HCFC1,3054);(FUBP1,8880);(CPSF3,51692);(COPS2,9318);(MED13L,23389);(NCBP1,4686)	5.07052	6.67871e-07	3.73921e-05	*	13	(CDX2,1045);(SOX14,8403);(POU5F1,5460);(PCF11,51585);(SPI1,6688);(NFRKB,4798);(FUBP1,8880);(HCFC1,3054);(CPSF3,51692);(ZNF136,7695);(LIF,3976);(NCBP1,4686);(TAF7,6879)	4.22256	1.29609e-05	3.73921e-05	*	448	-
GO:0000398	mRNA splicing, via spliceosome	9	(SRSF3,6428);(NUDT21,11051);(SF3A1,10291);(HNRNPD,3184);(POLR2E,5434);(SYNCRIP,10492);(CPSF3,51692);(NCBP1,4686);(HNRNPU,3192)	8.69232	9.70422e-07	4.07914e-05	*	6	(PCF11,51585);(SF3A1,10291);(SF3A3,10946);(SYNCRIP,10492);(CPSF3,51692);(NCBP1,4686)	5.197	0.00107723	0.000135971	-	168	-
GO:0005730	nucleolus	28	(PRPF40A,55660);(NOLC1,9221);(REXO4,57109);(PSMA1,5682);(RAE1,8480);(COPS4,51138);(COPS6,10980);(SON,6651);(AGPS,8540);(GTF2A2,2958);(EP300,2033);(MATR3,9782);(CENPQ,55166);(NFIB,4781);(CDK12,51755);(NFRKB,4798);(SF3A1,10291);(CDKN2A,1029);(HNRNPD,3184);(KLHL8,57563);(CNOT1,23019);(HCFC1,3054);(FUBP1,8880);(SNAP23,8773);(E4F1,1877);(NCBP1,4686);(LUC7L3,51747);(NONO,4841)	2.59462	1.84886e-06	4.41906e-05	*	23	(CDX2,1045);(COPS4,51138);(ABTB1,80325);(H1FX,8971);(SON,6651);(AGPS,8540);(PITX1,5307);(RBM17,84991);(EP300,2033);(PXN,5829);(NFRKB,4798);(SF3A1,10291);(SF3A3,10946);(FUBP1,8880);(HCFC1,3054);(NUP107,57122);(E4F1,1877);(CGGBP1,8545);(NANOG,79923);(MCRS1,10445);(NCBP1,4686);(EDF1,8721);(TAF7,6879)	1.9114	0.0017809	0.000180162	-	1751	-
GO:0016592	mediator complex	5	(MED19,219541);(MED12,9968);(MED28,80306);(MED13L,23389);(CCNC,892)	22.5356	2.63289e-06	4.75899e-05	*	0	-	-	1	1	-	36	-
GO:0005851	eukaryotic translation initiation factor 2B complex	3	(EIF2S1,1965);(EIF2B3,8891);(EIF2B2,8892)	69.5386	7.8358e-06	5.09892e-05	*	4	(EIF2B3,8891);(EIF2B2,8892);(EIF2B4,8890);(EIF2B1,1967)	83.1519	7.32385e-08	1.01978e-05	*	7	-
GO:0000278	mitotic cell cycle	12	(CENPA,1058);(BTRC,8945);(PSMA1,5682);(RAE1,8480);(EP300,2033);(CENPQ,55166);(CDKN2A,1029);(ANAPC5,51433);(TPR,7175);(CLASP1,23332);(PSMD2,5708);(NUP160,23279)	4.69176	9.70719e-06	5.43885e-05	*	4	(EP300,2033);(TPR,7175);(NUP107,57122);(PSMD2,5708)	1.40256	0.319109	0.00315793	-	415	-
GO:0005634	nucleus	55	(PRPF40A,55660);(DDIT3,1649);(YY1,7528);(CENPA,1058);(BTRC,8945);(REXO4,57109);(EIF2S1,1965);(PSMA1,5682);(RAE1,8480);(MED19,219541);(COPS4,51138);(COPS6,10980);(MAPK14,1432);(PHB,5245);(NUDT21,11051);(SON,6651);(GPS1,2873);(RNF40,9810);(GTF2A2,2958);(EP300,2033);(GSTP1,2950);(PHB2,11331);(POU5F1,5460);(APC,324);(MATR3,9782);(CENPQ,55166);(MED12,9968);(FBXO22,26263);(YAP1,10413);(NFIB,4781);(CDK1…	1.64469	1.46144e-05	5.77877e-05	*	60	(ZFP64,55734);(SFPQ,6421);(DDIT3,1649);(YY1,7528);(CDX2,1045);(NEUROD2,4761);(ANKRD1,27063);(ATOH8,84913);(HELZ,9931);(NPEPL1,79716);(COPS4,51138);(PRDM14,63978);(PHB,5245);(H1FX,8971);(SON,6651);(PITX1,5307);(GPS1,2873);(BDP1,26469);(RBM17,84991);(EP300,2033);(ODF2,4956);(ZFP36,7538);(POU5F1,5460);(ZNF35,7584);(PXN,5829);(XRCC1,7515);(NFRKB,4798);(SF3A1,10291);(PROP1,5626);(ZNF138,7697);(LARS,51…	1.6091	1.44167e-05	4.07914e-05	*	5426	-
GO:0003743	translation initiation factor activity	5	(EIF2S1,1965);(EIF2B3,8891);(DENR,8562);(EIF2B2,8892);(EIF2S2,8894)	15.6016	1.67813e-05	6.1187e-05	*	5	(EIF2B3,8891);(EIF2B2,8892);(EIF2S2,8894);(EIF2B4,8890);(EIF2B1,1967)	13.9919	2.83989e-05	4.75899e-05	*	52	-
GO:0016020	membrane	27	(PRPF40A,55660);(BEST1,7439);(HSPD1,3329);(EIF2S1,1965);(SCD,6319);(CHERP,10523);(EPRS,2058);(EDC3,80153);(ZDHHC20,253832);(PHB,5245);(AGPS,8540);(ADA,100);(RNF40,9810);(MATR3,9782);(MED12,9968);(HMOX2,3163);(MED28,80306);(CNOT1,23019);(SYNCRIP,10492);(HCFC1,3054);(CASP2,835);(DRG2,1819);(CLASP1,23332);(INVS,27130);(PSMD2,5708);(NONO,4841);(HNRNPU,3192)	2.32904	2.17268e-05	6.45863e-05	*	18	(GUSB,2990);(HELZ,9931);(CYBA,1535);(IBSP,3381);(PHB,5245);(AGPS,8540);(ENPP7,339221);(ADA,100);(SYNCRIP,10492);(HCFC1,3054);(MVP,9961);(CDC42,998);(PSTPIP2,9050);(NUP107,57122);(FTL,2512);(PSMD2,5708);(EIF2B1,1967);(APLP2,334)	1.3925	0.0929546	0.00199878	-	1881	-
GO:0006406	mRNA export from nucleus	5	(SRSF3,6428);(RAE1,8480);(CPSF3,51692);(NCBP1,4686);(NUP160,23279)	12.6763	4.64216e-05	6.79856e-05	*	4	(NXF1,10482);(CPSF3,51692);(NUP107,57122);(NCBP1,4686)	9.09474	0.000982431	0.000132572	-	64	-
GO:0016071	mRNA metabolic process	8	(PSMA1,5682);(EDC3,80153);(MAPK14,1432);(HNRNPD,3184);(CNOT1,23019);(ETF1,2107);(PSMD2,5708);(NCBP1,4686)	5.7436	7.93525e-05	7.13849e-05	-	4	(ZFP36,7538);(ETF1,2107);(PSMD2,5708);(NCBP1,4686)	2.5755	0.0706336	0.00169964	-	226	-
GO:0030529	ribonucleoprotein complex	6	(EPRS,2058);(HNRNPD,3184);(SYNCRIP,10492);(CPSF3,51692);(NCBP1,4686);(HNRNPU,3192)	8.39258	8.20432e-05	7.47841e-05	-	4	(SYNCRIP,10492);(CPSF3,51692);(MVP,9961);(NCBP1,4686)	5.01779	0.00842585	0.000441906	-	116	-
GO:0005850	eukaryotic translation initiation factor 2 complex	2	(EIF2S1,1965);(EIF2S2,8894)	108.171	0.000112492	7.81834e-05	-	1	(EIF2S2,8894)	48.5053	0.0204761	0.000798831	-	3	-
GO:0031124	mRNA 3'-end processing	4	(SRSF3,6428);(NUDT21,11051);(CPSF3,51692);(NCBP1,4686)	15.8299	0.000116173	8.15827e-05	-	3	(PCF11,51585);(CPSF3,51692);(NCBP1,4686)	10.6475	0.00279185	0.000203957	-	41	-
GO:0006369	termination of RNA polymerase II transcription	4	(SRSF3,6428);(NUDT21,11051);(CPSF3,51692);(NCBP1,4686)	14.7506	0.00015353	8.4982e-05	-	3	(PCF11,51585);(CPSF3,51692);(NCBP1,4686)	9.92154	0.00341711	0.000214155	-	44	-
GO:0016070	RNA metabolic process	8	(PSMA1,5682);(EDC3,80153);(MAPK14,1432);(HNRNPD,3184);(CNOT1,23019);(ETF1,2107);(PSMD2,5708);(NCBP1,4686)	5.19221	0.000159424	8.83813e-05	-	4	(ZFP36,7538);(ETF1,2107);(PSMD2,5708);(NCBP1,4686)	2.32825	0.0938891	0.00200218	-	250	-
GO:0003747	translation release factor activity	2	(GSPT1,2935);(ETF1,2107)	81.1283	0.000224077	9.17805e-05	-	2	(GSPT1,2935);(ETF1,2107)	72.7579	0.000278592	9.17805e-05	-	4	-
GO:0051716	cellular response to stimulus	2	(EIF2B3,8891);(EIF2B2,8892)	81.1283	0.000224077	9.51798e-05	-	4	(EIF2B3,8891);(EIF2B2,8892);(EIF2B4,8890);(EIF2B1,1967)	145.516	2.12631e-09	3.39928e-06	*	4	-
GO:0014003	oligodendrocyte development	3	(EIF2B3,8891);(EIF2B2,8892);(MED12,9968)	23.1795	0.000279587	9.85791e-05	-	4	(EIF2B3,8891);(EIF2B2,8892);(EIF2B4,8890);(EIF2B1,1967)	27.7173	1.16234e-05	3.39928e-05	*	21	-
GO:0016363	nuclear matrix	5	(PRPF40A,55660);(YY1,7528);(PHB2,11331);(MATR3,9782);(NONO,4841)	8.63067	0.00028864	0.000101978	-	2	(SFPQ,6421);(YY1,7528)	3.09608	0.136529	0.0023523	-	94	-
GO:0070461	SAGA-type complex	2	(TADA2B,93624);(HCFC1,3054)	64.9027	0.000371956	0.000105378	-	1	(HCFC1,3054)	29.1032	0.0338951	0.00103338	-	5	-
GO:0097452	GAIT complex	2	(EPRS,2058);(SYNCRIP,10492)	64.9027	0.000371956	0.000108777	-	1	(SYNCRIP,10492)	29.1032	0.0338951	0.00110137	-	5	-
GO:0005737	cytoplasm	43	(PRPF40A,55660);(HSPD1,3329);(NOLC1,9221);(SRSF3,6428);(EIF2B3,8891);(CHERP,10523);(EPRS,2058);(RAE1,8480);(COPS3,8533);(NOD2,64127);(KLC3,147700);(COPS6,10980);(MAPK14,1432);(PHB,5245);(WDR18,57418);(ADA,100);(GPS1,2873);(EIF2B2,8892);(EP300,2033);(GSTP1,2950);(RASSF7,8045);(POU5F1,5460);(APC,324);(CENPQ,55166);(YAP1,10413);(KARS,3735);(CDKN2A,1029);(FTSJ1,24140);(NAP1L4,4676);(ADSSL1,122622);(H…	1.59402	0.00052045	0.000112176	-	38	(SFPQ,6421);(EIF2B3,8891);(ANKRD1,27063);(NPEPL1,79716);(ABTB1,80325);(SERPINB2,5055);(PHB,5245);(ADA,100);(PITX1,5307);(GPS1,2873);(ADAMTS1,9510);(EIF2B2,8892);(BDP1,26469);(RBM17,84991);(EP300,2033);(ZFP36,7538);(POU5F1,5460);(PXN,5829);(TPD52L1,7164);(FTSJ1,24140);(LARS,51520);(HCFC1,3054);(TPR,7175);(MVP,9961);(ETF1,2107);(HIVEP3,59269);(EIF2B4,8890);(ANXA4,307);(CDC42,998);(INCA1,388324);(E4…	1.26333	0.0625045	0.00158406	-	4377	-
GO:0008013	beta-catenin binding	4	(BTRC,8945);(EP300,2033);(APC,324);(MED12,9968)	10.6398	0.000544586	0.000115575	-	3	(EP300,2033);(PXN,5829);(PROP1,5626)	7.15652	0.00853361	0.000445306	-	61	-
GO:0042797	tRNA transcription from RNA polymerase III promoter	2	(GTF3C2,2976);(GTF3C3,9330)	54.0855	0.000555685	0.000118975	-	0	-	-	1	1	-	6	-
GO:0042791	5S class rRNA transcription from RNA polymerase III type 1 promoter	2	(GTF3C2,2976);(GTF3C3,9330)	54.0855	0.000555685	0.000122374	-	0	-	-	1	1	-	6	-
GO:0070934	CRD-mediated mRNA stabilization	2	(SYNCRIP,10492);(HNRNPU,3192)	54.0855	0.000555685	0.000125773	-	1	(SYNCRIP,10492)	24.2526	0.0405361	0.00122714	-	6	-
GO:0042382	paraspeckles	2	(NUDT21,11051);(NONO,4841)	54.0855	0.000555685	0.000129173	-	1	(SFPQ,6421)	24.2526	0.0405361	0.00124074	-	6	-
GO:0000127	transcription factor TFIIIC complex	2	(GTF3C2,2976);(GTF3C3,9330)	54.0855	0.000555685	0.000132572	-	0	-	-	1	1	-	6	-
GO:0006396	RNA processing	4	(CHERP,10523);(HNRNPD,3184);(SYNCRIP,10492);(HNRNPU,3192)	10.4682	0.000579399	0.000135971	-	1	(SYNCRIP,10492)	2.34703	0.348356	0.00324971	-	62	-
GO:0003713	transcription coactivator activity	7	(YY1,7528);(GTF2A2,2958);(EP300,2033);(MED12,9968);(YAP1,10413);(HCFC1,3054);(E4F1,1877)	4.77225	0.000683985	0.00013937	-	6	(YY1,7528);(EP300,2033);(HCFC1,3054);(E4F1,1877);(EDF1,8721);(TAF7,6879)	3.66847	0.00607224	0.000278741	-	238	-
GO:0000776	kinetochore	4	(APC,324);(TPR,7175);(CLASP1,23332);(NUP160,23279)	9.98502	0.000693307	0.00014277	-	2	(TPR,7175);(NUP107,57122)	4.47741	0.0736578	0.00178462	-	65	-
GO:0016607	nuclear speck	6	(PRPF40A,55660);(SRSF3,6428);(SON,6651);(CDK12,51755);(LUC7L3,51747);(NONO,4841)	5.56308	0.000754422	0.000146169	-	3	(SON,6651);(NXF1,10482);(SF3A3,10946)	2.49456	0.11964	0.00221293	-	175	-
GO:0070937	CRD-mediated mRNA stability complex	2	(SYNCRIP,10492);(HNRNPU,3192)	46.359	0.000774824	0.000149568	-	1	(SYNCRIP,10492)	20.788	0.0471318	0.00131552	-	7	-
GO:0046825	regulation of protein export from nucleus	2	(CDKN2A,1029);(TPR,7175)	46.359	0.000774824	0.000152968	-	1	(TPR,7175)	20.788	0.0471318	0.00136651	-	7	-
GO:0000209	protein polyubiquitination	5	(BTRC,8945);(PSMA1,5682);(FBXO22,26263);(CDKN2A,1029);(PSMD2,5708)	6.81751	0.000850279	0.000156367	-	1	(PSMD2,5708)	1.22282	0.561004	0.00364063	-	119	-
GO:0010827	regulation of glucose transport	3	(RAE1,8480);(TPR,7175);(NUP160,23279)	15.2116	0.000992499	0.000159766	-	2	(TPR,7175);(NUP107,57122)	9.09474	0.020314	0.000679856	-	32	-
GO:0007094	mitotic spindle assembly checkpoint	3	(APC,324);(ANAPC5,51433);(TPR,7175)	15.2116	0.000992499	0.000163165	-	1	(TPR,7175)	4.54737	0.198166	0.00269903	-	32	-
GO:0051437	positive regulation of ubiquitin-protein ligase activity involved in mitotic cell cycle	4	(BTRC,8945);(PSMA1,5682);(ANAPC5,51433);(PSMD2,5708)	9.01426	0.00101928	0.000166565	-	1	(PSMD2,5708)	2.02105	0.391931	0.00336189	-	72	-
GO:0042594	response to starvation	3	(DDIT3,1649);(ULK2,9706);(ADSSL1,122622)	14.7506	0.00108687	0.000169964	-	3	(DDIT3,1649);(ULK2,9706);(ZFP36,7538)	13.2287	0.00148717	0.000149568	-	33	-
GO:0006397	mRNA processing	6	(PRPF40A,55660);(NUDT21,11051);(SON,6651);(CDK12,51755);(SF3A1,10291);(NONO,4841)	5.1784	0.0010939	0.000173363	-	4	(SFPQ,6421);(SON,6651);(SF3A1,10291);(SF3A3,10946)	3.09608	0.0408504	0.00125773	-	188	-
GO:0001104	RNA polymerase II transcription cofactor activity	3	(MED19,219541);(MED12,9968);(MED13L,23389)	14.3168	0.00118673	0.000176763	-	0	-	-	1	1	-	34	-
GO:0051439	regulation of ubiquitin-protein ligase activity involved in mitotic cell cycle	4	(BTRC,8945);(PSMA1,5682);(ANAPC5,51433);(PSMD2,5708)	8.53982	0.00124737	0.000180162	-	1	(PSMD2,5708)	1.91468	0.40854	0.00341968	-	76	-
GO:0032495	response to muramyl dipeptide	2	(NOD2,64127);(MAPK14,1432)	36.057	0.0013176	0.000183561	-	0	-	-	1	1	-	9	-
GO:0007077	mitotic nuclear envelope disassembly	3	(RAE1,8480);(TPR,7175);(NUP160,23279)	13.1559	0.00152039	0.00018696	-	2	(TPR,7175);(NUP107,57122)	7.86572	0.0266774	0.000860018	-	37	-
GO:0006383	transcription from RNA polymerase III promoter	3	(GTF3C2,2976);(POLR2E,5434);(GTF3C3,9330)	13.1559	0.00152039	0.00019036	-	0	-	-	1	1	-	37	-
GO:0031145	anaphase-promoting complex-dependent proteasomal ubiquitin-dependent protein catabolic process	4	(BTRC,8945);(PSMA1,5682);(ANAPC5,51433);(PSMD2,5708)	8.01267	0.00157991	0.000193759	-	1	(PSMD2,5708)	1.79649	0.42867	0.00347406	-	81	-
GO:0006379	mRNA cleavage	2	(CPSF3,51692);(NCBP1,4686)	32.4513	0.00164037	0.000197158	-	3	(PCF11,51585);(CPSF3,51692);(NCBP1,4686)	43.6548	3.67104e-05	5.09892e-05	*	10	-
GO:0010225	response to UV-C	2	(YY1,7528);(POLH,5429)	32.4513	0.00164037	0.000200557	-	2	(YY1,7528);(POLH,5429)	29.1032	0.00203368	0.000193759	-	10	-
GO:0042752	regulation of circadian rhythm	3	(BTRC,8945);(HNRNPD,3184);(NONO,4841)	12.8097	0.00164335	0.000203957	-	1	(SFPQ,6421)	3.82937	0.230725	0.0028452	-	38	-
GO:0045944	positive regulation of transcription from RNA polymerase II promoter	13	(DDIT3,1649);(NOD2,64127);(MAPK14,1432);(GTF2A2,2958);(EP300,2033);(POU5F1,5460);(MED12,9968);(NFIB,4781);(CDKN2A,1029);(HCFC1,3054);(FUBP1,8880);(NFIA,4774);(CCNC,892)	2.55059	0.00173787	0.000207356	-	15	(DDIT3,1649);(NEUROD2,4761);(ANKRD1,27063);(PRDM9,56979);(PITX1,5307);(EP300,2033);(POU5F1,5460);(SPI1,6688);(PROP1,5626);(TAF2,6873);(FUBP1,8880);(HCFC1,3054);(NANOG,79923);(LIF,3976);(TAF7,6879)	2.63934	0.000555292	0.000118975	-	827	-
GO:0005739	mitochondrion	16	(HSPD1,3329);(ICT1,3396);(VARS,7407);(MAPK14,1432);(PHB,5245);(AGPS,8540);(GSTP1,2950);(PHB2,11331);(KARS,3735);(CDKN2A,1029);(HCFC1,3054);(CASP2,835);(DRG2,1819);(CLPP,8192);(NCBP1,4686);(CCT7,10574)	2.24771	0.00189787	0.000210755	-	8	(CYBA,1535);(PHB,5245);(AGPS,8540);(SFXN3,81855);(HEMK1,51409);(HCFC1,3054);(NUDT8,254552);(NCBP1,4686)	1.0079	0.542994	0.00362023	-	1155	-
GO:0051010	microtubule plus-end binding	2	(APC,324);(CLASP1,23332)	29.5012	0.00199683	0.000214155	-	0	-	-	1	1	-	11	-
GO:0001054	RNA polymerase I activity	2	(ZNRD1,30834);(POLR2E,5434)	29.5012	0.00199683	0.000217554	-	0	-	-	1	1	-	11	-
GO:0033147	negative regulation of intracellular estrogen receptor signaling pathway	2	(PHB2,11331);(CNOT1,23019)	29.5012	0.00199683	0.000220953	-	0	-	-	1	1	-	11	-
GO:0071407	cellular response to organic cyclic compound	3	(BTRC,8945);(RAE1,8480);(NOD2,64127)	11.8724	0.00204894	0.000224352	-	2	(ANKRD1,27063);(CYBA,1535)	7.09834	0.0322691	0.00101978	-	41	-
GO:0006418	tRNA aminoacylation for protein translation	3	(EPRS,2058);(VARS,7407);(KARS,3735)	11.3202	0.00235096	0.000227752	-	1	(LARS,51520)	3.38409	0.256853	0.00295737	-	43	-
GO:0008645	hexose transport	3	(RAE1,8480);(TPR,7175);(NUP160,23279)	11.3202	0.00235096	0.000231151	-	2	(TPR,7175);(NUP107,57122)	6.76818	0.0352223	0.00115236	-	43	-
GO:0008143	poly(A) binding	2	(TIA1,7072);(SYNCRIP,10492)	27.0428	0.00238657	0.00023455	-	1	(SYNCRIP,10492)	12.1263	0.0794416	0.00181522	-	12	-
GO:0005736	DNA-directed RNA polymerase I complex	2	(ZNRD1,30834);(POLR2E,5434)	27.0428	0.00238657	0.00023795	-	0	-	-	1	1	-	12	-
GO:0090090	negative regulation of canonical Wnt signaling pathway	4	(DDIT3,1649);(MAPK14,1432);(APC,324);(INVS,27130)	7.13216	0.00242137	0.000241349	-	2	(DDIT3,1649);(PPP2R3A,5523)	3.19815	0.129567	0.00229111	-	91	-
GO:0009168	purine ribonucleoside monophosphate biosynthetic process	2	(ADA,100);(ADSSL1,122622)	24.9626	0.00280916	0.000244748	-	1	(ADA,100)	11.1935	0.0857719	0.0019002	-	13	-
GO:0042789	mRNA transcription from RNA polymerase II promoter	2	(DDIT3,1649);(POU5F1,5460)	23.1795	0.00326419	0.000248147	-	2	(DDIT3,1649);(POU5F1,5460)	20.788	0.00403924	0.000227752	-	14	-
GO:0031011	Ino80 complex	2	(YY1,7528);(NFRKB,4798)	23.1795	0.00326419	0.000251547	-	3	(YY1,7528);(NFRKB,4798);(MCRS1,10445)	31.182	0.000109136	6.1187e-05	-	14	-
GO:0005487	nucleocytoplasmic transporter activity	2	(TPR,7175);(NUP160,23279)	23.1795	0.00326419	0.000254946	-	3	(NXF1,10482);(TPR,7175);(NUP107,57122)	31.182	0.000109136	6.45863e-05	-	14	-
GO:0051726	regulation of cell cycle	4	(BTRC,8945);(SON,6651);(EP300,2033);(CDK12,51755)	6.36301	0.00365619	0.000258345	-	2	(SON,6651);(EP300,2033)	2.85325	0.155477	0.00247807	-	102	-
GO:0051019	mitogen-activated protein kinase binding	2	(EP300,2033);(TPR,7175)	21.6342	0.00375126	0.000261745	-	2	(EP300,2033);(TPR,7175)	19.4021	0.00463978	0.000251547	-	15	-
GO:0042307	positive regulation of protein import into nucleus	2	(MAPK14,1432);(TPR,7175)	21.6342	0.00375126	0.000265144	-	1	(TPR,7175)	9.70106	0.0983032	0.00202257	-	15	-
GO:0001829	trophectodermal cell differentiation	2	(ADA,100);(CNOT1,23019)	21.6342	0.00375126	0.000268543	-	2	(CDX2,1045);(ADA,100)	19.4021	0.00463978	0.000254946	-	15	-
GO:0017148	negative regulation of translation	3	(EPRS,2058);(TIA1,7072);(SYNCRIP,10492)	9.36096	0.00404449	0.000271942	-	1	(SYNCRIP,10492)	2.79838	0.301684	0.00306955	-	52	-
GO:0000775	chromosome, centromeric region	3	(CENPA,1058);(CENPQ,55166);(SUV39H2,79723)	9.18434	0.00426811	0.000275342	-	1	(SUV39H2,79723)	2.74558	0.306497	0.00309334	-	53	-
GO:0017091	AU-rich element binding	2	(NUDT21,11051);(TIA1,7072)	20.2821	0.00426995	0.000278741	-	1	(ZFP36,7538)	9.09474	0.104505	0.00209056	-	16	-
GO:0051276	chromosome organization	2	(YY1,7528);(APC,324)	20.2821	0.00426995	0.00028214	-	1	(YY1,7528)	9.09474	0.104505	0.00210075	-	16	-
GO:0043409	negative regulation of MAPK cascade	2	(GSTP1,2950);(APC,324)	20.2821	0.00426995	0.000285539	-	0	-	-	1	1	-	16	-
GO:0044212	transcription regulatory region DNA binding	5	(DDIT3,1649);(YY1,7528);(PHB,5245);(POU5F1,5460);(YAP1,10413)	4.6359	0.00458202	0.000288939	-	7	(SFPQ,6421);(DDIT3,1649);(YY1,7528);(PHB,5245);(POU5F1,5460);(TAF2,6873);(TAF7,6879)	5.82063	0.000208222	7.81834e-05	-	175	-
GO:0006479	protein methylation	2	(GSPT1,2935);(ETF1,2107)	19.089	0.00481987	0.000292338	-	3	(GSPT1,2935);(HEMK1,51409);(ETF1,2107)	25.6793	0.000200828	7.47841e-05	-	17	-
GO:0000122	negative regulation of transcription from RNA polymerase II promoter	10	(YY1,7528);(PHB,5245);(EP300,2033);(NFIB,4781);(CNOT1,23019);(HCFC1,3054);(TPR,7175);(COPS2,9318);(E4F1,1877);(SUV39H2,79723)	2.62551	0.00486903	0.000295737	-	19	(SFPQ,6421);(YY1,7528);(CDX2,1045);(ANKRD1,27063);(SOX14,8403);(PHB,5245);(EP300,2033);(ZFP36,7538);(SPI1,6688);(PROP1,5626);(HCFC1,3054);(TPR,7175);(BCL6B,255877);(E4F1,1877);(CGGBP1,8545);(NANOG,79923);(ZNF136,7695);(SUV39H2,79723);(TAF7,6879)	4.47379	4.43439e-08	6.79856e-06	*	618	-
GO:0008134	transcription factor binding	6	(DDIT3,1649);(GTF2A2,2958);(EP300,2033);(POU5F1,5460);(CDKN2A,1029);(NFIA,4774)	3.8178	0.00499811	0.000299137	-	5	(DDIT3,1649);(EP300,2033);(POU5F1,5460);(HES6,55502);(TAF7,6879)	2.85325	0.0314763	0.00101638	-	255	-
GO:0007026	negative regulation of microtubule depolymerization	2	(APC,324);(CLASP1,23332)	18.0285	0.00540062	0.000302536	-	0	-	-	1	1	-	18	-
GO:0016746	transferase activity, transferring acyl groups	2	(EP300,2033);(TMEM68,137695)	18.0285	0.00540062	0.000305935	-	2	(EP300,2033);(SOAT2,8435)	16.1684	0.00667044	0.00028214	-	18	-
GO:0002039	p53 binding	3	(HSPD1,3329);(EP300,2033);(CDKN2A,1029)	8.39258	0.00549819	0.000309334	-	2	(ANKRD1,27063);(EP300,2033)	5.01779	0.0603569	0.00158066	-	58	-
GO:0003682	chromatin binding	7	(CENPA,1058);(TADA2B,93624);(EP300,2033);(MED12,9968);(HCFC1,3054);(TPR,7175);(SUV39H2,79723)	3.29216	0.00553548	0.000312734	-	7	(SOX14,8403);(EP300,2033);(PROP1,5626);(HCFC1,3054);(TPR,7175);(NANOG,79923);(SUV39H2,79723)	2.9525	0.00985614	0.000455503	-	345	-
GO:0006367	transcription initiation from RNA polymerase II promoter	5	(GTF2A2,2958);(MED12,9968);(YAP1,10413);(POLR2E,5434);(CCNC,892)	4.40915	0.00565353	0.000316133	-	2	(TAF2,6873);(TAF7,6879)	1.58169	0.361327	0.00326671	-	184	-
GO:0003714	transcription corepressor activity	5	(DDIT3,1649);(YY1,7528);(YAP1,10413);(COPS2,9318);(E4F1,1877)	4.40915	0.00565353	0.000319532	-	8	(DDIT3,1649);(YY1,7528);(CDX2,1045);(NEUROD2,4761);(ANKRD1,27063);(E4F1,1877);(NANOG,79923);(ZNF136,7695)	6.32678	4.04828e-05	5.43885e-05	*	184	-
GO:0006778	porphyrin-containing compound metabolic process	2	(HMOX2,3163);(HMBS,3145)	17.0796	0.00601181	0.000322932	-	0	-	-	1	1	-	19	-
GO:0032733	positive regulation of interleukin-10 production	2	(HSPD1,3329);(NOD2,64127)	17.0796	0.00601181	0.000326331	-	0	-	-	1	1	-	19	-
GO:0002367	cytokine production involved in immune response	1	(NOD2,64127)	162.257	0.00616308	0.00032973	-	0	-	-	1	1	-	1	-
GO:0070126	mitochondrial translational termination	1	(ICT1,3396)	162.257	0.00616308	0.000333129	-	0	-	-	1	1	-	1	-
GO:0043969	histone H2B acetylation	1	(EP300,2033)	162.257	0.00616308	0.000336529	-	1	(EP300,2033)	145.516	0.0068721	0.000288939	-	1	-
GO:0060169	negative regulation of adenosine receptor signaling pathway	1	(ADA,100)	162.257	0.00616308	0.000339928	-	1	(ADA,100)	145.516	0.0068721	0.000292338	-	1	-
GO:0071608	macrophage inflammatory protein-1 alpha production	1	(NOD2,64127)	162.257	0.00616308	0.000343327	-	0	-	-	1	1	-	1	-
GO:0016150	translation release factor activity, codon nonspecific	1	(ICT1,3396)	162.257	0.00616308	0.000346726	-	0	-	-	1	1	-	1	-
GO:0008079	translation termination factor activity	1	(ETF1,2107)	162.257	0.00616308	0.000350126	-	1	(ETF1,2107)	145.516	0.0068721	0.000305935	-	1	-
GO:0009794	regulation of mitotic cell cycle, embryonic	1	(E4F1,1877)	162.257	0.00616308	0.000353525	-	1	(E4F1,1877)	145.516	0.0068721	0.000309334	-	1	-
GO:0004418	hydroxymethylbilane synthase activity	1	(HMBS,3145)	162.257	0.00616308	0.000356924	-	0	-	-	1	1	-	1	-
GO:0061141	lung ciliated cell differentiation	1	(NFIB,4781)	162.257	0.00616308	0.000360324	-	0	-	-	1	1	-	1	-
GO:0070664	negative regulation of leukocyte proliferation	1	(GSTP1,2950)	162.257	0.00616308	0.000363723	-	0	-	-	1	1	-	1	-
GO:1901673	regulation of spindle assembly involved in mitosis	1	(TPR,7175)	162.257	0.00616308	0.000367122	-	1	(TPR,7175)	145.516	0.0068721	0.000316133	-	1	-
GO:0008609	alkylglycerone-phosphate synthase activity	1	(AGPS,8540)	162.257	0.00616308	0.000370521	-	1	(AGPS,8540)	145.516	0.0068721	0.000319532	-	1	-
GO:0006404	RNA import into nucleus	1	(TPR,7175)	162.257	0.00616308	0.000373921	-	1	(TPR,7175)	145.516	0.0068721	0.000322932	-	1	-
GO:0090308	regulation of methylation-dependent chromatin silencing	1	(POU5F1,5460)	162.257	0.00616308	0.00037732	-	1	(POU5F1,5460)	145.516	0.0068721	0.000326331	-	1	-
GO:0006157	deoxyadenosine catabolic process	1	(ADA,100)	162.257	0.00616308	0.000380719	-	1	(ADA,100)	145.516	0.0068721	0.00032973	-	1	-
GO:0032261	purine nucleotide salvage	1	(ADA,100)	162.257	0.00616308	0.000384119	-	1	(ADA,100)	145.516	0.0068721	0.000336529	-	1	-
GO:0035731	dinitrosyl-iron complex binding	1	(GSTP1,2950)	162.257	0.00616308	0.000387518	-	0	-	-	1	1	-	1	-
GO:0018160	peptidyl-pyrromethane cofactor linkage	1	(HMBS,3145)	162.257	0.00616308	0.000390917	-	0	-	-	1	1	-	1	-
GO:0038066	p38MAPK cascade	1	(MAPK14,1432)	162.257	0.00616308	0.000394316	-	0	-	-	1	1	-	1	-
GO:2000629	negative regulation of miRNA metabolic process	1	(EP300,2033)	162.257	0.00616308	0.000397716	-	1	(EP300,2033)	145.516	0.0068721	0.000350126	-	1	-
GO:0031453	positive regulation of heterochromatin assembly	1	(TPR,7175)	162.257	0.00616308	0.000401115	-	1	(TPR,7175)	145.516	0.0068721	0.000353525	-	1	-
GO:0006430	lysyl-tRNA aminoacylation	1	(KARS,3735)	162.257	0.00616308	0.000404514	-	0	-	-	1	1	-	1	-
GO:0002842	positive regulation of T cell mediated immune response to tumor cell	1	(HSPD1,3329)	162.257	0.00616308	0.000407914	-	0	-	-	1	1	-	1	-
GO:0002128	tRNA nucleoside ribose methylation	1	(FTSJ1,24140)	162.257	0.00616308	0.000411313	-	1	(FTSJ1,24140)	145.516	0.0068721	0.000360324	-	1	-
GO:1901985	positive regulation of protein acetylation	1	(EP300,2033)	162.257	0.00616308	0.000414712	-	1	(EP300,2033)	145.516	0.0068721	0.000367122	-	1	-
GO:0048291	isotype switching to IgG isotypes	1	(HSPD1,3329)	162.257	0.00616308	0.000418111	-	0	-	-	1	1	-	1	-
GO:0032500	muramyl dipeptide binding	1	(NOD2,64127)	162.257	0.00616308	0.000421511	-	0	-	-	1	1	-	1	-
GO:0097057	TRAF2-GSTP1 complex	1	(GSTP1,2950)	162.257	0.00616308	0.00042491	-	0	-	-	1	1	-	1	-
GO:0042483	negative regulation of odontogenesis	1	(APC,324)	162.257	0.00616308	0.000428309	-	0	-	-	1	1	-	1	-
GO:0060795	cell fate commitment involved in formation of primary germ layer	1	(POU5F1,5460)	162.257	0.00616308	0.000431708	-	1	(POU5F1,5460)	145.516	0.0068721	0.000384119	-	1	-
GO:0031592	centrosomal corona	1	(CLASP1,23332)	162.257	0.00616308	0.000435108	-	0	-	-	1	1	-	1	-
GO:0097165	nuclear stress granule	1	(TIA1,7072)	162.257	0.00616308	0.000438507	-	0	-	-	1	1	-	1	-
GO:0051171	regulation of nitrogen compound metabolic process	1	(APC,324)	162.257	0.00616308	0.000441906	-	0	-	-	1	1	-	1	-
GO:0004824	lysine-tRNA ligase activity	1	(KARS,3735)	162.257	0.00616308	0.000445306	-	0	-	-	1	1	-	1	-
GO:0021740	principal sensory nucleus of trigeminal nerve development	1	(NFIB,4781)	162.257	0.00616308	0.000448705	-	0	-	-	1	1	-	1	-
GO:0046645	positive regulation of gamma-delta T cell activation	1	(NOD2,64127)	162.257	0.00616308	0.000452104	-	0	-	-	1	1	-	1	-
GO:0002368	B cell cytokine production	1	(HSPD1,3329)	162.257	0.00616308	0.000455503	-	0	-	-	1	1	-	1	-
GO:0043578	nuclear matrix organization	1	(TPR,7175)	162.257	0.00616308	0.000458903	-	1	(TPR,7175)	145.516	0.0068721	0.000401115	-	1	-
GO:0035732	nitric oxide storage	1	(GSTP1,2950)	162.257	0.00616308	0.000462302	-	0	-	-	1	1	-	1	-
GO:0032498	detection of muramyl dipeptide	1	(NOD2,64127)	162.257	0.00616308	0.000465701	-	0	-	-	1	1	-	1	-
GO:2000795	negative regulation of epithelial cell proliferation involved in lung morphogenesis	1	(NFIB,4781)	162.257	0.00616308	0.000469101	-	0	-	-	1	1	-	1	-
GO:0010965	regulation of mitotic sister chromatid separation	1	(TPR,7175)	162.257	0.00616308	0.0004725	-	1	(TPR,7175)	145.516	0.0068721	0.000404514	-	1	-
GO:0090081	regulation of heart induction by regulation of canonical Wnt signaling pathway	1	(POU5F1,5460)	162.257	0.00616308	0.000475899	-	1	(POU5F1,5460)	145.516	0.0068721	0.000411313	-	1	-
GO:0046111	xanthine biosynthetic process	1	(ADA,100)	162.257	0.00616308	0.000479298	-	1	(ADA,100)	145.516	0.0068721	0.000414712	-	1	-
GO:0002710	negative regulation of T cell mediated immunity	1	(NOD2,64127)	162.257	0.00616308	0.000482698	-	0	-	-	1	1	-	1	-
GO:0070026	nitric oxide binding	1	(GSTP1,2950)	162.257	0.00616308	0.000486097	-	0	-	-	1	1	-	1	-
GO:0060177	regulation of angiotensin metabolic process	1	(EP300,2033)	162.257	0.00616308	0.000489496	-	1	(EP300,2033)	145.516	0.0068721	0.000418111	-	1	-
GO:0002732	positive regulation of dendritic cell cytokine production	1	(NOD2,64127)	162.257	0.00616308	0.000492896	-	0	-	-	1	1	-	1	-
GO:0035730	S-nitrosoglutathione binding	1	(GSTP1,2950)	162.257	0.00616308	0.000496295	-	0	-	-	1	1	-	1	-
GO:2000363	positive regulation of prostaglandin-E synthase activity	1	(NOD2,64127)	162.257	0.00616308	0.000499694	-	0	-	-	1	1	-	1	-
GO:0032701	negative regulation of interleukin-18 production	1	(NOD2,64127)	162.257	0.00616308	0.000503093	-	0	-	-	1	1	-	1	-
GO:0060407	negative regulation of penile erection	1	(ADA,100)	162.257	0.00616308	0.000506493	-	1	(ADA,100)	145.516	0.0068721	0.000428309	-	1	-
GO:0005643	nuclear pore	3	(RAE1,8480);(TPR,7175);(NUP160,23279)	7.72651	0.00692064	0.000509892	-	4	(NXF1,10482);(TPR,7175);(MVP,9961);(NUP107,57122)	9.2391	0.000925905	0.000129173	-	63	-
GO:0015758	glucose transport	3	(RAE1,8480);(TPR,7175);(NUP160,23279)	7.60578	0.00722885	0.000513291	-	2	(TPR,7175);(NUP107,57122)	4.54737	0.0717039	0.00170644	-	64	-
GO:0000123	histone acetyltransferase complex	2	(EP300,2033);(HCFC1,3054)	15.453	0.00732393	0.00051669	-	3	(EP300,2033);(HCFC1,3054);(MCRS1,10445)	20.788	0.000384985	0.000101978	-	21	-
GO:0045736	negative regulation of cyclin-dependent protein serine/threonine kinase activity	2	(APC,324);(CDKN2A,1029)	15.453	0.00732393	0.00052009	-	1	(INCA1,388324)	6.92933	0.134884	0.00233191	-	21	-
GO:0051436	negative regulation of ubiquitin-protein ligase activity involved in mitotic cell cycle	3	(PSMA1,5682);(ANAPC5,51433);(PSMD2,5708)	7.3753	0.0078694	0.000523489	-	1	(PSMD2,5708)	2.20479	0.366146	0.0032871	-	66	-
GO:0031648	protein destabilization	2	(BTRC,8945);(CDKN2A,1029)	14.7506	0.0080241	0.000526888	-	0	-	-	1	1	-	22	-
GO:0045862	positive regulation of proteolysis	2	(BTRC,8945);(EP300,2033)	14.7506	0.0080241	0.000530288	-	1	(EP300,2033)	6.61436	0.140836	0.0023761	-	22	-
GO:0001205	RNA polymerase II distal enhancer sequence-specific DNA binding transcription factor activity involved in positive regulation of transcription	2	(HCFC1,3054);(FUBP1,8880)	14.7506	0.0080241	0.000533687	-	3	(SPI1,6688);(FUBP1,8880);(HCFC1,3054)	19.8431	0.000443541	0.000105378	-	22	-
GO:0006368	transcription elongation from RNA polymerase II promoter	3	(GTF2A2,2958);(POLR2E,5434);(NCBP1,4686)	7.15838	0.00854243	0.000537086	-	1	(NCBP1,4686)	2.13994	0.374859	0.0033211	-	68	-
GO:0006977	DNA damage response, signal transduction by p53 class mediator resulting in cell cycle arrest	3	(PSMA1,5682);(CASP2,835);(PSMD2,5708)	7.15838	0.00854243	0.000540485	-	1	(PSMD2,5708)	2.13994	0.374859	0.0033245	-	68	-
GO:0006260	DNA replication	4	(NFIB,4781);(E4F1,1877);(NFIA,4774);(POLH,5429)	4.99251	0.00857279	0.000543885	-	2	(E4F1,1877);(POLH,5429)	2.23871	0.224807	0.002818	-	130	-
GO:0006378	mRNA polyadenylation	2	(NUDT21,11051);(CPSF3,51692)	14.1093	0.00875316	0.000547284	-	1	(CPSF3,51692)	6.32678	0.146747	0.00241009	-	23	-
GO:0008135	translation factor activity, nucleic acid binding	2	(EIF2B3,8891);(EIF2S2,8894)	13.5214	0.00951073	0.000550683	-	2	(EIF2B3,8891);(EIF2S2,8894)	12.1263	0.0117142	0.000465701	-	24	-
GO:0006413	translational initiation	4	(EIF2S1,1965);(EIF2B3,8891);(EIF2B2,8892);(EIF2S2,8894)	4.84348	0.00951204	0.000554083	-	5	(EIF2B3,8891);(EIF2B2,8892);(EIF2S2,8894);(EIF2B4,8890);(EIF2B1,1967)	5.4297	0.00233192	0.000197158	-	134	-
GO:0032735	positive regulation of interleukin-12 production	2	(HSPD1,3329);(NOD2,64127)	12.9805	0.0102965	0.000557482	-	0	-	-	1	1	-	25	-
GO:0071346	cellular response to interferon-gamma	2	(EPRS,2058);(SYNCRIP,10492)	12.9805	0.0102965	0.000560881	-	1	(SYNCRIP,10492)	5.82063	0.158449	0.00250527	-	25	-
GO:0005844	polysome	2	(EIF2S1,1965);(PSMA1,5682)	12.4813	0.01111	0.00056428	-	0	-	-	1	1	-	26	-
GO:0000166	nucleotide binding	6	(SRSF3,6428);(MATR3,9782);(HNRNPD,3184);(TIA1,7072);(SYNCRIP,10492);(NONO,4841)	3.1815	0.0117327	0.00056768	-	4	(SFPQ,6421);(RBM17,84991);(NXF1,10482);(SYNCRIP,10492)	1.90217	0.15986	0.00250867	-	306	-
GO:0032720	negative regulation of tumor necrosis factor production	2	(NOD2,64127);(GSTP1,2950)	12.019	0.0119509	0.000571079	-	0	-	-	1	1	-	27	-
GO:0051059	NF-kappaB binding	2	(EP300,2033);(CDKN2A,1029)	12.019	0.0119509	0.000574478	-	2	(EP300,2033);(ANXA4,307)	10.779	0.0146992	0.000639065	-	27	-
GO:0051209	release of sequestered calcium ion into cytosol	2	(DDIT3,1649);(CHERP,10523)	12.019	0.0119509	0.000577877	-	1	(DDIT3,1649)	5.38948	0.169992	0.00259365	-	27	-
GO:0002314	germinal center B cell differentiation	1	(ADA,100)	81.1283	0.0122885	0.000581277	-	1	(ADA,100)	72.7579	0.0136974	0.000489496	-	2	-
GO:0060242	contact inhibition	1	(YAP1,10413)	81.1283	0.0122885	0.000584676	-	0	-	-	1	1	-	2	-
GO:0035419	activation of MAPK activity involved in innate immune response	1	(NOD2,64127)	81.1283	0.0122885	0.000588075	-	0	-	-	1	1	-	2	-
GO:0045309	protein phosphorylated amino acid binding	1	(BTRC,8945)	81.1283	0.0122885	0.000591475	-	0	-	-	1	1	-	2	-
GO:0090043	regulation of tubulin deacetylation	1	(EP300,2033)	81.1283	0.0122885	0.000594874	-	1	(EP300,2033)	72.7579	0.0136974	0.000499694	-	2	-
GO:0014835	myoblast differentiation involved in skeletal muscle regeneration	1	(MAPK14,1432)	81.1283	0.0122885	0.000598273	-	0	-	-	1	1	-	2	-
GO:0004392	heme oxygenase (decyclizing) activity	1	(HMOX2,3163)	81.1283	0.0122885	0.000601672	-	0	-	-	1	1	-	2	-
GO:0042323	negative regulation of circadian sleep/wake cycle, non-REM sleep	1	(ADA,100)	81.1283	0.0122885	0.000605072	-	1	(ADA,100)	72.7579	0.0136974	0.00051669	-	2	-
GO:0004832	valine-tRNA ligase activity	1	(VARS,7407)	81.1283	0.0122885	0.000608471	-	0	-	-	1	1	-	2	-
GO:0009890	negative regulation of biosynthetic process	1	(GSTP1,2950)	81.1283	0.0122885	0.00061187	-	0	-	-	1	1	-	2	-
GO:0019046	release from viral latency	1	(HCFC1,3054)	81.1283	0.0122885	0.00061527	-	1	(HCFC1,3054)	72.7579	0.0136974	0.000523489	-	2	-
GO:0002176	male germ cell proliferation	1	(EIF2S2,8894)	81.1283	0.0122885	0.000618669	-	1	(EIF2S2,8894)	72.7579	0.0136974	0.000526888	-	2	-
GO:0070840	dynein complex binding	1	(TPR,7175)	81.1283	0.0122885	0.000622068	-	1	(TPR,7175)	72.7579	0.0136974	0.000537086	-	2	-
GO:0009786	regulation of asymmetric cell division	1	(POU5F1,5460)	81.1283	0.0122885	0.000625467	-	1	(POU5F1,5460)	72.7579	0.0136974	0.000533687	-	2	-
GO:0019207	kinase regulator activity	1	(GSTP1,2950)	81.1283	0.0122885	0.000628867	-	0	-	-	1	1	-	2	-
GO:0001554	luteolysis	1	(CASP2,835)	81.1283	0.0122885	0.000632266	-	0	-	-	1	1	-	2	-
GO:0031111	negative regulation of microtubule polymerization or depolymerization	1	(CLASP1,23332)	81.1283	0.0122885	0.000635665	-	0	-	-	1	1	-	2	-
GO:2000791	negative regulation of mesenchymal cell proliferation involved in lung development	1	(NFIB,4781)	81.1283	0.0122885	0.000639065	-	0	-	-	1	1	-	2	-
GO:0051294	establishment of spindle orientation	1	(CLASP1,23332)	81.1283	0.0122885	0.000642464	-	0	-	-	1	1	-	2	-
GO:0051123	RNA polymerase II transcriptional preinitiation complex assembly	1	(GTF2A2,2958)	81.1283	0.0122885	0.000645863	-	0	-	-	1	1	-	2	-
GO:2000016	negative regulation of determination of dorsal identity	1	(DDIT3,1649)	81.1283	0.0122885	0.000649262	-	1	(DDIT3,1649)	72.7579	0.0136974	0.00056768	-	2	-
GO:0004019	adenylosuccinate synthase activity	1	(ADSSL1,122622)	81.1283	0.0122885	0.000652662	-	0	-	-	1	1	-	2	-
GO:0070816	phosphorylation of RNA polymerase II C-terminal domain	1	(CDK12,51755)	81.1283	0.0122885	0.000656061	-	0	-	-	1	1	-	2	-
GO:0000939	condensed chromosome inner kinetochore	1	(CENPA,1058)	81.1283	0.0122885	0.00065946	-	0	-	-	1	1	-	2	-
GO:0055105	ubiquitin-protein transferase inhibitor activity	1	(CDKN2A,1029)	81.1283	0.0122885	0.000662859	-	0	-	-	1	1	-	2	-
GO:0060965	negative regulation of gene silencing by miRNA	1	(POU5F1,5460)	81.1283	0.0122885	0.000666259	-	1	(POU5F1,5460)	72.7579	0.0136974	0.000574478	-	2	-
GO:0000189	MAPK import into nucleus	1	(TPR,7175)	81.1283	0.0122885	0.000669658	-	1	(TPR,7175)	72.7579	0.0136974	0.000577877	-	2	-
GO:0005684	U2-type spliceosomal complex	1	(SF3A1,10291)	81.1283	0.0122885	0.000673057	-	1	(SF3A1,10291)	72.7579	0.0136974	0.000581277	-	2	-
GO:0030981	cortical microtubule cytoskeleton	1	(CLASP1,23332)	81.1283	0.0122885	0.000676457	-	0	-	-	1	1	-	2	-
GO:0035984	cellular response to trichostatin A	1	(EP300,2033)	81.1283	0.0122885	0.000679856	-	1	(EP300,2033)	72.7579	0.0136974	0.000584676	-	2	-
GO:0070256	negative regulation of mucus secretion	1	(ADA,100)	81.1283	0.0122885	0.000683255	-	1	(ADA,100)	72.7579	0.0136974	0.000588075	-	2	-
GO:0006403	RNA localization	1	(YY1,7528)	81.1283	0.0122885	0.000686654	-	1	(YY1,7528)	72.7579	0.0136974	0.000598273	-	2	-
GO:0009368	endopeptidase Clp complex	1	(CLPP,8192)	81.1283	0.0122885	0.000690054	-	0	-	-	1	1	-	2	-
GO:0044337	canonical Wnt signaling pathway involved in positive regulation of apoptotic process	1	(APC,324)	81.1283	0.0122885	0.000693453	-	0	-	-	1	1	-	2	-
GO:0008175	tRNA methyltransferase activity	1	(FTSJ1,24140)	81.1283	0.0122885	0.000696852	-	1	(FTSJ1,24140)	72.7579	0.0136974	0.000601672	-	2	-
GO:0006438	valyl-tRNA aminoacylation	1	(VARS,7407)	81.1283	0.0122885	0.000700252	-	0	-	-	1	1	-	2	-
GO:0004416	hydroxyacylglutathione hydrolase activity	1	(HAGH,3029)	81.1283	0.0122885	0.000703651	-	0	-	-	1	1	-	2	-
GO:0046832	negative regulation of RNA export from nucleus	1	(TPR,7175)	81.1283	0.0122885	0.00070705	-	1	(TPR,7175)	72.7579	0.0136974	0.000608471	-	2	-
GO:0034696	response to prostaglandin F	1	(YY1,7528)	81.1283	0.0122885	0.000710449	-	1	(YY1,7528)	72.7579	0.0136974	0.00061187	-	2	-
GO:0006788	heme oxidation	1	(HMOX2,3163)	81.1283	0.0122885	0.000713849	-	0	-	-	1	1	-	2	-
GO:0014737	positive regulation of muscle atrophy	1	(EP300,2033)	81.1283	0.0122885	0.000717248	-	1	(EP300,2033)	72.7579	0.0136974	0.000622068	-	2	-
GO:0002944	cyclin K-CDK12 complex	1	(CDK12,51755)	81.1283	0.0122885	0.000720647	-	0	-	-	1	1	-	2	-
GO:0009798	axis specification	1	(APC,324)	81.1283	0.0122885	0.000724047	-	0	-	-	1	1	-	2	-
GO:0031047	gene silencing by RNA	2	(CNOT1,23019);(NCBP1,4686)	11.5898	0.0128188	0.000727446	-	1	(NCBP1,4686)	5.197	0.175704	0.00260045	-	28	-
GO:0003729	mRNA binding	3	(NUDT21,11051);(TPR,7175);(LUC7L3,51747)	6.08462	0.0132803	0.000730845	-	3	(ZFP36,7538);(NXF1,10482);(TPR,7175)	5.45685	0.0177356	0.000656061	-	80	-
GO:0043022	ribosome binding	2	(EIF2S1,1965);(ETF1,2107)	11.1901	0.0137135	0.000734244	-	1	(ETF1,2107)	5.01779	0.181378	0.00262084	-	29	-
GO:0030331	estrogen receptor binding	2	(PHB2,11331);(CNOT1,23019)	11.1901	0.0137135	0.000737644	-	0	-	-	1	1	-	29	-
GO:0071013	catalytic step 2 spliceosome	3	(SF3A1,10291);(SYNCRIP,10492);(HNRNPU,3192)	5.8647	0.0146562	0.000741043	-	3	(SF3A1,10291);(SF3A3,10946);(SYNCRIP,10492)	5.25961	0.0195433	0.000666259	-	83	-
GO:0002755	MyD88-dependent toll-like receptor signaling pathway	3	(HSPD1,3329);(NOD2,64127);(MAPK14,1432)	5.8647	0.0146562	0.000744442	-	1	(MAP2K7,5609)	1.7532	0.43653	0.00350126	-	83	-
GO:0000082	G1/S transition of mitotic cell cycle	4	(PSMA1,5682);(GSPT1,2935);(CDKN2A,1029);(PSMD2,5708)	4.16043	0.0158739	0.000747841	-	2	(GSPT1,2935);(PSMD2,5708)	1.86559	0.290915	0.00304915	-	156	-
GO:0006370	7-methylguanosine mRNA capping	2	(POLR2E,5434);(NCBP1,4686)	10.141	0.016554	0.000751241	-	1	(NCBP1,4686)	4.54737	0.198166	0.00270923	-	32	-
GO:0008017	microtubule binding	4	(RAE1,8480);(KLC3,147700);(APC,324);(CLASP1,23332)	4.00634	0.0179796	0.00075464	-	0	-	-	1	1	-	162	-
GO:0071638	negative regulation of monocyte chemotactic protein-1 production	1	(GSTP1,2950)	54.0855	0.0183765	0.000758039	-	0	-	-	1	1	-	3	-
GO:0004818	glutamate-tRNA ligase activity	1	(EPRS,2058)	54.0855	0.0183765	0.000761439	-	0	-	-	1	1	-	3	-
GO:0006154	adenosine catabolic process	1	(ADA,100)	54.0855	0.0183765	0.000764838	-	1	(ADA,100)	48.5053	0.0204761	0.000693453	-	3	-
GO:0006424	glutamyl-tRNA aminoacylation	1	(EPRS,2058)	54.0855	0.0183765	0.000768237	-	0	-	-	1	1	-	3	-
GO:0006458	'de novo' protein folding	1	(HSPD1,3329)	54.0855	0.0183765	0.000771636	-	0	-	-	1	1	-	3	-
GO:0016149	translation release factor activity, codon specific	1	(ETF1,2107)	54.0855	0.0183765	0.000775036	-	1	(ETF1,2107)	48.5053	0.0204761	0.00070705	-	3	-
GO:0033632	regulation of cell-cell adhesion mediated by integrin	1	(ADA,100)	54.0855	0.0183765	0.000778435	-	1	(ADA,100)	48.5053	0.0204761	0.000710449	-	3	-
GO:0046061	dATP catabolic process	1	(ADA,100)	54.0855	0.0183765	0.000781834	-	1	(ADA,100)	48.5053	0.0204761	0.000713849	-	3	-
GO:0043558	regulation of translational initiation in response to stress	1	(EIF2S1,1965)	54.0855	0.0183765	0.000785234	-	0	-	-	1	1	-	3	-
GO:0006433	prolyl-tRNA aminoacylation	1	(EPRS,2058)	54.0855	0.0183765	0.000788633	-	0	-	-	1	1	-	3	-
GO:0009595	detection of biotic stimulus	1	(NOD2,64127)	54.0855	0.0183765	0.000792032	-	0	-	-	1	1	-	3	-
GO:0044324	regulation of transcription involved in anterior/posterior axis specification	1	(DDIT3,1649)	54.0855	0.0183765	0.000795431	-	1	(DDIT3,1649)	48.5053	0.0204761	0.000724047	-	3	-
GO:0035986	senescence-associated heterochromatin focus assembly	1	(CDKN2A,1029)	54.0855	0.0183765	0.000798831	-	0	-	-	1	1	-	3	-
GO:0006563	L-serine metabolic process	1	(PSPH,5723)	54.0855	0.0183765	0.00080223	-	0	-	-	1	1	-	3	-
GO:0090245	axis elongation involved in somitogenesis	1	(MED12,9968)	54.0855	0.0183765	0.000805629	-	0	-	-	1	1	-	3	-
GO:2000111	positive regulation of macrophage apoptotic process	1	(CDKN2A,1029)	54.0855	0.0183765	0.000809028	-	0	-	-	1	1	-	3	-
GO:1990440	positive regulation of transcription from RNA polymerase II promoter in response to endoplasmic reticulum stress	1	(DDIT3,1649)	54.0855	0.0183765	0.000812428	-	1	(DDIT3,1649)	48.5053	0.0204761	0.000737644	-	3	-
GO:0001883	purine nucleoside binding	1	(ADA,100)	54.0855	0.0183765	0.000815827	-	1	(ADA,100)	48.5053	0.0204761	0.000741043	-	3	-
GO:0004768	stearoyl-CoA 9-desaturase activity	1	(SCD,6319)	54.0855	0.0183765	0.000819226	-	0	-	-	1	1	-	3	-
GO:0006965	positive regulation of biosynthetic process of antibacterial peptides active against Gram-positive bacteria	1	(NOD2,64127)	54.0855	0.0183765	0.000822626	-	0	-	-	1	1	-	3	-
GO:0046040	IMP metabolic process	1	(ADSSL1,122622)	54.0855	0.0183765	0.000826025	-	0	-	-	1	1	-	3	-
GO:0060205	cytoplasmic membrane-bounded vesicle lumen	1	(ADA,100)	54.0855	0.0183765	0.000829424	-	1	(ADA,100)	48.5053	0.0204761	0.000751241	-	3	-
GO:0031990	mRNA export from nucleus in response to heat stress	1	(TPR,7175)	54.0855	0.0183765	0.000832823	-	1	(TPR,7175)	48.5053	0.0204761	0.00075464	-	3	-
GO:0018076	N-terminal peptidyl-lysine acetylation	1	(EP300,2033)	54.0855	0.0183765	0.000836223	-	1	(EP300,2033)	48.5053	0.0204761	0.000758039	-	3	-
GO:0071459	protein localization to chromosome, centromeric region	1	(CENPA,1058)	54.0855	0.0183765	0.000839622	-	0	-	-	1	1	-	3	-
GO:0046103	inosine biosynthetic process	1	(ADA,100)	54.0855	0.0183765	0.000843021	-	1	(ADA,100)	48.5053	0.0204761	0.000761439	-	3	-
GO:0010560	positive regulation of glycoprotein biosynthetic process	1	(EP300,2033)	54.0855	0.0183765	0.000846421	-	1	(EP300,2033)	48.5053	0.0204761	0.000764838	-	3	-
GO:0019908	nuclear cyclin-dependent protein kinase holoenzyme complex	1	(CDK12,51755)	54.0855	0.0183765	0.00084982	-	0	-	-	1	1	-	3	-
GO:0006405	RNA export from nucleus	1	(TPR,7175)	54.0855	0.0183765	0.000853219	-	1	(TPR,7175)	48.5053	0.0204761	0.000771636	-	3	-
GO:0004827	proline-tRNA ligase activity	1	(EPRS,2058)	54.0855	0.0183765	0.000856618	-	0	-	-	1	1	-	3	-
GO:0015966	diadenosine tetraphosphate biosynthetic process	1	(KARS,3735)	54.0855	0.0183765	0.000860018	-	0	-	-	1	1	-	3	-
GO:0030135	coated vesicle	1	(HSPD1,3329)	54.0855	0.0183765	0.000863417	-	0	-	-	1	1	-	3	-
GO:0036123	histone H3-K9 dimethylation	1	(SUV39H2,79723)	54.0855	0.0183765	0.000866816	-	1	(SUV39H2,79723)	48.5053	0.0204761	0.000781834	-	3	-
GO:0090022	regulation of neutrophil chemotaxis	1	(NOD2,64127)	54.0855	0.0183765	0.000870216	-	0	-	-	1	1	-	3	-
GO:0000338	protein deneddylation	1	(COPS4,51138)	54.0855	0.0183765	0.000873615	-	1	(COPS4,51138)	48.5053	0.0204761	0.000785234	-	3	-
GO:0071225	cellular response to muramyl dipeptide	1	(NOD2,64127)	54.0855	0.0183765	0.000877014	-	0	-	-	1	1	-	3	-
GO:0042306	regulation of protein import into nucleus	1	(TPR,7175)	54.0855	0.0183765	0.000880413	-	1	(TPR,7175)	48.5053	0.0204761	0.000788633	-	3	-
GO:0005846	nuclear cap binding complex	1	(NCBP1,4686)	54.0855	0.0183765	0.000883813	-	1	(NCBP1,4686)	48.5053	0.0204761	0.000792032	-	3	-
GO:0071389	cellular response to mineralocorticoid stimulus	1	(EP300,2033)	54.0855	0.0183765	0.000887212	-	1	(EP300,2033)	48.5053	0.0204761	0.000795431	-	3	-
GO:0090400	stress-induced premature senescence	1	(MAPK14,1432)	54.0855	0.0183765	0.000890611	-	0	-	-	1	1	-	3	-
GO:0017101	aminoacyl-tRNA synthetase multienzyme complex	1	(KARS,3735)	54.0855	0.0183765	0.00089401	-	0	-	-	1	1	-	3	-
GO:0035985	senescence-associated heterochromatin focus	1	(CDKN2A,1029)	54.0855	0.0183765	0.00089741	-	0	-	-	1	1	-	3	-
GO:0002906	negative regulation of mature B cell apoptotic process	1	(ADA,100)	54.0855	0.0183765	0.000900809	-	1	(ADA,100)	48.5053	0.0204761	0.000805629	-	3	-
GO:0003130	BMP signaling pathway involved in heart induction	1	(POU5F1,5460)	54.0855	0.0183765	0.000904208	-	1	(POU5F1,5460)	48.5053	0.0204761	0.000809028	-	3	-
GO:0060585	positive regulation of prostaglandin-endoperoxide synthase activity	1	(NOD2,64127)	54.0855	0.0183765	0.000907608	-	0	-	-	1	1	-	3	-
GO:0031647	regulation of protein stability	2	(CDKN2A,1029);(TPR,7175)	9.54451	0.0185747	0.000911007	-	2	(TPR,7175);(CDC42,998)	8.55976	0.0227728	0.000826025	-	34	-
GO:0006974	cellular response to DNA damage stimulus	4	(DDIT3,1649);(YY1,7528);(APC,324);(YAP1,10413)	3.93349	0.0190947	0.000914406	-	2	(DDIT3,1649);(YY1,7528)	1.76383	0.313737	0.00313414	-	165	-
GO:0010494	cytoplasmic stress granule	2	(EIF2S1,1965);(TIA1,7072)	9.27181	0.0196222	0.000917805	-	1	(ZFP36,7538)	4.1576	0.214613	0.00276701	-	35	-
GO:0006412	translation	5	(EIF2S1,1965);(EIF2B3,8891);(EIF2B2,8892);(EIF2S2,8894);(ETF1,2107)	3.21938	0.019946	0.000921205	-	6	(EIF2B3,8891);(EIF2B2,8892);(EIF2S2,8894);(ETF1,2107);(EIF2B4,8890);(EIF2B1,1967)	3.46466	0.00794966	0.000435108	-	252	-
GO:0006144	purine nucleobase metabolic process	2	(ADA,100);(ADSSL1,122622)	9.01426	0.0206939	0.000924604	-	1	(ADA,100)	4.04211	0.220021	0.00279421	-	36	-
GO:0042552	myelination	2	(SCN8A,6334);(EIF2B2,8892)	9.01426	0.0206939	0.000928003	-	2	(EIF2B2,8892);(EIF2B4,8890)	8.08422	0.0253476	0.000843021	-	36	-
GO:0034080	CENP-A containing nucleosome assembly	2	(CENPA,1058);(CENPQ,55166)	9.01426	0.0206939	0.000931403	-	0	-	-	1	1	-	36	-
GO:0002062	chondrocyte differentiation	2	(MAPK14,1432);(NFIB,4781)	9.01426	0.0206939	0.000934802	-	0	-	-	1	1	-	36	-
GO:0043005	neuron projection	4	(KLC3,147700);(RNF40,9810);(SNAP23,8773);(PSPH,5723)	3.79548	0.0214513	0.000938201	-	1	(CDC42,998)	0.85097	0.694164	0.003763	-	171	-
GO:0050821	protein stabilization	3	(HSPD1,3329);(CDKN2A,1029);(HCFC1,3054)	5.01825	0.0221125	0.0009416	-	2	(HCFC1,3054);(CREBL2,1389)	3.00033	0.143573	0.00239309	-	97	-
GO:0006446	regulation of translational initiation	2	(EIF2B2,8892);(NCBP1,4686)	8.53982	0.0229087	0.000945	-	4	(EIF2B2,8892);(EIF2B4,8890);(EIF2B1,1967);(NCBP1,4686)	15.3175	0.000130972	6.79856e-05	-	38	-
GO:0032755	positive regulation of interleukin-6 production	2	(HSPD1,3329);(NOD2,64127)	8.53982	0.0229087	0.000948399	-	0	-	-	1	1	-	38	-
GO:0014044	Schwann cell development	1	(MED12,9968)	40.5642	0.0244273	0.000951798	-	0	-	-	1	1	-	4	-
GO:0042036	negative regulation of cytokine biosynthetic process	1	(TIA1,7072)	40.5642	0.0244273	0.000955197	-	0	-	-	1	1	-	4	-
GO:0060913	cardiac cell fate determination	1	(POU5F1,5460)	40.5642	0.0244273	0.000958597	-	1	(POU5F1,5460)	36.379	0.0272086	0.000873615	-	4	-
GO:0046523	S-methyl-5-thioribose-1-phosphate isomerase activity	1	(EIF2B2,8892)	40.5642	0.0244273	0.000961996	-	3	(EIF2B2,8892);(EIF2B4,8890);(EIF2B1,1967)	109.137	1.26125e-06	1.35971e-05	*	4	-
GO:0034136	negative regulation of toll-like receptor 2 signaling pathway	1	(NOD2,64127)	40.5642	0.0244273	0.000965395	-	0	-	-	1	1	-	4	-
GO:0006564	L-serine biosynthetic process	1	(PSPH,5723)	40.5642	0.0244273	0.000968795	-	0	-	-	1	1	-	4	-
GO:0019887	protein kinase regulator activity	1	(APC,324)	40.5642	0.0244273	0.000972194	-	0	-	-	1	1	-	4	-
GO:0034273	ATG1/UKL1 signaling complex	1	(ULK2,9706)	40.5642	0.0244273	0.000975593	-	1	(ULK2,9706)	36.379	0.0272086	0.000890611	-	4	-
GO:0051533	positive regulation of NFAT protein import into nucleus	1	(CHERP,10523)	40.5642	0.0244273	0.000978992	-	0	-	-	1	1	-	4	-
GO:0018393	internal peptidyl-lysine acetylation	1	(EP300,2033)	40.5642	0.0244273	0.000982392	-	1	(EP300,2033)	36.379	0.0272086	0.000904208	-	4	-
GO:0010606	positive regulation of cytoplasmic mRNA processing body assembly	1	(CNOT1,23019)	40.5642	0.0244273	0.000985791	-	0	-	-	1	1	-	4	-
GO:0071224	cellular response to peptidoglycan	1	(NOD2,64127)	40.5642	0.0244273	0.00098919	-	1	(CAMP,820)	36.379	0.0272086	0.000914406	-	4	-
GO:0044615	nuclear pore nuclear basket	1	(TPR,7175)	40.5642	0.0244273	0.00099259	-	1	(TPR,7175)	36.379	0.0272086	0.000921205	-	4	-
GO:0000778	condensed nuclear chromosome kinetochore	1	(CENPA,1058)	40.5642	0.0244273	0.000995989	-	0	-	-	1	1	-	4	-
GO:0005849	mRNA cleavage factor complex	1	(NUDT21,11051)	40.5642	0.0244273	0.000999388	-	1	(PCF11,51585)	36.379	0.0272086	0.000924604	-	4	-
GO:0007000	nucleolus organization	1	(NOLC1,9221)	40.5642	0.0244273	0.00100279	-	0	-	-	1	1	-	4	-
GO:0051771	negative regulation of nitric-oxide synthase biosynthetic process	1	(GSTP1,2950)	40.5642	0.0244273	0.00100619	-	0	-	-	1	1	-	4	-
GO:0097167	circadian regulation of translation	1	(HNRNPD,3184)	40.5642	0.0244273	0.00100959	-	0	-	-	1	1	-	4	-
GO:1903377	negative regulation of oxidative stress-induced neuron intrinsic apoptotic signaling pathway	1	(NONO,4841)	40.5642	0.0244273	0.00101299	-	0	-	-	1	1	-	4	-
GO:0004045	aminoacyl-tRNA hydrolase activity	1	(ICT1,3396)	40.5642	0.0244273	0.00101638	-	0	-	-	1	1	-	4	-
GO:0006999	nuclear pore organization	1	(TPR,7175)	40.5642	0.0244273	0.00101978	-	1	(TPR,7175)	36.379	0.0272086	0.000945	-	4	-
GO:0033088	negative regulation of immature T cell proliferation in thymus	1	(CDKN2A,1029)	40.5642	0.0244273	0.00102318	-	0	-	-	1	1	-	4	-
GO:2000774	positive regulation of cellular senescence	1	(CDKN2A,1029)	40.5642	0.0244273	0.00102658	-	0	-	-	1	1	-	4	-
GO:0043103	hypoxanthine salvage	1	(ADA,100)	40.5642	0.0244273	0.00102998	-	1	(ADA,100)	36.379	0.0272086	0.000951798	-	4	-
GO:0035726	common myeloid progenitor cell proliferation	1	(GSTP1,2950)	40.5642	0.0244273	0.00103338	-	0	-	-	1	1	-	4	-
GO:0033503	HULC complex	1	(RNF40,9810)	40.5642	0.0244273	0.00103678	-	0	-	-	1	1	-	4	-
GO:2000110	negative regulation of macrophage apoptotic process	1	(NOD2,64127)	40.5642	0.0244273	0.00104018	-	0	-	-	1	1	-	4	-
GO:0031442	positive regulation of mRNA 3'-end processing	1	(NCBP1,4686)	40.5642	0.0244273	0.00104358	-	1	(NCBP1,4686)	36.379	0.0272086	0.000972194	-	4	-
GO:0006290	pyrimidine dimer repair	1	(POLH,5429)	40.5642	0.0244273	0.00104698	-	1	(POLH,5429)	36.379	0.0272086	0.000975593	-	4	-
GO:0044208	'de novo' AMP biosynthetic process	1	(ADSSL1,122622)	40.5642	0.0244273	0.00105038	-	0	-	-	1	1	-	4	-
GO:0000389	mRNA 3'-splice site recognition	1	(SF3A1,10291)	40.5642	0.0244273	0.00105378	-	2	(SF3A1,10291);(SF3A3,10946)	72.7579	0.000278592	9.51798e-05	-	4	-
GO:0050871	positive regulation of B cell activation	1	(NOD2,64127)	40.5642	0.0244273	0.00105718	-	0	-	-	1	1	-	4	-
GO:0043515	kinetochore binding	1	(CLASP1,23332)	40.5642	0.0244273	0.00106058	-	0	-	-	1	1	-	4	-
GO:0002192	IRES-dependent translational initiation	1	(DENR,8562)	40.5642	0.0244273	0.00106397	-	0	-	-	1	1	-	4	-
GO:0001821	histamine secretion	1	(ADA,100)	40.5642	0.0244273	0.00106737	-	1	(ADA,100)	36.379	0.0272086	0.000982392	-	4	-
GO:0001649	osteoblast differentiation	3	(PHB,5245);(SYNCRIP,10492);(HNRNPU,3192)	4.8195	0.0245583	0.00107077	-	3	(IBSP,3381);(PHB,5245);(SYNCRIP,10492)	4.32225	0.0324517	0.00102658	-	101	-
GO:0004842	ubiquitin-protein transferase activity	5	(BTRC,8945);(CBLL1,79872);(RNF40,9810);(FBXO22,26263);(FBXL6,26233)	3.03851	0.0248476	0.00107417	-	0	-	-	1	1	-	267	-
GO:0045892	negative regulation of transcription, DNA-templated	7	(DDIT3,1649);(BTRC,8945);(PHB,5245);(PHB2,11331);(CDKN2A,1029);(SUV39H2,79723);(NONO,4841)	2.44257	0.0250397	0.00107757	-	7	(SFPQ,6421);(DDIT3,1649);(SOX14,8403);(PHB,5245);(SPI1,6688);(SUV39H2,79723);(TAF7,6879)	2.19056	0.0416053	0.00126793	-	465	-
GO:0051082	unfolded protein binding	3	(HSPD1,3329);(NAP1L4,4676);(CCT7,10574)	4.68048	0.0264848	0.00108097	-	0	-	-	1	1	-	104	-
GO:0006334	nucleosome assembly	3	(CENPA,1058);(CENPQ,55166);(NAP1L4,4676)	4.68048	0.0264848	0.00108437	-	1	(H1FX,8971)	1.39919	0.512856	0.00359304	-	104	-
GO:0009408	response to heat	2	(EIF2B3,8891);(EIF2B2,8892)	7.72651	0.0276152	0.00108777	-	5	(EIF2B3,8891);(EIF2B2,8892);(EIF2B4,8890);(MAP2K7,5609);(EIF2B1,1967)	17.3233	9.8198e-06	3.05935e-05	*	42	-
GO:0035019	somatic stem cell maintenance	2	(POU5F1,5460);(APC,324)	7.72651	0.0276152	0.00109117	-	4	(CDX2,1045);(POU5F1,5460);(SPI1,6688);(NANOG,79923)	13.8587	0.000194431	7.13849e-05	-	42	-
GO:0007519	skeletal muscle tissue development	2	(MAPK14,1432);(EP300,2033)	7.54682	0.0288476	0.00109457	-	1	(EP300,2033)	3.38409	0.256853	0.00294038	-	43	-
GO:0007049	cell cycle	4	(PRPF40A,55660);(NOLC1,9221);(GPS1,2873);(HCFC1,3054)	3.434	0.0295575	0.00109797	-	3	(GPS1,2873);(HCFC1,3054);(CREBL2,1389)	2.30978	0.14121	0.00238969	-	189	-
GO:0044336	canonical Wnt signaling pathway involved in negative regulation of apoptotic process	1	(APC,324)	32.4513	0.0304412	0.00110137	-	0	-	-	1	1	-	5	-
GO:1902510	regulation of apoptotic DNA fragmentation	1	(CDKN2A,1029)	32.4513	0.0304412	0.00110477	-	0	-	-	1	1	-	5	-
GO:0005672	transcription factor TFIIA complex	1	(GTF2A2,2958)	32.4513	0.0304412	0.00110817	-	0	-	-	1	1	-	5	-
GO:0065004	protein-DNA complex assembly	1	(EP300,2033)	32.4513	0.0304412	0.00111156	-	1	(EP300,2033)	29.1032	0.0338951	0.00105378	-	5	-
GO:0043405	regulation of MAP kinase activity	1	(CDK12,51755)	32.4513	0.0304412	0.00111496	-	0	-	-	1	1	-	5	-
GO:0070849	response to epidermal growth factor	1	(TPR,7175)	32.4513	0.0304412	0.00111836	-	1	(TPR,7175)	29.1032	0.0338951	0.00106058	-	5	-
GO:0002181	cytoplasmic translation	1	(FTSJ1,24140)	32.4513	0.0304412	0.00112176	-	1	(FTSJ1,24140)	29.1032	0.0338951	0.00106737	-	5	-
GO:0005828	kinetochore microtubule	1	(CLASP1,23332)	32.4513	0.0304412	0.00112516	-	0	-	-	1	1	-	5	-
GO:0060971	embryonic heart tube left/right pattern formation	1	(INVS,27130)	32.4513	0.0304412	0.00112856	-	0	-	-	1	1	-	5	-
GO:0002925	positive regulation of humoral immune response mediated by circulating immunoglobulin	1	(NOD2,64127)	32.4513	0.0304412	0.00113196	-	0	-	-	1	1	-	5	-
GO:0060486	Clara cell differentiation	1	(NFIB,4781)	32.4513	0.0304412	0.00113536	-	0	-	-	1	1	-	5	-
GO:0008611	ether lipid biosynthetic process	1	(AGPS,8540)	32.4513	0.0304412	0.00113876	-	1	(AGPS,8540)	29.1032	0.0338951	0.00107757	-	5	-
GO:0051151	negative regulation of smooth muscle cell differentiation	1	(MED28,80306)	32.4513	0.0304412	0.00114216	-	0	-	-	1	1	-	5	-
GO:0046696	lipopolysaccharide receptor complex	1	(HSPD1,3329)	32.4513	0.0304412	0.00114556	-	0	-	-	1	1	-	5	-
GO:0004647	phosphoserine phosphatase activity	1	(PSPH,5723)	32.4513	0.0304412	0.00114896	-	0	-	-	1	1	-	5	-
GO:0032057	negative regulation of translational initiation in response to stress	1	(EIF2B3,8891)	32.4513	0.0304412	0.00115236	-	3	(EIF2B3,8891);(EIF2B4,8890);(EIF2B1,1967)	87.3095	3.13725e-06	1.69964e-05	*	5	-
GO:0097157	pre-mRNA intronic binding	1	(EP300,2033)	32.4513	0.0304412	0.00115575	-	1	(EP300,2033)	29.1032	0.0338951	0.00109457	-	5	-
GO:0004468	lysine N-acetyltransferase activity, acting on acetyl phosphate as donor	1	(EP300,2033)	32.4513	0.0304412	0.00115915	-	1	(EP300,2033)	29.1032	0.0338951	0.00109797	-	5	-
GO:0002636	positive regulation of germinal center formation	1	(ADA,100)	32.4513	0.0304412	0.00116255	-	1	(ADA,100)	29.1032	0.0338951	0.00111156	-	5	-
GO:0070431	nucleotide-binding oligomerization domain containing 2 signaling pathway	1	(NOD2,64127)	32.4513	0.0304412	0.00116595	-	0	-	-	1	1	-	5	-
GO:0060298	positive regulation of sarcomere organization	1	(EP300,2033)	32.4513	0.0304412	0.00116935	-	1	(EP300,2033)	29.1032	0.0338951	0.00111836	-	5	-
GO:0001714	endodermal cell fate specification	1	(POU5F1,5460)	32.4513	0.0304412	0.00117275	-	2	(POU5F1,5460);(NANOG,79923)	58.2063	0.000462229	0.000112176	-	5	-
GO:0097153	cysteine-type endopeptidase activity involved in apoptotic process	1	(CASP2,835)	32.4513	0.0304412	0.00117615	-	0	-	-	1	1	-	5	-
GO:0006167	AMP biosynthetic process	1	(ADSSL1,122622)	32.4513	0.0304412	0.00117955	-	0	-	-	1	1	-	5	-
GO:0030321	transepithelial chloride transport	1	(BEST1,7439)	32.4513	0.0304412	0.00118295	-	0	-	-	1	1	-	5	-
GO:0002686	negative regulation of leukocyte migration	1	(ADA,100)	32.4513	0.0304412	0.00118635	-	1	(ADA,100)	29.1032	0.0338951	0.00112516	-	5	-
GO:0035613	RNA stem-loop binding	1	(EPRS,2058)	32.4513	0.0304412	0.00118975	-	0	-	-	1	1	-	5	-
GO:0031023	microtubule organizing center organization	1	(CLASP1,23332)	32.4513	0.0304412	0.00119315	-	0	-	-	1	1	-	5	-
GO:0097371	MDM2/MDM4 family protein binding	1	(CDKN2A,1029)	32.4513	0.0304412	0.00119655	-	0	-	-	1	1	-	5	-
GO:0006398	histone mRNA 3'-end processing	1	(CPSF3,51692)	32.4513	0.0304412	0.00119995	-	1	(CPSF3,51692)	29.1032	0.0338951	0.00112856	-	5	-
GO:0051525	NFAT protein binding	1	(MAPK14,1432)	32.4513	0.0304412	0.00120334	-	1	(SPI1,6688)	29.1032	0.0338951	0.00113536	-	5	-
GO:0071679	commissural neuron axon guidance	1	(NFIB,4781)	32.4513	0.0304412	0.00120674	-	0	-	-	1	1	-	5	-
GO:0033600	negative regulation of mammary gland epithelial cell proliferation	1	(PHB2,11331)	32.4513	0.0304412	0.00121014	-	0	-	-	1	1	-	5	-
GO:0006449	regulation of translational termination	1	(ETF1,2107)	32.4513	0.0304412	0.00121354	-	1	(ETF1,2107)	29.1032	0.0338951	0.00113876	-	5	-
GO:1901741	positive regulation of myoblast fusion	1	(MAPK14,1432)	32.4513	0.0304412	0.00121694	-	0	-	-	1	1	-	5	-
GO:0048671	negative regulation of collateral sprouting	1	(ULK2,9706)	32.4513	0.0304412	0.00122034	-	1	(ULK2,9706)	29.1032	0.0338951	0.00114216	-	5	-
GO:0002830	positive regulation of type 2 immune response	1	(NOD2,64127)	32.4513	0.0304412	0.00122374	-	0	-	-	1	1	-	5	-
GO:0032025	response to cobalt ion	1	(EP300,2033)	32.4513	0.0304412	0.00122714	-	1	(EP300,2033)	29.1032	0.0338951	0.00114556	-	5	-
GO:0006915	apoptotic process	8	(PSMA1,5682);(MAPK14,1432);(EP300,2033);(RASSF7,8045);(APC,324);(TIA1,7072);(CASP2,835);(PSMD2,5708)	2.1816	0.0308248	0.00123054	-	3	(EP300,2033);(MAP2K7,5609);(PSMD2,5708)	0.733693	0.780446	0.00380719	-	595	-
GO:0050434	positive regulation of viral transcription	2	(POLR2E,5434);(NCBP1,4686)	7.21141	0.0313771	0.00123394	-	1	(NCBP1,4686)	3.23369	0.267056	0.00298797	-	45	-
GO:0043434	response to peptide hormone	2	(EIF2B3,8891);(EIF2B2,8892)	7.05464	0.0326736	0.00123734	-	4	(EIF2B3,8891);(EIF2B2,8892);(EIF2B4,8890);(EIF2B1,1967)	12.6536	0.000277519	8.83813e-05	-	46	-
GO:0042110	T cell activation	2	(HSPD1,3329);(ADA,100)	7.05464	0.0326736	0.00124074	-	1	(ADA,100)	3.16339	0.272106	0.00300836	-	46	-
GO:0019827	stem cell maintenance	2	(MED12,9968);(MED28,80306)	7.05464	0.0326736	0.00124414	-	3	(TCL1A,8115);(NANOG,79923);(LIF,3976)	9.49017	0.0038778	0.000224352	-	46	-
GO:0001047	core promoter binding	2	(EP300,2033);(NONO,4841)	6.90454	0.033991	0.00124754	-	3	(SFPQ,6421);(EP300,2033);(SPI1,6688)	9.28825	0.00412162	0.00023795	-	47	-
GO:0048511	rhythmic process	2	(BTRC,8945);(SUV39H2,79723)	6.90454	0.033991	0.00125093	-	2	(SFPQ,6421);(SUV39H2,79723)	6.19216	0.0414272	0.00126453	-	47	-
GO:0045727	positive regulation of translation	2	(EP300,2033);(HNRNPD,3184)	6.90454	0.033991	0.00125433	-	1	(EP300,2033)	3.09608	0.27712	0.00302876	-	47	-
GO:0000184	nuclear-transcribed mRNA catabolic process, nonsense-mediated decay	3	(GSPT1,2935);(ETF1,2107);(NCBP1,4686)	4.23278	0.0342211	0.00125773	-	3	(GSPT1,2935);(ETF1,2107);(NCBP1,4686)	3.79607	0.0449062	0.00128833	-	115	-
GO:0043525	positive regulation of neuron apoptotic process	2	(DDIT3,1649);(CASP2,835)	6.76069	0.0353287	0.00126113	-	3	(DDIT3,1649);(CDC42,998);(MAP2K7,5609)	9.09474	0.00437457	0.000241349	-	48	-
GO:0005881	cytoplasmic microtubule	2	(APC,324);(CLASP1,23332)	6.76069	0.0353287	0.00126453	-	0	-	-	1	1	-	48	-
GO:0050733	RS domain binding	1	(SON,6651)	27.0428	0.0364183	0.00126793	-	1	(SON,6651)	24.2526	0.0405361	0.00117955	-	6	-
GO:0048742	regulation of skeletal muscle fiber development	1	(FBXO22,26263)	27.0428	0.0364183	0.00127133	-	0	-	-	1	1	-	6	-
GO:0006333	chromatin assembly or disassembly	1	(SUV39H2,79723)	27.0428	0.0364183	0.00127473	-	1	(SUV39H2,79723)	24.2526	0.0405361	0.00118975	-	6	-
GO:0010793	regulation of mRNA export from nucleus	1	(TPR,7175)	27.0428	0.0364183	0.00127813	-	1	(TPR,7175)	24.2526	0.0405361	0.00119315	-	6	-
GO:0008762	UDP-N-acetylmuramate dehydrogenase activity	1	(AGPS,8540)	27.0428	0.0364183	0.00128153	-	1	(AGPS,8540)	24.2526	0.0405361	0.00119995	-	6	-
GO:0003407	neural retina development	1	(CASP2,835)	27.0428	0.0364183	0.00128493	-	0	-	-	1	1	-	6	-
GO:0021960	anterior commissure morphogenesis	1	(NFIB,4781)	27.0428	0.0364183	0.00128833	-	0	-	-	1	1	-	6	-
GO:0034393	positive regulation of smooth muscle cell apoptotic process	1	(CDKN2A,1029)	27.0428	0.0364183	0.00129173	-	0	-	-	1	1	-	6	-
GO:0008432	JUN kinase binding	1	(GSTP1,2950)	27.0428	0.0364183	0.00129513	-	0	-	-	1	1	-	6	-
GO:0036124	histone H3-K9 trimethylation	1	(SUV39H2,79723)	27.0428	0.0364183	0.00129852	-	1	(SUV39H2,79723)	24.2526	0.0405361	0.00121354	-	6	-
GO:0071204	histone pre-mRNA 3'end processing complex	1	(SYNCRIP,10492)	27.0428	0.0364183	0.00130192	-	1	(SYNCRIP,10492)	24.2526	0.0405361	0.00121694	-	6	-
GO:0035497	cAMP response element binding	1	(E4F1,1877)	27.0428	0.0364183	0.00130532	-	1	(E4F1,1877)	24.2526	0.0405361	0.00122034	-	6	-
GO:0090267	positive regulation of mitotic cell cycle spindle assembly checkpoint	1	(TPR,7175)	27.0428	0.0364183	0.00130872	-	1	(TPR,7175)	24.2526	0.0405361	0.00122374	-	6	-
GO:0002381	immunoglobulin production involved in immunoglobulin mediated immune response	1	(NOD2,64127)	27.0428	0.0364183	0.00131212	-	0	-	-	1	1	-	6	-
GO:0006531	aspartate metabolic process	1	(ADSSL1,122622)	27.0428	0.0364183	0.00131552	-	0	-	-	1	1	-	6	-
GO:0046974	histone methyltransferase activity (H3-K9 specific)	1	(SUV39H2,79723)	27.0428	0.0364183	0.00131892	-	1	(SUV39H2,79723)	24.2526	0.0405361	0.00123054	-	6	-
GO:0060509	Type I pneumocyte differentiation	1	(NFIB,4781)	27.0428	0.0364183	0.00132232	-	0	-	-	1	1	-	6	-
GO:0032691	negative regulation of interleukin-1 beta production	1	(GSTP1,2950)	27.0428	0.0364183	0.00132572	-	0	-	-	1	1	-	6	-
GO:0045292	mRNA cis splicing, via spliceosome	1	(NCBP1,4686)	27.0428	0.0364183	0.00132912	-	1	(NCBP1,4686)	24.2526	0.0405361	0.00123394	-	6	-
GO:0060762	regulation of branching involved in mammary gland duct morphogenesis	1	(PHB2,11331)	27.0428	0.0364183	0.00133252	-	0	-	-	1	1	-	6	-
GO:0043620	regulation of DNA-templated transcription in response to stress	1	(DDIT3,1649)	27.0428	0.0364183	0.00133592	-	1	(DDIT3,1649)	24.2526	0.0405361	0.00124754	-	6	-
GO:0060744	mammary gland branching involved in thelarche	1	(PHB2,11331)	27.0428	0.0364183	0.00133932	-	0	-	-	1	1	-	6	-
GO:0048024	regulation of mRNA splicing, via spliceosome	1	(TIA1,7072)	27.0428	0.0364183	0.00134272	-	0	-	-	1	1	-	6	-
GO:2000323	negative regulation of glucocorticoid receptor signaling pathway	1	(PHB,5245)	27.0428	0.0364183	0.00134611	-	1	(PHB,5245)	24.2526	0.0405361	0.00125093	-	6	-
GO:0042167	heme catabolic process	1	(HMOX2,3163)	27.0428	0.0364183	0.00134951	-	0	-	-	1	1	-	6	-
GO:0002862	negative regulation of inflammatory response to antigenic stimulus	1	(NOD2,64127)	27.0428	0.0364183	0.00135291	-	0	-	-	1	1	-	6	-
GO:0003700	sequence-specific DNA binding transcription factor activity	10	(DDIT3,1649);(YY1,7528);(REXO4,57109);(EP300,2033);(POU5F1,5460);(HCFC1,3054);(FUBP1,8880);(FOXJ3,22887);(E4F1,1877);(NFIA,4774)	1.88671	0.0395907	0.00135631	-	19	(DDIT3,1649);(YY1,7528);(CDX2,1045);(NEUROD2,4761);(EP300,2033);(POU5F1,5460);(ZNF35,7584);(SPI1,6688);(ZNF138,7697);(ZNF43,7594);(FUBP1,8880);(HCFC1,3054);(FOXJ3,22887);(CREBL2,1389);(E4F1,1877);(NANOG,79923);(HES6,55502);(EDF1,8721);(TAF7,6879)	3.21489	6.43022e-06	2.3795e-05	*	860	-
GO:0007254	JNK cascade	2	(NOD2,64127);(GPS1,2873)	6.24064	0.0408786	0.00135971	-	2	(GPS1,2873);(MAP2K7,5609)	5.59676	0.0497094	0.00138351	-	52	-
GO:0005778	peroxisomal membrane	2	(AGPS,8540);(CNOT1,23019)	6.24064	0.0408786	0.00136311	-	1	(AGPS,8540)	2.79838	0.301684	0.00307295	-	52	-
GO:0006521	regulation of cellular amino acid metabolic process	2	(PSMA1,5682);(PSMD2,5708)	6.24064	0.0408786	0.00136651	-	1	(PSMD2,5708)	2.79838	0.301684	0.00307975	-	52	-
GO:0003677	DNA binding	16	(DDIT3,1649);(YY1,7528);(CENPA,1058);(GTF3C2,2976);(TADA2B,93624);(SON,6651);(EP300,2033);(POU5F1,5460);(NFIB,4781);(NFRKB,4798);(CDKN2A,1029);(POLR2E,5434);(GTF3C3,9330);(E4F1,1877);(LUC7L3,51747);(HNRNPU,3192)	1.59662	0.0410957	0.00136991	-	24	(ZFP64,55734);(DDIT3,1649);(YY1,7528);(ANKRD1,27063);(ATOH8,84913);(PRDM14,63978);(H1FX,8971);(SON,6651);(HEMK1,51409);(EP300,2033);(ZFP36,7538);(POU5F1,5460);(ZNF35,7584);(NFRKB,4798);(ZNF138,7697);(ZNF43,7594);(HIVEP3,59269);(ZIC4,84107);(BCL6B,255877);(E4F1,1877);(NANOG,79923);(HES6,55502);(ZNF136,7695);(APLP2,334)	2.14784	0.000264327	8.15827e-05	-	1626	-
GO:0005635	nuclear envelope	3	(RAE1,8480);(TPR,7175);(NUP160,23279)	3.89416	0.0421598	0.00137331	-	2	(TPR,7175);(NUP107,57122)	2.32825	0.212194	0.00275342	-	125	-
GO:0010564	regulation of cell cycle process	1	(E4F1,1877)	23.1795	0.0423588	0.00137671	-	1	(E4F1,1877)	20.788	0.0471318	0.00129513	-	7	-
GO:0050847	progesterone receptor signaling pathway	1	(PHB,5245)	23.1795	0.0423588	0.00138011	-	1	(PHB,5245)	20.788	0.0471318	0.00129852	-	7	-
GO:0032873	negative regulation of stress-activated MAPK cascade	1	(GSTP1,2950)	23.1795	0.0423588	0.00138351	-	0	-	-	1	1	-	7	-
GO:0010458	exit from mitosis	1	(CLASP1,23332)	23.1795	0.0423588	0.00138691	-	0	-	-	1	1	-	7	-
GO:0019907	cyclin-dependent protein kinase activating kinase holoenzyme complex	1	(HSPD1,3329)	23.1795	0.0423588	0.00139031	-	0	-	-	1	1	-	7	-
GO:0006475	internal protein amino acid acetylation	1	(EP300,2033)	23.1795	0.0423588	0.0013937	-	1	(EP300,2033)	20.788	0.0471318	0.00130532	-	7	-
GO:0060770	negative regulation of epithelial cell proliferation involved in prostate gland development	1	(APC,324)	23.1795	0.0423588	0.0013971	-	0	-	-	1	1	-	7	-
GO:0051988	regulation of attachment of spindle microtubules to kinetochore	1	(APC,324)	23.1795	0.0423588	0.0014005	-	1	(CDC42,998)	20.788	0.0471318	0.00130872	-	7	-
GO:0004000	adenosine deaminase activity	1	(ADA,100)	23.1795	0.0423588	0.0014039	-	1	(ADA,100)	20.788	0.0471318	0.00131212	-	7	-
GO:0035457	cellular response to interferon-alpha	1	(TPR,7175)	23.1795	0.0423588	0.0014073	-	1	(TPR,7175)	20.788	0.0471318	0.00131892	-	7	-
GO:0033523	histone H2B ubiquitination	1	(RNF40,9810)	23.1795	0.0423588	0.0014107	-	0	-	-	1	1	-	7	-
GO:0050862	positive regulation of T cell receptor signaling pathway	1	(ADA,100)	23.1795	0.0423588	0.0014141	-	1	(ADA,100)	20.788	0.0471318	0.00132232	-	7	-
GO:0006301	postreplication repair	1	(POLH,5429)	23.1795	0.0423588	0.0014175	-	1	(POLH,5429)	20.788	0.0471318	0.00132572	-	7	-
GO:0032930	positive regulation of superoxide anion generation	1	(GSTP1,2950)	23.1795	0.0423588	0.0014209	-	0	-	-	1	1	-	7	-
GO:0002606	positive regulation of dendritic cell antigen processing and presentation	1	(NOD2,64127)	23.1795	0.0423588	0.0014243	-	0	-	-	1	1	-	7	-
GO:0002674	negative regulation of acute inflammatory response	1	(GSTP1,2950)	23.1795	0.0423588	0.0014277	-	0	-	-	1	1	-	7	-
GO:0043254	regulation of protein complex assembly	1	(HCFC1,3054)	23.1795	0.0423588	0.0014311	-	1	(HCFC1,3054)	20.788	0.0471318	0.00135291	-	7	-
GO:0007091	metaphase/anaphase transition of mitotic cell cycle	1	(APC,324)	23.1795	0.0423588	0.0014345	-	0	-	-	1	1	-	7	-
GO:0032790	ribosome disassembly	1	(DENR,8562)	23.1795	0.0423588	0.0014379	-	0	-	-	1	1	-	7	-
GO:0044300	cerebellar mossy fiber	1	(NFIB,4781)	23.1795	0.0423588	0.00144129	-	0	-	-	1	1	-	7	-
GO:0032731	positive regulation of interleukin-1 beta production	1	(NOD2,64127)	23.1795	0.0423588	0.00144469	-	0	-	-	1	1	-	7	-
GO:0051444	negative regulation of ubiquitin-protein transferase activity	1	(CDKN2A,1029)	23.1795	0.0423588	0.00144809	-	0	-	-	1	1	-	7	-
GO:0035234	ectopic germ cell programmed cell death	1	(CASP2,835)	23.1795	0.0423588	0.00145149	-	0	-	-	1	1	-	7	-
GO:0006986	response to unfolded protein	2	(HSPD1,3329);(DDIT3,1649)	6.00951	0.0437687	0.00145489	-	1	(DDIT3,1649)	2.69474	0.311277	0.00311714	-	54	-
GO:0035690	cellular response to drug	2	(EP300,2033);(ADSSL1,122622)	6.00951	0.0437687	0.00145829	-	2	(ANKRD1,27063);(EP300,2033)	5.38948	0.0531761	0.00139031	-	54	-
GO:0051403	stress-activated MAPK cascade	2	(NOD2,64127);(MAPK14,1432)	6.00951	0.0437687	0.00146169	-	1	(MAP2K7,5609)	2.69474	0.311277	0.00312734	-	54	-
GO:0000288	nuclear-transcribed mRNA catabolic process, deadenylation-dependent decay	2	(EDC3,80153);(CNOT1,23019)	5.90024	0.0452416	0.00146509	-	1	(ZFP36,7538)	2.64574	0.316024	0.00315113	-	55	-
GO:0044267	cellular protein metabolic process	7	(DDIT3,1649);(EIF2S1,1965);(EIF2B3,8891);(EIF2B2,8892);(EIF2S2,8894);(ETF1,2107);(CCT7,10574)	2.14301	0.0456754	0.00146849	-	8	(DDIT3,1649);(EIF2B3,8891);(EIF2B2,8892);(EIF2S2,8894);(ETF1,2107);(EIF2B4,8890);(EIF2B1,1967);(IGFBP6,3489)	2.19647	0.0299739	0.000995989	-	530	-
GO:0007050	cell cycle arrest	3	(DDIT3,1649);(APC,324);(CDKN2A,1029)	3.7158	0.0473287	0.00147189	-	1	(DDIT3,1649)	1.11081	0.596098	0.00367462	-	131	-
GO:0016567	protein ubiquitination	5	(BTRC,8945);(CBLL1,79872);(KLHL8,57563);(FBXL6,26233);(E4F1,1877)	2.54321	0.0475425	0.00147529	-	2	(NEUROD2,4761);(E4F1,1877)	0.912325	0.647084	0.00372221	-	319	-
GO:0007623	circadian rhythm	2	(EP300,2033);(NONO,4841)	5.69322	0.0482416	0.00147869	-	1	(EP300,2033)	2.55291	0.32542	0.00316813	-	57	-
GO:0000226	microtubule cytoskeleton organization	2	(SON,6651);(CLASP1,23332)	5.69322	0.0482416	0.00148209	-	1	(SON,6651)	2.55291	0.32542	0.00318512	-	57	-
GO:0051353	positive regulation of oxidoreductase activity	1	(NOD2,64127)	20.2821	0.0482631	0.00148549	-	0	-	-	1	1	-	8	-
GO:0042753	positive regulation of circadian rhythm	1	(BTRC,8945)	20.2821	0.0482631	0.00148888	-	0	-	-	1	1	-	8	-
GO:0060510	Type II pneumocyte differentiation	1	(NFIB,4781)	20.2821	0.0482631	0.00149228	-	0	-	-	1	1	-	8	-
GO:0051292	nuclear pore complex assembly	1	(TPR,7175)	20.2821	0.0482631	0.00149568	-	2	(TPR,7175);(NUP107,57122)	36.379	0.00127685	0.00013937	-	8	-
GO:0006282	regulation of DNA repair	1	(POLH,5429)	20.2821	0.0482631	0.00149908	-	1	(POLH,5429)	18.1895	0.0536825	0.0014141	-	8	-
GO:0050700	CARD domain binding	1	(NOD2,64127)	20.2821	0.0482631	0.00150248	-	0	-	-	1	1	-	8	-
GO:0010831	positive regulation of myotube differentiation	1	(MAPK14,1432)	20.2821	0.0482631	0.00150588	-	0	-	-	1	1	-	8	-
GO:0032872	regulation of stress-activated MAPK cascade	1	(GSTP1,2950)	20.2821	0.0482631	0.00150928	-	0	-	-	1	1	-	8	-
GO:0030858	positive regulation of epithelial cell differentiation	1	(APC,324)	20.2821	0.0482631	0.00151268	-	0	-	-	1	1	-	8	-
GO:0003688	DNA replication origin binding	1	(HSPD1,3329)	20.2821	0.0482631	0.00151608	-	0	-	-	1	1	-	8	-
GO:0042754	negative regulation of circadian rhythm	1	(SUV39H2,79723)	20.2821	0.0482631	0.00151948	-	2	(SFPQ,6421);(SUV39H2,79723)	36.379	0.00127685	0.00014277	-	8	-
GO:0006903	vesicle targeting	1	(SNAP23,8773)	20.2821	0.0482631	0.00152288	-	0	-	-	1	1	-	8	-
GO:0004521	endoribonuclease activity	1	(CPSF3,51692)	20.2821	0.0482631	0.00152628	-	1	(CPSF3,51692)	18.1895	0.0536825	0.0014243	-	8	-
GO:0019773	proteasome core complex, alpha-subunit complex	1	(PSMA1,5682)	20.2821	0.0482631	0.00152968	-	0	-	-	1	1	-	8	-
GO:0000780	condensed nuclear chromosome, centromeric region	1	(CENPA,1058)	20.2821	0.0482631	0.00153307	-	0	-	-	1	1	-	8	-
GO:0001055	RNA polymerase II activity	1	(POLR2E,5434)	20.2821	0.0482631	0.00153647	-	0	-	-	1	1	-	8	-
GO:0002161	aminoacyl-tRNA editing activity	1	(VARS,7407)	20.2821	0.0482631	0.00153987	-	1	(LARS,51520)	18.1895	0.0536825	0.00145489	-	8	-
GO:0070688	MLL5-L complex	1	(HCFC1,3054)	20.2821	0.0482631	0.00154327	-	1	(HCFC1,3054)	18.1895	0.0536825	0.00146169	-	8	-
GO:0070244	negative regulation of thymocyte apoptotic process	1	(ADA,100)	20.2821	0.0482631	0.00154667	-	1	(ADA,100)	18.1895	0.0536825	0.00146849	-	8	-
GO:0006325	chromatin organization	3	(TADA2B,93624);(EP300,2033);(HCFC1,3054)	3.57919	0.0518636	0.00155007	-	3	(EP300,2033);(HCFC1,3054);(MCRS1,10445)	3.20991	0.0673596	0.00169624	-	136	-
GO:0000502	proteasome complex	2	(PSMA1,5682);(PSMD2,5708)	5.40855	0.052873	0.00155347	-	1	(PSMD2,5708)	2.42526	0.339276	0.00320892	-	60	-
GO:0045670	regulation of osteoclast differentiation	1	(APC,324)	18.0285	0.0541313	0.00155687	-	0	-	-	1	1	-	9	-
GO:0032703	negative regulation of interleukin-2 production	1	(NOD2,64127)	18.0285	0.0541313	0.00156027	-	0	-	-	1	1	-	9	-
GO:0005847	mRNA cleavage and polyadenylation specificity factor complex	1	(CPSF3,51692)	18.0285	0.0541313	0.00156367	-	1	(CPSF3,51692)	16.1684	0.0601885	0.00150248	-	9	-
GO:0043995	histone acetyltransferase activity (H4-K5 specific)	1	(HCFC1,3054)	18.0285	0.0541313	0.00156707	-	2	(HCFC1,3054);(MCRS1,10445)	32.3369	0.00163428	0.000163165	-	9	-
GO:0000339	RNA cap binding	1	(NCBP1,4686)	18.0285	0.0541313	0.00157047	-	1	(NCBP1,4686)	16.1684	0.0601885	0.00151608	-	9	-
GO:0045793	positive regulation of cell size	1	(EP300,2033)	18.0285	0.0541313	0.00157387	-	1	(EP300,2033)	16.1684	0.0601885	0.00151948	-	9	-
GO:0035253	ciliary rootlet	1	(KLC3,147700)	18.0285	0.0541313	0.00157727	-	0	-	-	1	1	-	9	-
GO:0046638	positive regulation of alpha-beta T cell differentiation	1	(ADA,100)	18.0285	0.0541313	0.00158066	-	1	(ADA,100)	16.1684	0.0601885	0.00152628	-	9	-
GO:0060765	regulation of androgen receptor signaling pathway	1	(EP300,2033)	18.0285	0.0541313	0.00158406	-	1	(EP300,2033)	16.1684	0.0601885	0.00152968	-	9	-
GO:0048188	Set1C/COMPASS complex	1	(HCFC1,3054)	18.0285	0.0541313	0.00158746	-	1	(HCFC1,3054)	16.1684	0.0601885	0.00153647	-	9	-
GO:0048541	Peyer's patch development	1	(ADA,100)	18.0285	0.0541313	0.00159086	-	1	(ADA,100)	16.1684	0.0601885	0.00153987	-	9	-
GO:0033089	positive regulation of T cell differentiation in thymus	1	(ADA,100)	18.0285	0.0541313	0.00159426	-	1	(ADA,100)	16.1684	0.0601885	0.00154667	-	9	-
GO:0016779	nucleotidyltransferase activity	1	(EIF2B3,8891)	18.0285	0.0541313	0.00159766	-	1	(EIF2B3,8891)	16.1684	0.0601885	0.00155007	-	9	-
GO:0042582	azurophil granule	1	(SNAP23,8773)	18.0285	0.0541313	0.00160106	-	0	-	-	1	1	-	9	-
GO:0010804	negative regulation of tumor necrosis factor-mediated signaling pathway	1	(GSTP1,2950)	18.0285	0.0541313	0.00160446	-	0	-	-	1	1	-	9	-
GO:0008409	5'-3' exonuclease activity	1	(CPSF3,51692)	18.0285	0.0541313	0.00160786	-	1	(CPSF3,51692)	16.1684	0.0601885	0.00155347	-	9	-
GO:0001955	blood vessel maturation	1	(DDIT3,1649)	18.0285	0.0541313	0.00161126	-	1	(DDIT3,1649)	16.1684	0.0601885	0.00155687	-	9	-
GO:0035259	glucocorticoid receptor binding	1	(EP300,2033)	18.0285	0.0541313	0.00161466	-	1	(EP300,2033)	16.1684	0.0601885	0.00156027	-	9	-
GO:0043032	positive regulation of macrophage activation	1	(HSPD1,3329)	18.0285	0.0541313	0.00161806	-	0	-	-	1	1	-	9	-
GO:0033598	mammary gland epithelial cell proliferation	1	(BTRC,8945)	18.0285	0.0541313	0.00162146	-	0	-	-	1	1	-	9	-
GO:0019509	L-methionine biosynthetic process from methylthioadenosine	1	(EIF2B2,8892)	18.0285	0.0541313	0.00162486	-	3	(EIF2B2,8892);(EIF2B4,8890);(EIF2B1,1967)	48.5053	2.5827e-05	4.41906e-05	*	9	-
GO:0042405	nuclear inclusion body	1	(TPR,7175)	18.0285	0.0541313	0.00162825	-	2	(NXF1,10482);(TPR,7175)	32.3369	0.00163428	0.000169964	-	9	-
GO:0033197	response to vitamin E	1	(ADA,100)	18.0285	0.0541313	0.00163165	-	1	(ADA,100)	16.1684	0.0601885	0.00157387	-	9	-
GO:0043996	histone acetyltransferase activity (H4-K8 specific)	1	(HCFC1,3054)	18.0285	0.0541313	0.00163505	-	2	(HCFC1,3054);(MCRS1,10445)	32.3369	0.00163428	0.000173363	-	9	-
GO:0006782	protoporphyrinogen IX biosynthetic process	1	(HMBS,3145)	18.0285	0.0541313	0.00163845	-	0	-	-	1	1	-	9	-
GO:0051382	kinetochore assembly	1	(CENPA,1058)	18.0285	0.0541313	0.00164185	-	0	-	-	1	1	-	9	-
GO:0046972	histone acetyltransferase activity (H4-K16 specific)	1	(HCFC1,3054)	18.0285	0.0541313	0.00164525	-	2	(HCFC1,3054);(MCRS1,10445)	32.3369	0.00163428	0.000176763	-	9	-
GO:0043495	protein anchor	1	(TPR,7175)	18.0285	0.0541313	0.00164865	-	1	(TPR,7175)	16.1684	0.0601885	0.00157727	-	9	-
GO:0005832	chaperonin-containing T-complex	1	(CCT7,10574)	18.0285	0.0541313	0.00165205	-	0	-	-	1	1	-	9	-
GO:0000932	cytoplasmic mRNA processing body	2	(EDC3,80153);(CNOT1,23019)	5.31989	0.0544508	0.00165545	-	0	-	-	1	1	-	61	-
GO:0032481	positive regulation of type I interferon production	2	(EP300,2033);(POLR2E,5434)	5.31989	0.0544508	0.00165885	-	1	(EP300,2033)	2.38551	0.343831	0.00322932	-	61	-
GO:0000086	G2/M transition of mitotic cell cycle	3	(BTRC,8945);(EP300,2033);(CLASP1,23332)	3.50194	0.0546822	0.00166225	-	3	(EP300,2033);(TPD52L1,7164);(TAF2,6873)	3.14063	0.0709168	0.00170304	-	139	-
GO:0016874	ligase activity	4	(BTRC,8945);(CBLL1,79872);(RNF40,9810);(E4F1,1877)	2.73851	0.0590192	0.00166565	-	1	(E4F1,1877)	0.613991	0.806979	0.00381399	-	237	-
GO:0043433	negative regulation of sequence-specific DNA binding transcription factor activity	2	(DDIT3,1649);(BTRC,8945)	5.07052	0.0592824	0.00166905	-	1	(DDIT3,1649)	2.27369	0.357312	0.00326331	-	64	-
GO:0030277	maintenance of gastrointestinal epithelium	1	(NOD2,64127)	16.2257	0.0599636	0.00167245	-	0	-	-	1	1	-	10	-
GO:0016591	DNA-directed RNA polymerase II, holoenzyme	1	(CCNC,892)	16.2257	0.0599636	0.00167584	-	0	-	-	1	1	-	10	-
GO:0031080	nuclear pore outer ring	1	(NUP160,23279)	16.2257	0.0599636	0.00167924	-	1	(NUP107,57122)	14.5516	0.0666502	0.00160786	-	10	-
GO:0000302	response to reactive oxygen species	1	(GSTP1,2950)	16.2257	0.0599636	0.00168264	-	0	-	-	1	1	-	10	-
GO:0006983	ER overload response	1	(DDIT3,1649)	16.2257	0.0599636	0.00168604	-	1	(DDIT3,1649)	14.5516	0.0666502	0.00161126	-	10	-
GO:0004535	poly(A)-specific ribonuclease activity	1	(CNOT1,23019)	16.2257	0.0599636	0.00168944	-	0	-	-	1	1	-	10	-
GO:0043194	axon initial segment	1	(SCN8A,6334)	16.2257	0.0599636	0.00169284	-	0	-	-	1	1	-	10	-
GO:0071354	cellular response to interleukin-6	1	(PHB,5245)	16.2257	0.0599636	0.00169624	-	2	(CAMP,820);(PHB,5245)	29.1032	0.00203368	0.00018696	-	10	-
GO:0045667	regulation of osteoblast differentiation	1	(APC,324)	16.2257	0.0599636	0.00169964	-	0	-	-	1	1	-	10	-
GO:0048103	somatic stem cell division	1	(CDKN2A,1029)	16.2257	0.0599636	0.00170304	-	0	-	-	1	1	-	10	-
GO:0014850	response to muscle activity	1	(ADSSL1,122622)	16.2257	0.0599636	0.00170644	-	0	-	-	1	1	-	10	-
GO:0016407	acetyltransferase activity	1	(EP300,2033)	16.2257	0.0599636	0.00170984	-	1	(EP300,2033)	14.5516	0.0666502	0.00166225	-	10	-
GO:0042162	telomeric DNA binding	1	(HNRNPD,3184)	16.2257	0.0599636	0.00171324	-	0	-	-	1	1	-	10	-
GO:0000400	four-way junction DNA binding	1	(YY1,7528)	16.2257	0.0599636	0.00171664	-	1	(YY1,7528)	14.5516	0.0666502	0.00166565	-	10	-
GO:0031274	positive regulation of pseudopodium assembly	1	(APC,324)	16.2257	0.0599636	0.00172004	-	1	(CDC42,998)	14.5516	0.0666502	0.00166905	-	10	-
GO:0071850	mitotic cell cycle arrest	1	(E4F1,1877)	16.2257	0.0599636	0.00172343	-	1	(E4F1,1877)	14.5516	0.0666502	0.00167245	-	10	-
GO:0004707	MAP kinase activity	1	(MAPK14,1432)	16.2257	0.0599636	0.00172683	-	0	-	-	1	1	-	10	-
GO:0071949	FAD binding	1	(AGPS,8540)	16.2257	0.0599636	0.00173023	-	1	(AGPS,8540)	14.5516	0.0666502	0.00167584	-	10	-
GO:0008088	axon cargo transport	1	(KLC3,147700)	16.2257	0.0599636	0.00173363	-	0	-	-	1	1	-	10	-
GO:0010390	histone monoubiquitination	1	(RNF40,9810)	16.2257	0.0599636	0.00173703	-	0	-	-	1	1	-	10	-
GO:0033235	positive regulation of protein sumoylation	1	(CDKN2A,1029)	16.2257	0.0599636	0.00174043	-	0	-	-	1	1	-	10	-
GO:0043923	positive regulation by host of viral transcription	1	(EP300,2033)	16.2257	0.0599636	0.00174383	-	1	(EP300,2033)	14.5516	0.0666502	0.00167924	-	10	-
GO:0000731	DNA synthesis involved in DNA repair	1	(POLH,5429)	16.2257	0.0599636	0.00174723	-	1	(POLH,5429)	14.5516	0.0666502	0.00168264	-	10	-
GO:0030877	beta-catenin destruction complex	1	(APC,324)	16.2257	0.0599636	0.00175063	-	0	-	-	1	1	-	10	-
GO:0007067	mitotic nuclear division	4	(NOLC1,9221);(ANAPC5,51433);(TPR,7175);(E4F1,1877)	2.71559	0.0604952	0.00175403	-	2	(TPR,7175);(E4F1,1877)	1.21771	0.490701	0.00355905	-	239	-
GO:0006351	transcription, DNA-templated	17	(YY1,7528);(GTF3C2,2976);(TADA2B,93624);(MAPK14,1432);(EP300,2033);(PHB2,11331);(MED28,80306);(CDKN2A,1029);(HNRNPD,3184);(CNOT1,23019);(FOXJ3,22887);(GTF3C3,9330);(E4F1,1877);(NFIA,4774);(SUV39H2,79723);(NONO,4841);(CCNC,892)	1.48699	0.0622072	0.00175743	-	23	(ZFP64,55734);(SFPQ,6421);(YY1,7528);(NEUROD2,4761);(ATOH8,84913);(PRDM14,63978);(PRDM9,56979);(PITX1,5307);(EP300,2033);(ZNF35,7584);(ZNF138,7697);(ZNF43,7594);(HIVEP3,59269);(FOXJ3,22887);(CREBL2,1389);(E4F1,1877);(CGGBP1,8545);(NANOG,79923);(HES6,55502);(MCRS1,10445);(SUV39H2,79723);(EDF1,8721);(MBTD1,54799)	1.80424	0.00371343	0.000220953	-	1855	-
GO:0032088	negative regulation of NF-kappaB transcription factor activity	2	(NOD2,64127);(CDKN2A,1029)	4.91687	0.0625829	0.00176083	-	1	(ANXA4,307)	2.20479	0.366146	0.0032803	-	66	-
GO:0034146	toll-like receptor 5 signaling pathway	2	(NOD2,64127);(MAPK14,1432)	4.91687	0.0625829	0.00176423	-	1	(MAP2K7,5609)	2.20479	0.366146	0.0032837	-	66	-
GO:0034166	toll-like receptor 10 signaling pathway	2	(NOD2,64127);(MAPK14,1432)	4.91687	0.0625829	0.00176763	-	1	(MAP2K7,5609)	2.20479	0.366146	0.0032905	-	66	-
GO:0006469	negative regulation of protein kinase activity	2	(GSTP1,2950);(CDKN2A,1029)	4.91687	0.0625829	0.00177102	-	1	(TAF7,6879)	2.20479	0.366146	0.0032973	-	66	-
GO:0000151	ubiquitin ligase complex	2	(CBLL1,79872);(RNF40,9810)	4.84348	0.0642561	0.00177442	-	0	-	-	1	1	-	67	-
GO:0006987	activation of signaling protein activity involved in unfolded protein response	2	(DDIT3,1649);(EIF2S1,1965)	4.84348	0.0642561	0.00177782	-	1	(DDIT3,1649)	2.17188	0.370517	0.0033075	-	67	-
GO:0016055	Wnt signaling pathway	3	(DDIT3,1649);(BTRC,8945);(INVS,27130)	3.24513	0.0656276	0.00178122	-	1	(DDIT3,1649)	0.970106	0.646055	0.00371881	-	150	-
GO:0060071	Wnt signaling pathway, planar cell polarity pathway	1	(MED12,9968)	14.7506	0.0657603	0.00178462	-	0	-	-	1	1	-	11	-
GO:0031116	positive regulation of microtubule polymerization	1	(APC,324)	14.7506	0.0657603	0.00178802	-	0	-	-	1	1	-	11	-
GO:0033160	positive regulation of protein import into nucleus, translocation	1	(EP300,2033)	14.7506	0.0657603	0.00179142	-	1	(EP300,2033)	13.2287	0.0730678	0.00171324	-	11	-
GO:2000036	regulation of stem cell maintenance	1	(CNOT1,23019)	14.7506	0.0657603	0.00179482	-	0	-	-	1	1	-	11	-
GO:0010944	negative regulation of transcription by competitive promoter binding	1	(PHB,5245)	14.7506	0.0657603	0.00179822	-	1	(PHB,5245)	13.2287	0.0730678	0.00172683	-	11	-
GO:0034453	microtubule anchoring	1	(CLASP1,23332)	14.7506	0.0657603	0.00180162	-	0	-	-	1	1	-	11	-
GO:0002199	zona pellucida receptor complex	1	(CCT7,10574)	14.7506	0.0657603	0.00180502	-	0	-	-	1	1	-	11	-
GO:0032727	positive regulation of interferon-alpha production	1	(HSPD1,3329)	14.7506	0.0657603	0.00180842	-	0	-	-	1	1	-	11	-
GO:0090399	replicative senescence	1	(CDKN2A,1029)	14.7506	0.0657603	0.00181182	-	0	-	-	1	1	-	11	-
GO:0045295	gamma-catenin binding	1	(APC,324)	14.7506	0.0657603	0.00181522	-	0	-	-	1	1	-	11	-
GO:0032740	positive regulation of interleukin-17 production	1	(NOD2,64127)	14.7506	0.0657603	0.00181861	-	0	-	-	1	1	-	11	-
GO:0010389	regulation of G2/M transition of mitotic cell cycle	1	(CDKN2A,1029)	14.7506	0.0657603	0.00182201	-	0	-	-	1	1	-	11	-
GO:0030914	STAGA complex	1	(TADA2B,93624)	14.7506	0.0657603	0.00182541	-	0	-	-	1	1	-	11	-
GO:0042975	peroxisome proliferator activated receptor binding	1	(EP300,2033)	14.7506	0.0657603	0.00182881	-	1	(EP300,2033)	13.2287	0.0730678	0.00174383	-	11	-
GO:0042834	peptidoglycan binding	1	(NOD2,64127)	14.7506	0.0657603	0.00183221	-	0	-	-	1	1	-	11	-
GO:0060391	positive regulation of SMAD protein import into nucleus	1	(POU5F1,5460)	14.7506	0.0657603	0.00183561	-	1	(POU5F1,5460)	13.2287	0.0730678	0.00174723	-	11	-
GO:0008610	lipid biosynthetic process	1	(AGPS,8540)	14.7506	0.0657603	0.00183901	-	1	(AGPS,8540)	13.2287	0.0730678	0.00175403	-	11	-
GO:0043122	regulation of I-kappaB kinase/NF-kappaB signaling	1	(BTRC,8945)	14.7506	0.0657603	0.00184241	-	0	-	-	1	1	-	11	-
GO:0045663	positive regulation of myoblast differentiation	1	(MAPK14,1432)	14.7506	0.0657603	0.00184581	-	0	-	-	1	1	-	11	-
GO:0006450	regulation of translational fidelity	1	(VARS,7407)	14.7506	0.0657603	0.00184921	-	1	(LARS,51520)	13.2287	0.0730678	0.00176423	-	11	-
GO:0071257	cellular response to electrical stimulus	1	(ADSSL1,122622)	14.7506	0.0657603	0.00185261	-	1	(NEUROD2,4761)	13.2287	0.0730678	0.00176763	-	11	-
GO:1900153	positive regulation of nuclear-transcribed mRNA catabolic process, deadenylation-dependent decay	1	(CNOT1,23019)	14.7506	0.0657603	0.00185601	-	1	(ZFP36,7538)	13.2287	0.0730678	0.00177102	-	11	-
GO:0060213	positive regulation of nuclear-transcribed mRNA poly(A) tail shortening	1	(CNOT1,23019)	14.7506	0.0657603	0.00185941	-	1	(ZFP36,7538)	13.2287	0.0730678	0.00177442	-	11	-
GO:0035413	positive regulation of catenin import into nucleus	1	(POU5F1,5460)	14.7506	0.0657603	0.00186281	-	1	(POU5F1,5460)	13.2287	0.0730678	0.00177782	-	11	-
GO:0007178	transmembrane receptor protein serine/threonine kinase signaling pathway	1	(MAPK14,1432)	14.7506	0.0657603	0.0018662	-	0	-	-	1	1	-	11	-
GO:0042770	signal transduction in response to DNA damage	1	(MAPK14,1432)	14.7506	0.0657603	0.0018696	-	0	-	-	1	1	-	11	-
GO:0005759	mitochondrial matrix	4	(HSPD1,3329);(KARS,3735);(HAGH,3029);(CLPP,8192)	2.63832	0.0658152	0.001873	-	0	-	-	1	1	-	246	-
GO:0006511	ubiquitin-dependent protein catabolic process	3	(BTRC,8945);(RNF40,9810);(FBXO22,26263)	3.22364	0.0666691	0.0018764	-	0	-	-	1	1	-	151	-
GO:0009749	response to glucose	2	(EIF2B3,8891);(EIF2B2,8892)	4.70309	0.0676475	0.0018798	-	4	(EIF2B3,8891);(EIF2B2,8892);(EIF2B4,8890);(EIF2B1,1967)	8.4357	0.0013019	0.000146169	-	69	-
GO:0042981	regulation of apoptotic process	3	(PSMA1,5682);(PHB,5245);(PSMD2,5708)	3.20243	0.0677183	0.0018832	-	2	(PHB,5245);(PSMD2,5708)	1.91468	0.28074	0.00303556	-	152	-
GO:0043508	negative regulation of JUN kinase activity	1	(GSTP1,2950)	13.5214	0.0715215	0.0018866	-	0	-	-	1	1	-	12	-
GO:0043517	positive regulation of DNA damage response, signal transduction by p53 class mediator	1	(CDKN2A,1029)	13.5214	0.0715215	0.00189	-	1	(ANKRD1,27063)	12.1263	0.0794416	0.00180502	-	12	-
GO:0051604	protein maturation	1	(HSPD1,3329)	13.5214	0.0715215	0.0018934	-	0	-	-	1	1	-	12	-
GO:0005845	mRNA cap binding complex	1	(NCBP1,4686)	13.5214	0.0715215	0.0018968	-	1	(NCBP1,4686)	12.1263	0.0794416	0.00182541	-	12	-
GO:0032886	regulation of microtubule-based process	1	(APC,324)	13.5214	0.0715215	0.0019002	-	0	-	-	1	1	-	12	-
GO:0008334	histone mRNA metabolic process	1	(NCBP1,4686)	13.5214	0.0715215	0.0019036	-	1	(NCBP1,4686)	12.1263	0.0794416	0.00182881	-	12	-
GO:0019079	viral genome replication	1	(NFIA,4774)	13.5214	0.0715215	0.001907	-	0	-	-	1	1	-	12	-
GO:0061136	regulation of proteasomal protein catabolic process	1	(BTRC,8945)	13.5214	0.0715215	0.00191039	-	0	-	-	1	1	-	12	-
GO:0045947	negative regulation of translational initiation	1	(TPR,7175)	13.5214	0.0715215	0.00191379	-	2	(TPR,7175);(EIF2B4,8890)	24.2526	0.00295601	0.000207356	-	12	-
GO:0051146	striated muscle cell differentiation	1	(MAPK14,1432)	13.5214	0.0715215	0.00191719	-	0	-	-	1	1	-	12	-
GO:0032695	negative regulation of interleukin-12 production	1	(NOD2,64127)	13.5214	0.0715215	0.00192059	-	0	-	-	1	1	-	12	-
GO:0034045	pre-autophagosomal structure membrane	1	(ULK2,9706)	13.5214	0.0715215	0.00192399	-	1	(ULK2,9706)	12.1263	0.0794416	0.00184581	-	12	-
GO:0034399	nuclear periphery	1	(TPR,7175)	13.5214	0.0715215	0.00192739	-	2	(TPR,7175);(NUP107,57122)	24.2526	0.00295601	0.000210755	-	12	-
GO:0001666	response to hypoxia	3	(ADA,100);(EP300,2033);(HMOX2,3163)	3.12032	0.0719902	0.00193079	-	4	(ADA,100);(EP300,2033);(XRCC1,7515);(CAPN2,824)	3.73118	0.0226897	0.000822626	-	156	-
GO:0038124	toll-like receptor TLR6:TLR2 signaling pathway	2	(NOD2,64127);(MAPK14,1432)	4.50713	0.0728431	0.00193419	-	1	(MAP2K7,5609)	2.02105	0.391931	0.00335849	-	72	-
GO:0038123	toll-like receptor TLR1:TLR2 signaling pathway	2	(NOD2,64127);(MAPK14,1432)	4.50713	0.0728431	0.00193759	-	1	(MAP2K7,5609)	2.02105	0.391931	0.00336529	-	72	-
GO:0034162	toll-like receptor 9 signaling pathway	2	(NOD2,64127);(MAPK14,1432)	4.44539	0.0746029	0.00194099	-	1	(MAP2K7,5609)	1.99337	0.396126	0.00337209	-	73	-
GO:0005085	guanyl-nucleotide exchange factor activity	2	(EIF2B3,8891);(EIF2B2,8892)	4.44539	0.0746029	0.00194439	-	4	(EIF2B3,8891);(EIF2B2,8892);(EIF2B4,8890);(EIF2B1,1967)	7.97347	0.00160493	0.000152968	-	73	-
GO:0034134	toll-like receptor 2 signaling pathway	2	(NOD2,64127);(MAPK14,1432)	4.38531	0.0763763	0.00194779	-	1	(MAP2K7,5609)	1.96643	0.400292	0.00339588	-	74	-
GO:0042826	histone deacetylase binding	2	(PHB,5245);(NUDT21,11051)	4.38531	0.0763763	0.00195119	-	3	(SFPQ,6421);(ANKRD1,27063);(PHB,5245)	5.89929	0.0144134	0.000628867	-	74	-
GO:0007265	Ras protein signal transduction	2	(MAPK14,1432);(CDKN2A,1029)	4.38531	0.0763763	0.00195459	-	1	(RRAS,6237)	1.96643	0.400292	0.00339928	-	74	-
GO:0006310	DNA recombination	2	(NFRKB,4798);(NONO,4841)	4.38531	0.0763763	0.00195798	-	3	(SFPQ,6421);(NFRKB,4798);(MCRS1,10445)	5.89929	0.0144134	0.000632266	-	74	-
GO:0070542	response to fatty acid	1	(EP300,2033)	12.4813	0.0772476	0.00196138	-	1	(EP300,2033)	11.1935	0.0857719	0.0018696	-	13	-
GO:0005838	proteasome regulatory particle	1	(PSMD2,5708)	12.4813	0.0772476	0.00196478	-	1	(PSMD2,5708)	11.1935	0.0857719	0.001873	-	13	-
GO:0042581	specific granule	1	(SNAP23,8773)	12.4813	0.0772476	0.00196818	-	1	(CAMP,820)	11.1935	0.0857719	0.0018764	-	13	-
GO:0019395	fatty acid oxidation	1	(MAPK14,1432)	12.4813	0.0772476	0.00197158	-	0	-	-	1	1	-	13	-
GO:0044295	axonal growth cone	1	(APC,324)	12.4813	0.0772476	0.00197498	-	0	-	-	1	1	-	13	-
GO:0030234	enzyme regulator activity	1	(PSMD2,5708)	12.4813	0.0772476	0.00197838	-	2	(PSMD2,5708);(EIF2B1,1967)	22.3871	0.00347779	0.000217554	-	13	-
GO:0060444	branching involved in mammary gland duct morphogenesis	1	(BTRC,8945)	12.4813	0.0772476	0.00198178	-	0	-	-	1	1	-	13	-
GO:0035198	miRNA binding	1	(POU5F1,5460)	12.4813	0.0772476	0.00198518	-	1	(POU5F1,5460)	11.1935	0.0857719	0.0018866	-	13	-
GO:0043281	regulation of cysteine-type endopeptidase activity involved in apoptotic process	1	(CASP2,835)	12.4813	0.0772476	0.00198858	-	1	(TPD52L1,7164)	11.1935	0.0857719	0.00189	-	13	-
GO:0032993	protein-DNA complex	1	(EP300,2033)	12.4813	0.0772476	0.00199198	-	1	(EP300,2033)	11.1935	0.0857719	0.0018934	-	13	-
GO:0032874	positive regulation of stress-activated MAPK cascade	1	(NOD2,64127)	12.4813	0.0772476	0.00199538	-	0	-	-	1	1	-	13	-
GO:0070935	3'-UTR-mediated mRNA stabilization	1	(MAPK14,1432)	12.4813	0.0772476	0.00199878	-	1	(ZFP36,7538)	11.1935	0.0857719	0.0019036	-	13	-
GO:0009416	response to light stimulus	1	(COPS3,8533)	12.4813	0.0772476	0.00200218	-	0	-	-	1	1	-	13	-
GO:0007340	acrosome reaction	1	(SYT8,90019)	12.4813	0.0772476	0.00200557	-	1	(GLRB,2743)	11.1935	0.0857719	0.001907	-	13	-
GO:0043101	purine-containing compound salvage	1	(ADA,100)	12.4813	0.0772476	0.00200897	-	1	(ADA,100)	11.1935	0.0857719	0.00191719	-	13	-
GO:0046827	positive regulation of protein export from nucleus	1	(TPR,7175)	12.4813	0.0772476	0.00201237	-	1	(TPR,7175)	11.1935	0.0857719	0.00192059	-	13	-
GO:0004861	cyclin-dependent protein serine/threonine kinase inhibitor activity	1	(CDKN2A,1029)	12.4813	0.0772476	0.00201577	-	1	(INCA1,388324)	11.1935	0.0857719	0.00192399	-	13	-
GO:0005685	U1 snRNP	1	(LUC7L3,51747)	12.4813	0.0772476	0.00201917	-	0	-	-	1	1	-	13	-
GO:0060766	negative regulation of androgen receptor signaling pathway	1	(PHB,5245)	12.4813	0.0772476	0.00202257	-	1	(PHB,5245)	11.1935	0.0857719	0.00192739	-	13	-
GO:0042301	phosphate ion binding	1	(ADSSL1,122622)	12.4813	0.0772476	0.00202597	-	0	-	-	1	1	-	13	-
GO:0046777	protein autophosphorylation	3	(ULK2,9706);(EIF2S1,1965);(CDK12,51755)	3.02342	0.0774961	0.00202937	-	1	(ULK2,9706)	0.903825	0.672123	0.00374261	-	161	-
GO:0005525	GTP binding	5	(NOLC1,9221);(GSPT1,2935);(EIF2B2,8892);(ADSSL1,122622);(DRG2,1819)	2.19266	0.07883	0.00203277	-	8	(GSPT1,2935);(RHOA,387);(EIF2B2,8892);(RASEF,158158);(CDC42,998);(MOCS1,4337);(EIF2B1,1967);(RRAS,6237)	3.14629	0.00406495	0.00023455	-	370	-
GO:0002479	antigen processing and presentation of exogenous peptide antigen via MHC class I, TAP-dependent	2	(PSMA1,5682);(PSMD2,5708)	4.26991	0.079963	0.00203617	-	2	(CYBA,1535);(PSMD2,5708)	3.82937	0.0962084	0.00200897	-	76	-
GO:0035666	TRIF-dependent toll-like receptor signaling pathway	2	(NOD2,64127);(MAPK14,1432)	4.26991	0.079963	0.00203957	-	1	(MAP2K7,5609)	1.91468	0.40854	0.00342987	-	76	-
GO:0006919	activation of cysteine-type endopeptidase activity involved in apoptotic process	2	(HSPD1,3329);(CDKN2A,1029)	4.21446	0.0817758	0.00204297	-	0	-	-	1	1	-	77	-
GO:0008021	synaptic vesicle	2	(SYT8,90019);(COPS4,51138)	4.21446	0.0817758	0.00204637	-	1	(COPS4,51138)	1.88982	0.412621	0.00343667	-	77	-
GO:0000785	chromatin	2	(EP300,2033);(SUV39H2,79723)	4.21446	0.0817758	0.00204977	-	4	(SFPQ,6421);(EP300,2033);(CAPN2,824);(SUV39H2,79723)	7.55927	0.00195385	0.000183561	-	77	-
GO:0001518	voltage-gated sodium channel complex	1	(SCN8A,6334)	11.5898	0.0829386	0.00205316	-	0	-	-	1	1	-	14	-
GO:0010460	positive regulation of heart rate	1	(ADA,100)	11.5898	0.0829386	0.00205656	-	1	(ADA,100)	10.394	0.092059	0.00195798	-	14	-
GO:0030889	negative regulation of B cell proliferation	1	(CDKN2A,1029)	11.5898	0.0829386	0.00205996	-	0	-	-	1	1	-	14	-
GO:0051770	positive regulation of nitric-oxide synthase biosynthetic process	1	(NOD2,64127)	11.5898	0.0829386	0.00206336	-	0	-	-	1	1	-	14	-
GO:0005868	cytoplasmic dynein complex	1	(TPR,7175)	11.5898	0.0829386	0.00206676	-	1	(TPR,7175)	10.394	0.092059	0.00196138	-	14	-
GO:0030518	intracellular steroid hormone receptor signaling pathway	1	(MED12,9968)	11.5898	0.0829386	0.00207016	-	0	-	-	1	1	-	14	-
GO:0004708	MAP kinase kinase activity	1	(MAPK14,1432)	11.5898	0.0829386	0.00207356	-	1	(MAP2K7,5609)	10.394	0.092059	0.00196818	-	14	-
GO:0045662	negative regulation of myoblast differentiation	1	(DDIT3,1649)	11.5898	0.0829386	0.00207696	-	1	(DDIT3,1649)	10.394	0.092059	0.00197158	-	14	-
GO:0001953	negative regulation of cell-matrix adhesion	1	(CDKN2A,1029)	11.5898	0.0829386	0.00208036	-	0	-	-	1	1	-	14	-
GO:0042809	vitamin D receptor binding	1	(MED12,9968)	11.5898	0.0829386	0.00208376	-	1	(TAF7,6879)	10.394	0.092059	0.00197838	-	14	-
GO:0007020	microtubule nucleation	1	(CLASP1,23332)	11.5898	0.0829386	0.00208716	-	0	-	-	1	1	-	14	-
GO:2000060	positive regulation of protein ubiquitination involved in ubiquitin-dependent protein catabolic process	1	(FBXO22,26263)	11.5898	0.0829386	0.00209056	-	0	-	-	1	1	-	14	-
GO:0005095	GTPase inhibitor activity	1	(GPS1,2873)	11.5898	0.0829386	0.00209396	-	1	(GPS1,2873)	10.394	0.092059	0.00198518	-	14	-
GO:0045807	positive regulation of endocytosis	1	(CBLL1,79872)	11.5898	0.0829386	0.00209736	-	0	-	-	1	1	-	14	-
GO:0051131	chaperone-mediated protein complex assembly	1	(HSPD1,3329)	11.5898	0.0829386	0.00210075	-	0	-	-	1	1	-	14	-
GO:0003697	single-stranded DNA binding	2	(HSPD1,3329);(FUBP1,8880)	4.16043	0.0836014	0.00210415	-	1	(FUBP1,8880)	1.86559	0.416675	0.00344007	-	78	-
GO:0002756	MyD88-independent toll-like receptor signaling pathway	2	(NOD2,64127);(MAPK14,1432)	4.16043	0.0836014	0.00210755	-	1	(MAP2K7,5609)	1.86559	0.416675	0.00345027	-	78	-
GO:0043161	proteasome-mediated ubiquitin-dependent protein catabolic process	2	(DDIT3,1649);(BTRC,8945)	4.10776	0.0854393	0.00211095	-	1	(DDIT3,1649)	1.84197	0.420701	0.00346047	-	79	-
GO:0060070	canonical Wnt signaling pathway	2	(APC,324);(MED12,9968)	4.10776	0.0854393	0.00211435	-	2	(PROP1,5626);(CDC42,998)	3.68395	0.102663	0.00206676	-	79	-
GO:0000978	RNA polymerase II core promoter proximal region sequence-specific DNA binding	3	(EP300,2033);(NFIB,4781);(NFIA,4774)	2.89744	0.0855056	0.00211775	-	3	(PITX1,5307);(EP300,2033);(SPI1,6688)	2.5985	0.10936	0.00211435	-	168	-
GO:0006355	regulation of transcription, DNA-templated	13	(DDIT3,1649);(TADA2B,93624);(REXO4,57109);(PHB,5245);(EP300,2033);(POU5F1,5460);(YAP1,10413);(NFRKB,4798);(MED28,80306);(HNRNPD,3184);(HCFC1,3054);(FOXJ3,22887);(NFIA,4774)	1.51751	0.0859517	0.00212115	-	18	(ZFP64,55734);(DDIT3,1649);(ATOH8,84913);(PRDM14,63978);(PHB,5245);(EP300,2033);(POU5F1,5460);(ZNF35,7584);(NFRKB,4798);(ZNF138,7697);(ZNF43,7594);(HCFC1,3054);(FOXJ3,22887);(NANOG,79923);(HES6,55502);(MCRS1,10445);(EDF1,8721);(MBTD1,54799)	1.88438	0.00675083	0.000285539	-	1390	-
GO:0042590	antigen processing and presentation of exogenous peptide antigen via MHC class I	2	(PSMA1,5682);(PSMD2,5708)	4.05642	0.0872896	0.00212455	-	2	(CYBA,1535);(PSMD2,5708)	3.6379	0.104841	0.00210415	-	80	-
GO:0071222	cellular response to lipopolysaccharide	2	(MAPK14,1432);(GSTP1,2950)	4.05642	0.0872896	0.00212795	-	2	(CAMP,820);(ANKRD1,27063)	3.6379	0.104841	0.00210755	-	80	-
GO:0034138	toll-like receptor 3 signaling pathway	2	(NOD2,64127);(MAPK14,1432)	4.05642	0.0872896	0.00213135	-	1	(MAP2K7,5609)	1.81895	0.424699	0.00346726	-	80	-
GO:0006281	DNA repair	4	(NFRKB,4798);(POLR2E,5434);(NONO,4841);(POLH,5429)	2.38613	0.0876213	0.00213475	-	5	(SFPQ,6421);(XRCC1,7515);(NFRKB,4798);(MCRS1,10445);(POLH,5429)	2.67492	0.0398073	0.00117615	-	272	-
GO:0030902	hindbrain development	1	(NFIB,4781)	10.8171	0.0885948	0.00213815	-	0	-	-	1	1	-	15	-
GO:0016045	detection of bacterium	1	(NOD2,64127)	10.8171	0.0885948	0.00214155	-	0	-	-	1	1	-	15	-
GO:0043982	histone H4-K8 acetylation	1	(HCFC1,3054)	10.8171	0.0885948	0.00214495	-	2	(HCFC1,3054);(MCRS1,10445)	19.4021	0.00463978	0.000248147	-	15	-
GO:0050905	neuromuscular process	1	(SCN8A,6334)	10.8171	0.0885948	0.00214834	-	0	-	-	1	1	-	15	-
GO:0030014	CCR4-NOT complex	1	(CNOT1,23019)	10.8171	0.0885948	0.00215174	-	0	-	-	1	1	-	15	-
GO:0006376	mRNA splice site selection	1	(LUC7L3,51747)	10.8171	0.0885948	0.00215514	-	0	-	-	1	1	-	15	-
GO:0050908	detection of light stimulus involved in visual perception	1	(BEST1,7439)	10.8171	0.0885948	0.00215854	-	0	-	-	1	1	-	15	-
GO:0032465	regulation of cytokinesis	1	(PRPF40A,55660)	10.8171	0.0885948	0.00216194	-	0	-	-	1	1	-	15	-
GO:0043488	regulation of mRNA stability	1	(HNRNPD,3184)	10.8171	0.0885948	0.00216534	-	0	-	-	1	1	-	15	-
GO:0010001	glial cell differentiation	1	(NFIB,4781)	10.8171	0.0885948	0.00216874	-	1	(MMP24,10893)	9.70106	0.0983032	0.00203277	-	15	-
GO:0043981	histone H4-K5 acetylation	1	(HCFC1,3054)	10.8171	0.0885948	0.00217214	-	2	(HCFC1,3054);(MCRS1,10445)	19.4021	0.00463978	0.000258345	-	15	-
GO:0005671	Ada2/Gcn5/Ada3 transcription activator complex	1	(HCFC1,3054)	10.8171	0.0885948	0.00217554	-	1	(HCFC1,3054)	9.70106	0.0983032	0.00203617	-	15	-
GO:0060749	mammary gland alveolus development	1	(PHB2,11331)	10.8171	0.0885948	0.00217894	-	0	-	-	1	1	-	15	-
GO:0045987	positive regulation of smooth muscle contraction	1	(ADA,100)	10.8171	0.0885948	0.00218234	-	1	(ADA,100)	9.70106	0.0983032	0.00203957	-	15	-
GO:0071480	cellular response to gamma radiation	1	(YAP1,10413)	10.8171	0.0885948	0.00218574	-	1	(CYBA,1535)	9.70106	0.0983032	0.00204637	-	15	-
GO:0042026	protein refolding	1	(HSPD1,3329)	10.8171	0.0885948	0.00218914	-	0	-	-	1	1	-	15	-
GO:0006750	glutathione biosynthetic process	1	(HAGH,3029)	10.8171	0.0885948	0.00219254	-	0	-	-	1	1	-	15	-
GO:0045893	positive regulation of transcription, DNA-templated	6	(DDIT3,1649);(BTRC,8945);(PHB,5245);(MED12,9968);(CDKN2A,1029);(HNRNPD,3184)	1.94708	0.0888998	0.00219593	-	7	(DDIT3,1649);(CDX2,1045);(PHB,5245);(SPI1,6688);(HIVEP3,59269);(CREBL2,1389);(EDF1,8721)	2.03722	0.0572249	0.00149228	-	500	-
GO:0055086	nucleobase-containing small molecule metabolic process	2	(ADA,100);(ADSSL1,122622)	4.00634	0.0891518	0.00219933	-	1	(ADA,100)	1.79649	0.42867	0.00347746	-	81	-
GO:0051301	cell division	2	(PRPF40A,55660);(CLASP1,23332)	3.95748	0.0910259	0.00220273	-	0	-	-	1	1	-	82	-
GO:0001822	kidney development	2	(APC,324);(INVS,27130)	3.9098	0.0929116	0.00220613	-	1	(ADAMTS1,9510)	1.7532	0.43653	0.00349446	-	83	-
GO:0001889	liver development	2	(ADA,100);(EP300,2033)	3.9098	0.0929116	0.00220953	-	3	(ADA,100);(EP300,2033);(VWF,7450)	5.25961	0.0195433	0.000669658	-	83	-
GO:0032839	dendrite cytoplasm	1	(ADA,100)	10.141	0.0942165	0.00221293	-	1	(ADA,100)	9.09474	0.104505	0.00207016	-	16	-
GO:0000132	establishment of mitotic spindle orientation	1	(CENPA,1058)	10.141	0.0942165	0.00221633	-	0	-	-	1	1	-	16	-
GO:0008353	RNA polymerase II carboxy-terminal domain kinase activity	1	(CDK12,51755)	10.141	0.0942165	0.00221973	-	0	-	-	1	1	-	16	-
GO:0004527	exonuclease activity	1	(REXO4,57109)	10.141	0.0942165	0.00222313	-	0	-	-	1	1	-	16	-
GO:0035371	microtubule plus-end	1	(APC,324)	10.141	0.0942165	0.00222653	-	0	-	-	1	1	-	16	-
GO:0033268	node of Ranvier	1	(SCN8A,6334)	10.141	0.0942165	0.00222993	-	0	-	-	1	1	-	16	-
GO:0001056	RNA polymerase III activity	1	(POLR2E,5434)	10.141	0.0942165	0.00223333	-	0	-	-	1	1	-	16	-
GO:0001530	lipopolysaccharide binding	1	(HSPD1,3329)	10.141	0.0942165	0.00223673	-	0	-	-	1	1	-	16	-
GO:0048566	embryonic digestive tract development	1	(ADA,100)	10.141	0.0942165	0.00224013	-	1	(ADA,100)	9.09474	0.104505	0.00209736	-	16	-
GO:0046716	muscle cell cellular homeostasis	1	(APC,324)	10.141	0.0942165	0.00224352	-	0	-	-	1	1	-	16	-
GO:0008652	cellular amino acid biosynthetic process	1	(PSPH,5723)	10.141	0.0942165	0.00224692	-	0	-	-	1	1	-	16	-
GO:0005762	mitochondrial large ribosomal subunit	1	(ICT1,3396)	10.141	0.0942165	0.00225032	-	0	-	-	1	1	-	16	-
GO:0009952	anterior/posterior pattern specification	2	(YY1,7528);(APC,324)	3.86325	0.0948086	0.00225372	-	2	(YY1,7528);(CDX2,1045)	3.46466	0.113674	0.00216874	-	84	-
GO:0006357	regulation of transcription from RNA polymerase II promoter	4	(YY1,7528);(MED19,219541);(MAPK14,1432);(MED13L,23389)	2.2853	0.0987319	0.00225712	-	5	(YY1,7528);(NEUROD2,4761);(SPI1,6688);(ANXA4,307);(HES6,55502)	2.5619	0.0464264	0.00129173	-	284	-
GO:0042802	identical protein binding	6	(EDC3,80153);(CBLL1,79872);(HCFC1,3054);(CLPP,8192);(CCT7,10574);(NONO,4841)	1.88671	0.0995772	0.00226052	-	7	(TPD52L1,7164);(HCFC1,3054);(ANXA4,307);(CDC42,998);(VWF,7450);(FTL,2512);(APLP2,334)	1.97405	0.0654372	0.00158746	-	516	-
GO:0017025	TBP-class protein binding	1	(GTF2A2,2958)	9.54451	0.0998038	0.00226392	-	0	-	-	1	1	-	17	-
GO:0043274	phospholipase binding	1	(SRSF3,6428)	9.54451	0.0998038	0.00226732	-	0	-	-	1	1	-	17	-
GO:0001190	RNA polymerase II transcription factor binding transcription factor activity involved in positive regulation of transcription	1	(MED12,9968)	9.54451	0.0998038	0.00227072	-	1	(PITX1,5307)	8.55976	0.110664	0.00212455	-	17	-
GO:0005666	DNA-directed RNA polymerase III complex	1	(POLR2E,5434)	9.54451	0.0998038	0.00227412	-	0	-	-	1	1	-	17	-
GO:0070372	regulation of ERK1 and ERK2 cascade	1	(GSTP1,2950)	9.54451	0.0998038	0.00227752	-	1	(RRAS,6237)	8.55976	0.110664	0.00213135	-	17	-
GO:0001731	formation of translation preinitiation complex	1	(DENR,8562)	9.54451	0.0998038	0.00228092	-	0	-	-	1	1	-	17	-
GO:0090316	positive regulation of intracellular protein transport	1	(TPR,7175)	9.54451	0.0998038	0.00228432	-	2	(TPR,7175);(CDC42,998)	17.1195	0.00595593	0.000268543	-	17	-
GO:1990090	cellular response to nerve growth factor stimulus	1	(EP300,2033)	9.54451	0.0998038	0.00228772	-	1	(EP300,2033)	8.55976	0.110664	0.00213475	-	17	-
GO:0071158	positive regulation of cell cycle arrest	1	(CDKN2A,1029)	9.54451	0.0998038	0.00229111	-	0	-	-	1	1	-	17	-
GO:0001824	blastocyst development	1	(POU5F1,5460)	9.54451	0.0998038	0.00229451	-	2	(POU5F1,5460);(CAPN2,824)	17.1195	0.00595593	0.000271942	-	17	-
GO:0043536	positive regulation of blood vessel endothelial cell migration	1	(MAPK14,1432)	9.54451	0.0998038	0.00229791	-	1	(ANGPT4,51378)	8.55976	0.110664	0.00213815	-	17	-
GO:0033613	activating transcription factor binding	1	(EP300,2033)	9.54451	0.0998038	0.00230131	-	1	(EP300,2033)	8.55976	0.110664	0.00214495	-	17	-
GO:0048593	camera-type eye morphogenesis	1	(YY1,7528)	9.54451	0.0998038	0.00230471	-	1	(YY1,7528)	8.55976	0.110664	0.00214834	-	17	-
GO:0042176	regulation of protein catabolic process	1	(PSMD2,5708)	9.54451	0.0998038	0.00230811	-	2	(CDC42,998);(PSMD2,5708)	17.1195	0.00595593	0.000275342	-	17	-
GO:0005665	DNA-directed RNA polymerase II, core complex	1	(POLR2E,5434)	9.54451	0.0998038	0.00231151	-	0	-	-	1	1	-	17	-
GO:0044130	negative regulation of growth of symbiont in host	1	(NOD2,64127)	9.54451	0.0998038	0.00231491	-	1	(CAMP,820)	8.55976	0.110664	0.00216534	-	17	-
GO:0030968	endoplasmic reticulum unfolded protein response	2	(DDIT3,1649);(EIF2S1,1965)	3.73004	0.100566	0.00231831	-	1	(DDIT3,1649)	1.6726	0.45193	0.00352845	-	87	-
GO:0006415	translational termination	2	(GSPT1,2935);(ETF1,2107)	3.73004	0.100566	0.00232171	-	2	(GSPT1,2935);(ETF1,2107)	3.34519	0.120421	0.00221973	-	87	-
GO:0005667	transcription factor complex	3	(YY1,7528);(EP300,2033);(POU5F1,5460)	2.67456	0.102523	0.00232511	-	7	(YY1,7528);(ANKRD1,27063);(PITX1,5307);(EP300,2033);(POU5F1,5460);(PROP1,5626);(HES6,55502)	5.59676	0.000264636	8.4982e-05	-	182	-
GO:0034641	cellular nitrogen compound metabolic process	3	(PSMA1,5682);(PSMD2,5708);(PSPH,5723)	2.65994	0.103787	0.00232851	-	1	(PSMD2,5708)	0.795169	0.71868	0.0037732	-	183	-
GO:0031122	cytoplasmic microtubule organization	1	(APC,324)	9.01426	0.105357	0.00233191	-	0	-	-	1	1	-	18	-
GO:0006385	transcription elongation from RNA polymerase III promoter	1	(POLR2E,5434)	9.01426	0.105357	0.0023353	-	0	-	-	1	1	-	18	-
GO:0050870	positive regulation of T cell activation	1	(HSPD1,3329)	9.01426	0.105357	0.0023387	-	0	-	-	1	1	-	18	-
GO:0006401	RNA catabolic process	1	(HNRNPD,3184)	9.01426	0.105357	0.0023421	-	0	-	-	1	1	-	18	-
GO:0016409	palmitoyltransferase activity	1	(ZDHHC20,253832)	9.01426	0.105357	0.0023455	-	0	-	-	1	1	-	18	-
GO:0022624	proteasome accessory complex	1	(PSMD2,5708)	9.01426	0.105357	0.0023489	-	1	(PSMD2,5708)	8.08422	0.116781	0.00220273	-	18	-
GO:0006386	termination of RNA polymerase III transcription	1	(POLR2E,5434)	9.01426	0.105357	0.0023523	-	0	-	-	1	1	-	18	-
GO:0006541	glutamine metabolic process	1	(ADSSL1,122622)	9.01426	0.105357	0.0023557	-	0	-	-	1	1	-	18	-
GO:0050718	positive regulation of interleukin-1 beta secretion	1	(NOD2,64127)	9.01426	0.105357	0.0023591	-	0	-	-	1	1	-	18	-
GO:0051603	proteolysis involved in cellular protein catabolic process	1	(CLPP,8192)	9.01426	0.105357	0.0023625	-	1	(CAPN2,824)	8.08422	0.116781	0.00220953	-	18	-
GO:0000981	sequence-specific DNA binding RNA polymerase II transcription factor activity	2	(POU5F1,5460);(NFIB,4781)	3.6057	0.106419	0.0023659	-	3	(SOX14,8403);(POU5F1,5460);(SPI1,6688)	4.85053	0.0241434	0.000836223	-	90	-
GO:0030332	cyclin binding	1	(CDK12,51755)	8.53982	0.110876	0.0023693	-	1	(INCA1,388324)	7.65873	0.122857	0.00222313	-	19	-
GO:0048010	vascular endothelial growth factor receptor signaling pathway	1	(MAPK14,1432)	8.53982	0.110876	0.0023727	-	0	-	-	1	1	-	19	-
GO:0035924	cellular response to vascular endothelial growth factor stimulus	1	(MAPK14,1432)	8.53982	0.110876	0.0023761	-	0	-	-	1	1	-	19	-
GO:0097194	execution phase of apoptosis	1	(CASP2,835)	8.53982	0.110876	0.0023795	-	0	-	-	1	1	-	19	-
GO:0043984	histone H4-K16 acetylation	1	(HCFC1,3054)	8.53982	0.110876	0.00238289	-	2	(HCFC1,3054);(MCRS1,10445)	15.3175	0.00742187	0.000431708	-	19	-
GO:0071549	cellular response to dexamethasone stimulus	1	(EP300,2033)	8.53982	0.110876	0.00238629	-	1	(EP300,2033)	7.65873	0.122857	0.00224692	-	19	-
GO:0070064	proline-rich region binding	1	(PRPF40A,55660)	8.53982	0.110876	0.00238969	-	0	-	-	1	1	-	19	-
GO:0005839	proteasome core complex	1	(PSMA1,5682)	8.53982	0.110876	0.00239309	-	0	-	-	1	1	-	19	-
GO:0045773	positive regulation of axon extension	1	(EP300,2033)	8.53982	0.110876	0.00239649	-	1	(EP300,2033)	7.65873	0.122857	0.00225712	-	19	-
GO:0005524	ATP binding	13	(HSPD1,3329);(NOLC1,9221);(ULK2,9706);(EPRS,2058);(NOD2,64127);(VARS,7407);(MAPK14,1432);(SCN8A,6334);(EIF2B2,8892);(CDK12,51755);(KARS,3735);(CCT7,10574);(HNRNPU,3192)	1.44673	0.113401	0.00239989	-	5	(ULK2,9706);(HELZ,9931);(EIF2B2,8892);(LARS,51520);(MAP2K7,5609)	0.499026	0.975855	0.00387518	-	1458	-
GO:0006364	rRNA processing	2	(NOLC1,9221);(CDKN2A,1029)	3.45227	0.114361	0.00240329	-	0	-	-	1	1	-	94	-
GO:0018345	protein palmitoylation	1	(ZDHHC20,253832)	8.11283	0.116361	0.00240669	-	0	-	-	1	1	-	20	-
GO:0017075	syntaxin-1 binding	1	(RNF40,9810)	8.11283	0.116361	0.00241009	-	0	-	-	1	1	-	20	-
GO:0031146	SCF-dependent proteasomal ubiquitin-dependent protein catabolic process	1	(BTRC,8945)	8.11283	0.116361	0.00241349	-	0	-	-	1	1	-	20	-
GO:0045648	positive regulation of erythrocyte differentiation	1	(MAPK14,1432)	8.11283	0.116361	0.00241689	-	0	-	-	1	1	-	20	-
GO:0035257	nuclear hormone receptor binding	1	(EP300,2033)	8.11283	0.116361	0.00242029	-	1	(EP300,2033)	7.27579	0.128891	0.00228432	-	20	-
GO:0016597	amino acid binding	1	(KARS,3735)	8.11283	0.116361	0.00242369	-	0	-	-	1	1	-	20	-
GO:0001227	RNA polymerase II transcription regulatory region sequence-specific DNA binding transcription factor activity involved in negative regulation of transcription	1	(E4F1,1877)	8.11283	0.116361	0.00242709	-	2	(E4F1,1877);(CGGBP1,8545)	14.5516	0.00820967	0.000438507	-	20	-
GO:0036464	cytoplasmic ribonucleoprotein granule	1	(HNRNPU,3192)	8.11283	0.116361	0.00243048	-	1	(CDC42,998)	7.27579	0.128891	0.00228772	-	20	-
GO:0005248	voltage-gated sodium channel activity	1	(SCN8A,6334)	8.11283	0.116361	0.00243388	-	0	-	-	1	1	-	20	-
GO:0000187	activation of MAPK activity	2	(NOD2,64127);(MAPK14,1432)	3.41593	0.11637	0.00243728	-	1	(PXN,5829)	1.53175	0.481489	0.00354885	-	95	-
GO:0034142	toll-like receptor 4 signaling pathway	2	(NOD2,64127);(MAPK14,1432)	3.38035	0.118388	0.00244068	-	1	(MAP2K7,5609)	1.51579	0.485071	0.00355225	-	96	-
GO:0004298	threonine-type endopeptidase activity	1	(PSMA1,5682)	7.72651	0.121813	0.00244408	-	0	-	-	1	1	-	21	-
GO:0090398	cellular senescence	1	(CDKN2A,1029)	7.72651	0.121813	0.00244748	-	0	-	-	1	1	-	21	-
GO:0043278	response to morphine	1	(ADA,100)	7.72651	0.121813	0.00245088	-	1	(ADA,100)	6.92933	0.134884	0.00231151	-	21	-
GO:0008637	apoptotic mitochondrial changes	1	(CDKN2A,1029)	7.72651	0.121813	0.00245428	-	0	-	-	1	1	-	21	-
GO:0010942	positive regulation of cell death	1	(EP300,2033)	7.72651	0.121813	0.00245768	-	1	(EP300,2033)	6.92933	0.134884	0.00231491	-	21	-
GO:0032757	positive regulation of interleukin-8 production	1	(DDIT3,1649)	7.72651	0.121813	0.00246108	-	1	(DDIT3,1649)	6.92933	0.134884	0.00231831	-	21	-
GO:0005680	anaphase-promoting complex	1	(ANAPC5,51433)	7.72651	0.121813	0.00246448	-	0	-	-	1	1	-	21	-
GO:0050850	positive regulation of calcium-mediated signaling	1	(ADA,100)	7.72651	0.121813	0.00246788	-	2	(NEUROD2,4761);(ADA,100)	13.8587	0.00903332	0.000452104	-	21	-
GO:0031667	response to nutrient levels	1	(PSPH,5723)	7.72651	0.121813	0.00247128	-	1	(CYBA,1535)	6.92933	0.134884	0.0023353	-	21	-
GO:0048675	axon extension	1	(ULK2,9706)	7.72651	0.121813	0.00247468	-	1	(ULK2,9706)	6.92933	0.134884	0.0023455	-	21	-
GO:0051091	positive regulation of sequence-specific DNA binding transcription factor activity	2	(GTF2A2,2958);(EP300,2033)	3.31136	0.12245	0.00247807	-	2	(NEUROD2,4761);(EP300,2033)	2.96971	0.145938	0.00239989	-	98	-
GO:0008270	zinc ion binding	11	(YY1,7528);(TADA2B,93624);(CBLL1,79872);(ZDHHC20,253832);(ZNRD1,30834);(ADA,100);(RNF40,9810);(EP300,2033);(MATR3,9782);(HAGH,3029);(SUV39H2,79723)	1.47995	0.123976	0.00248147	-	11	(YY1,7528);(ADA,100);(ADAMTS1,9510);(EP300,2033);(PXN,5829);(MMP15,4324);(TAF2,6873);(SF3A3,10946);(MMP24,10893);(SUV39H2,79723);(MBTD1,54799)	1.32726	0.206708	0.00272622	-	1206	-
GO:0002474	antigen processing and presentation of peptide antigen via MHC class I	2	(PSMA1,5682);(PSMD2,5708)	3.27791	0.124494	0.00248487	-	3	(MR1,3140);(CYBA,1535);(PSMD2,5708)	4.40957	0.0308434	0.00101299	-	99	-
GO:0071456	cellular response to hypoxia	2	(EP300,2033);(SUV39H2,79723)	3.24513	0.126546	0.00248827	-	4	(ANKRD1,27063);(EP300,2033);(ANGPT4,51378);(SUV39H2,79723)	5.82063	0.00501716	0.000261745	-	100	-
GO:0006783	heme biosynthetic process	1	(HMBS,3145)	7.3753	0.127232	0.00249167	-	0	-	-	1	1	-	22	-
GO:0042326	negative regulation of phosphorylation	1	(CDKN2A,1029)	7.3753	0.127232	0.00249507	-	0	-	-	1	1	-	22	-
GO:0001578	microtubule bundle formation	1	(CLASP1,23332)	7.3753	0.127232	0.00249847	-	0	-	-	1	1	-	22	-
GO:0009954	proximal/distal pattern formation	1	(APC,324)	7.3753	0.127232	0.00250187	-	0	-	-	1	1	-	22	-
GO:0000281	mitotic cytokinesis	1	(APC,324)	7.3753	0.127232	0.00250527	-	0	-	-	1	1	-	22	-
GO:0007140	male meiosis	1	(SUV39H2,79723)	7.3753	0.127232	0.00250867	-	1	(SUV39H2,79723)	6.61436	0.140836	0.0023727	-	22	-
GO:0016575	histone deacetylation	1	(PHB,5245)	7.3753	0.127232	0.00251207	-	1	(PHB,5245)	6.61436	0.140836	0.00238289	-	22	-
GO:0031016	pancreas development	1	(INVS,27130)	7.3753	0.127232	0.00251547	-	0	-	-	1	1	-	22	-
GO:0051924	regulation of calcium ion transport	1	(BEST1,7439)	7.3753	0.127232	0.00251887	-	0	-	-	1	1	-	22	-
GO:0030018	Z disc	2	(SCN8A,6334);(FBXO22,26263)	3.213	0.128607	0.00252227	-	0	-	-	1	1	-	101	-
GO:0007163	establishment or maintenance of cell polarity	1	(CLASP1,23332)	7.05464	0.132617	0.00252566	-	1	(CDC42,998)	6.32678	0.146747	0.00240329	-	23	-
GO:0051090	regulation of sequence-specific DNA binding transcription factor activity	1	(MAPK14,1432)	7.05464	0.132617	0.00252906	-	0	-	-	1	1	-	23	-
GO:0045879	negative regulation of smoothened signaling pathway	1	(BTRC,8945)	7.05464	0.132617	0.00253246	-	0	-	-	1	1	-	23	-
GO:0006363	termination of RNA polymerase I transcription	1	(ZNRD1,30834)	7.05464	0.132617	0.00253586	-	0	-	-	1	1	-	23	-
GO:0034660	ncRNA metabolic process	1	(NCBP1,4686)	7.05464	0.132617	0.00253926	-	1	(NCBP1,4686)	6.32678	0.146747	0.00242029	-	23	-
GO:0005640	nuclear outer membrane	1	(RAE1,8480)	7.05464	0.132617	0.00254266	-	0	-	-	1	1	-	23	-
GO:0033574	response to testosterone	1	(PSPH,5723)	7.05464	0.132617	0.00254606	-	0	-	-	1	1	-	23	-
GO:0043234	protein complex	4	(HSPD1,3329);(NOD2,64127);(PHB2,11331);(CDKN2A,1029)	2.02821	0.135695	0.00254946	-	0	-	-	1	1	-	320	-
GO:0007417	central nervous system development	2	(EIF2B2,8892);(GSTP1,2950)	3.0906	0.136926	0.00255286	-	2	(EIF2B2,8892);(PROP1,5626)	2.77173	0.162708	0.00251207	-	105	-
GO:0010506	regulation of autophagy	1	(ULK2,9706)	6.76069	0.13797	0.00255626	-	1	(ULK2,9706)	6.06316	0.152618	0.00243048	-	24	-
GO:0030316	osteoclast differentiation	1	(MAPK14,1432)	6.76069	0.13797	0.00255966	-	0	-	-	1	1	-	24	-
GO:0043484	regulation of RNA splicing	1	(SON,6651)	6.76069	0.13797	0.00256306	-	1	(SON,6651)	6.06316	0.152618	0.00243388	-	24	-
GO:0045747	positive regulation of Notch signaling pathway	1	(NOD2,64127)	6.76069	0.13797	0.00256646	-	0	-	-	1	1	-	24	-
GO:0002227	innate immune response in mucosa	1	(NOD2,64127)	6.76069	0.13797	0.00256986	-	1	(CAMP,820)	6.06316	0.152618	0.00243728	-	24	-
GO:0000289	nuclear-transcribed mRNA poly(A) tail shortening	1	(CNOT1,23019)	6.76069	0.13797	0.00257325	-	1	(ZFP36,7538)	6.06316	0.152618	0.00244408	-	24	-
GO:0050766	positive regulation of phagocytosis	1	(NOD2,64127)	6.76069	0.13797	0.00257665	-	0	-	-	1	1	-	24	-
GO:0005720	nuclear heterochromatin	1	(SUV39H2,79723)	6.76069	0.13797	0.00258005	-	1	(SUV39H2,79723)	6.06316	0.152618	0.00245428	-	24	-
GO:0001502	cartilage condensation	1	(MAPK14,1432)	6.76069	0.13797	0.00258345	-	1	(COL11A1,1301)	6.06316	0.152618	0.00245768	-	24	-
GO:0071479	cellular response to ionizing radiation	1	(MAPK14,1432)	6.76069	0.13797	0.00258685	-	0	-	-	1	1	-	24	-
GO:0032967	positive regulation of collagen biosynthetic process	1	(EP300,2033)	6.49027	0.143289	0.00259025	-	1	(EP300,2033)	5.82063	0.158449	0.00248147	-	25	-
GO:0045787	positive regulation of cell cycle	1	(HCFC1,3054)	6.49027	0.143289	0.00259365	-	1	(HCFC1,3054)	5.82063	0.158449	0.00248827	-	25	-
GO:0048147	negative regulation of fibroblast proliferation	1	(GSTP1,2950)	6.49027	0.143289	0.00259705	-	0	-	-	1	1	-	25	-
GO:0032689	negative regulation of interferon-gamma production	1	(NOD2,64127)	6.49027	0.143289	0.00260045	-	0	-	-	1	1	-	25	-
GO:0043388	positive regulation of DNA binding	1	(EP300,2033)	6.49027	0.143289	0.00260385	-	2	(EP300,2033);(EDF1,8721)	11.6413	0.0126761	0.000469101	-	25	-
GO:0019706	protein-cysteine S-palmitoyltransferase activity	1	(ZDHHC20,253832)	6.49027	0.143289	0.00260725	-	0	-	-	1	1	-	25	-
GO:0006611	protein export from nucleus	1	(TPR,7175)	6.49027	0.143289	0.00261065	-	1	(TPR,7175)	5.82063	0.158449	0.00249507	-	25	-
GO:0090503	RNA phosphodiester bond hydrolysis, exonucleolytic	1	(CNOT1,23019)	6.49027	0.143289	0.00261405	-	0	-	-	1	1	-	25	-
GO:0004364	glutathione transferase activity	1	(GSTP1,2950)	6.49027	0.143289	0.00261745	-	0	-	-	1	1	-	25	-
GO:0019228	neuronal action potential	1	(SCN8A,6334)	6.49027	0.143289	0.00262084	-	0	-	-	1	1	-	25	-
GO:0030864	cortical actin cytoskeleton	1	(MED28,80306)	6.49027	0.143289	0.00262424	-	1	(CAPN2,824)	5.82063	0.158449	0.00250187	-	25	-
GO:0001106	RNA polymerase II transcription corepressor activity	1	(NFIB,4781)	6.49027	0.143289	0.00262764	-	0	-	-	1	1	-	25	-
GO:0019901	protein kinase binding	4	(NOD2,64127);(APC,324);(CDKN2A,1029);(CCNC,892)	1.96675	0.146848	0.00263104	-	5	(ZFP36,7538);(PXN,5829);(MVP,9961);(CDC42,998);(MAP2K7,5609)	2.20479	0.0775486	0.00180162	-	330	-
GO:0002224	toll-like receptor signaling pathway	2	(NOD2,64127);(MAPK14,1432)	2.95012	0.147487	0.00263444	-	1	(MAP2K7,5609)	1.32287	0.532713	0.00361003	-	110	-
GO:0000045	autophagic vacuole assembly	1	(ULK2,9706)	6.24064	0.148577	0.00263784	-	1	(ULK2,9706)	5.59676	0.16424	0.00251887	-	26	-
GO:0031463	Cul3-RING ubiquitin ligase complex	1	(KLHL8,57563)	6.24064	0.148577	0.00264124	-	0	-	-	1	1	-	26	-
GO:0070059	intrinsic apoptotic signaling pathway in response to endoplasmic reticulum stress	1	(DDIT3,1649)	6.24064	0.148577	0.00264464	-	1	(DDIT3,1649)	5.59676	0.16424	0.00252227	-	26	-
GO:0070423	nucleotide-binding oligomerization domain containing signaling pathway	1	(NOD2,64127)	6.24064	0.148577	0.00264804	-	0	-	-	1	1	-	26	-
GO:0001103	RNA polymerase II repressing transcription factor binding	1	(GTF2A2,2958)	6.24064	0.148577	0.00265144	-	0	-	-	1	1	-	26	-
GO:0061025	membrane fusion	1	(SNAP23,8773)	6.24064	0.148577	0.00265484	-	0	-	-	1	1	-	26	-
GO:0045296	cadherin binding	1	(APC,324)	6.24064	0.148577	0.00265824	-	0	-	-	1	1	-	26	-
GO:0043552	positive regulation of phosphatidylinositol 3-kinase activity	1	(NOD2,64127)	6.24064	0.148577	0.00266164	-	1	(CDC42,998)	5.59676	0.16424	0.00253246	-	26	-
GO:0031519	PcG protein complex	1	(YY1,7528)	6.24064	0.148577	0.00266504	-	1	(YY1,7528)	5.59676	0.16424	0.00253926	-	26	-
GO:0046966	thyroid hormone receptor binding	1	(MED12,9968)	6.24064	0.148577	0.00266843	-	1	(TAF7,6879)	5.59676	0.16424	0.00254606	-	26	-
GO:0051149	positive regulation of muscle cell differentiation	1	(MAPK14,1432)	6.00951	0.153832	0.00267183	-	1	(CDC42,998)	5.38948	0.169992	0.00255626	-	27	-
GO:0071339	MLL1 complex	1	(HCFC1,3054)	6.00951	0.153832	0.00267523	-	3	(HCFC1,3054);(MCRS1,10445);(TAF7,6879)	16.1684	0.000821586	0.000125773	-	27	-
GO:0043425	bHLH transcription factor binding	1	(EP300,2033)	6.00951	0.153832	0.00267863	-	1	(EP300,2033)	5.38948	0.169992	0.00256986	-	27	-
GO:0070979	protein K11-linked ubiquitination	1	(ANAPC5,51433)	6.00951	0.153832	0.00268203	-	0	-	-	1	1	-	27	-
GO:0000077	DNA damage checkpoint	1	(MAPK14,1432)	6.00951	0.153832	0.00268543	-	0	-	-	1	1	-	27	-
GO:0061418	regulation of transcription from RNA polymerase II promoter in response to hypoxia	1	(EP300,2033)	6.00951	0.153832	0.00268883	-	1	(EP300,2033)	5.38948	0.169992	0.00257665	-	27	-
GO:0000387	spliceosomal snRNP assembly	1	(NCBP1,4686)	6.00951	0.153832	0.00269223	-	1	(NCBP1,4686)	5.38948	0.169992	0.00258345	-	27	-
GO:0035329	hippo signaling	1	(YAP1,10413)	6.00951	0.153832	0.00269563	-	0	-	-	1	1	-	27	-
GO:0006913	nucleocytoplasmic transport	1	(FBXO22,26263)	6.00951	0.153832	0.00269903	-	0	-	-	1	1	-	27	-
GO:0034612	response to tumor necrosis factor	1	(EP300,2033)	6.00951	0.153832	0.00270243	-	2	(EP300,2033);(MAP2K7,5609)	10.779	0.0146992	0.000642464	-	27	-
GO:1901687	glutathione derivative biosynthetic process	1	(GSTP1,2950)	6.00951	0.153832	0.00270583	-	0	-	-	1	1	-	27	-
GO:0005819	spindle	2	(E4F1,1877);(INVS,27130)	2.84661	0.156052	0.00270923	-	1	(E4F1,1877)	1.27646	0.545503	0.00362363	-	114	-
GO:0000188	inactivation of MAPK activity	1	(GPS1,2873)	5.79488	0.159054	0.00271262	-	1	(GPS1,2873)	5.197	0.175704	0.00260385	-	28	-
GO:0042113	B cell activation	1	(HSPD1,3329)	5.79488	0.159054	0.00271602	-	0	-	-	1	1	-	28	-
GO:2000379	positive regulation of reactive oxygen species metabolic process	1	(MAPK14,1432)	5.79488	0.159054	0.00271942	-	0	-	-	1	1	-	28	-
GO:0043392	negative regulation of DNA binding	1	(NFIB,4781)	5.79488	0.159054	0.00272282	-	0	-	-	1	1	-	28	-
GO:0042974	retinoic acid receptor binding	1	(CNOT1,23019)	5.79488	0.159054	0.00272622	-	0	-	-	1	1	-	28	-
GO:0003899	DNA-directed RNA polymerase activity	1	(POLR2E,5434)	5.79488	0.159054	0.00272962	-	0	-	-	1	1	-	28	-
GO:0031663	lipopolysaccharide-mediated signaling pathway	1	(MAPK14,1432)	5.79488	0.159054	0.00273302	-	0	-	-	1	1	-	28	-
GO:0044281	small molecule metabolic process	12	(PSMA1,5682);(RAE1,8480);(AGPS,8540);(ADA,100);(GSTP1,2950);(HMOX2,3163);(ADSSL1,122622);(TPR,7175);(HMBS,3145);(PSMD2,5708);(PSPH,5723);(NUP160,23279)	1.37895	0.159983	0.00273642	-	9	(ANKRD1,27063);(GUSB,2990);(AGPS,8540);(ENPP7,339221);(ADA,100);(TPR,7175);(NUP107,57122);(MOCS1,4337);(PSMD2,5708)	0.927509	0.641685	0.00371201	-	1412	-
GO:0043066	negative regulation of apoptotic process	5	(HSPD1,3329);(PSMA1,5682);(SON,6651);(GSTP1,2950);(PSMD2,5708)	1.74095	0.16078	0.00273982	-	6	(SERPINB2,5055);(SON,6651);(PROP1,5626);(ANXA4,307);(PSMD2,5708);(ANGPT4,51378)	1.87359	0.102316	0.00206336	-	466	-
GO:0043928	exonucleolytic nuclear-transcribed mRNA catabolic process involved in deadenylation-dependent decay	1	(EDC3,80153)	5.59506	0.164245	0.00274322	-	0	-	-	1	1	-	29	-
GO:0000976	transcription regulatory region sequence-specific DNA binding	1	(SUV39H2,79723)	5.59506	0.164245	0.00274662	-	2	(SFPQ,6421);(SUV39H2,79723)	10.0356	0.0168516	0.000649262	-	29	-
GO:0006360	transcription from RNA polymerase I promoter	1	(POLR2E,5434)	5.59506	0.164245	0.00275002	-	0	-	-	1	1	-	29	-
GO:0043967	histone H4 acetylation	1	(EP300,2033)	5.59506	0.164245	0.00275342	-	1	(EP300,2033)	5.01779	0.181378	0.00262424	-	29	-
GO:2001235	positive regulation of apoptotic signaling pathway	1	(CASP2,835)	5.59506	0.164245	0.00275682	-	2	(TPD52L1,7164);(INCA1,388324)	10.0356	0.0168516	0.000652662	-	29	-
GO:0033017	sarcoplasmic reticulum membrane	1	(CHERP,10523)	5.59506	0.164245	0.00276021	-	0	-	-	1	1	-	29	-
GO:0006461	protein complex assembly	2	(EPRS,2058);(APC,324)	2.75011	0.164711	0.00276361	-	0	-	-	1	1	-	118	-
GO:0048387	negative regulation of retinoic acid receptor signaling pathway	1	(CNOT1,23019)	5.40855	0.169404	0.00276701	-	0	-	-	1	1	-	30	-
GO:0019894	kinesin binding	1	(KLC3,147700)	5.40855	0.169404	0.00277041	-	0	-	-	1	1	-	30	-
GO:0042771	intrinsic apoptotic signaling pathway in response to DNA damage by p53 class mediator	1	(EP300,2033)	5.40855	0.169404	0.00277381	-	1	(EP300,2033)	4.85053	0.187012	0.00264804	-	30	-
GO:0003887	DNA-directed DNA polymerase activity	1	(POLH,5429)	5.40855	0.169404	0.00277721	-	1	(POLH,5429)	4.85053	0.187012	0.00265144	-	30	-
GO:0050714	positive regulation of protein secretion	1	(EP300,2033)	5.40855	0.169404	0.00278061	-	2	(ANKRD1,27063);(EP300,2033)	9.70106	0.017975	0.00065946	-	30	-
GO:0072686	mitotic spindle	1	(TPR,7175)	5.40855	0.169404	0.00278401	-	2	(TPR,7175);(CDC42,998)	9.70106	0.017975	0.000662859	-	30	-
GO:0071897	DNA biosynthetic process	1	(PHB,5245)	5.40855	0.169404	0.00278741	-	1	(PHB,5245)	4.85053	0.187012	0.00265484	-	30	-
GO:0007422	peripheral nervous system development	1	(SCN8A,6334)	5.40855	0.169404	0.00279081	-	0	-	-	1	1	-	30	-
GO:0005813	centrosome	4	(PSMA1,5682);(NUDT21,11051);(APC,324);(CLASP1,23332)	1.8386	0.173777	0.00279421	-	1	(NUP107,57122)	0.412226	0.914392	0.00385818	-	353	-
GO:0042100	B cell proliferation	1	(HSPD1,3329)	5.23409	0.174531	0.00279761	-	0	-	-	1	1	-	31	-
GO:0048565	digestive tract development	1	(EP300,2033)	5.23409	0.174531	0.00280101	-	1	(EP300,2033)	4.69406	0.192608	0.00267523	-	31	-
GO:0006606	protein import into nucleus	1	(TPR,7175)	5.23409	0.174531	0.00280441	-	1	(TPR,7175)	4.69406	0.192608	0.00267863	-	31	-
GO:0019005	SCF ubiquitin ligase complex	1	(BTRC,8945)	5.23409	0.174531	0.0028078	-	0	-	-	1	1	-	31	-
GO:0051262	protein tetramerization	1	(NUDT21,11051)	5.23409	0.174531	0.0028112	-	0	-	-	1	1	-	31	-
GO:0034605	cellular response to heat	1	(TPR,7175)	5.23409	0.174531	0.0028146	-	1	(TPR,7175)	4.69406	0.192608	0.00268543	-	31	-
GO:0005913	cell-cell adherens junction	1	(APC,324)	5.23409	0.174531	0.002818	-	0	-	-	1	1	-	31	-
GO:0005637	nuclear inner membrane	1	(MATR3,9782)	5.23409	0.174531	0.0028214	-	0	-	-	1	1	-	31	-
GO:0030308	negative regulation of cell growth	2	(PHB,5245);(CDKN2A,1029)	2.63832	0.17565	0.0028248	-	1	(PHB,5245)	1.18306	0.573025	0.00366442	-	123	-
GO:0086010	membrane depolarization during action potential	1	(SCN8A,6334)	5.07052	0.179627	0.0028282	-	0	-	-	1	1	-	32	-
GO:0004693	cyclin-dependent protein serine/threonine kinase activity	1	(CDK12,51755)	5.07052	0.179627	0.0028316	-	0	-	-	1	1	-	32	-
GO:0016485	protein processing	1	(CASP2,835)	5.07052	0.179627	0.002835	-	0	-	-	1	1	-	32	-
GO:0016604	nuclear body	1	(CDKN2A,1029)	5.07052	0.179627	0.0028384	-	0	-	-	1	1	-	32	-
GO:0006139	nucleobase-containing compound metabolic process	1	(ZNRD1,30834)	4.91687	0.184692	0.0028418	-	0	-	-	1	1	-	33	-
GO:2001237	negative regulation of extrinsic apoptotic signaling pathway	1	(GSTP1,2950)	4.91687	0.184692	0.0028452	-	0	-	-	1	1	-	33	-
GO:1903507	negative regulation of nucleic acid-templated transcription	1	(YAP1,10413)	4.91687	0.184692	0.0028486	-	1	(NEUROD2,4761)	4.40957	0.203686	0.00271602	-	33	-
GO:0043124	negative regulation of I-kappaB kinase/NF-kappaB signaling	1	(GSTP1,2950)	4.91687	0.184692	0.002852	-	0	-	-	1	1	-	33	-
GO:0015631	tubulin binding	1	(TPR,7175)	4.91687	0.184692	0.00285539	-	1	(TPR,7175)	4.40957	0.203686	0.00271942	-	33	-
GO:0019221	cytokine-mediated signaling pathway	3	(RAE1,8480);(TPR,7175);(NUP160,23279)	2.01979	0.186204	0.00285879	-	2	(TPR,7175);(NUP107,57122)	1.2076	0.495101	0.00356584	-	241	-
GO:0007568	aging	2	(ADA,100);(CASP2,835)	2.51561	0.188925	0.00286219	-	1	(ADA,100)	1.12803	0.590448	0.00367122	-	129	-
GO:0034644	cellular response to UV	1	(YY1,7528)	4.77225	0.189726	0.00286559	-	1	(YY1,7528)	4.27988	0.209168	0.00273302	-	34	-
GO:0042692	muscle cell differentiation	1	(MAPK14,1432)	4.77225	0.189726	0.00286899	-	1	(CDC42,998)	4.27988	0.209168	0.00273982	-	34	-
GO:0007162	negative regulation of cell adhesion	1	(CBLL1,79872)	4.77225	0.189726	0.00287239	-	0	-	-	1	1	-	34	-
GO:0043491	protein kinase B signaling	1	(EP300,2033)	4.77225	0.189726	0.00287579	-	1	(EP300,2033)	4.27988	0.209168	0.00274322	-	34	-
GO:0005782	peroxisomal matrix	1	(AGPS,8540)	4.77225	0.189726	0.00287919	-	1	(AGPS,8540)	4.27988	0.209168	0.00274662	-	34	-
GO:0009953	dorsal/ventral pattern formation	1	(APC,324)	4.77225	0.189726	0.00288259	-	1	(PROP1,5626)	4.27988	0.209168	0.00275002	-	34	-
GO:0043407	negative regulation of MAP kinase activity	1	(GSTP1,2950)	4.77225	0.189726	0.00288599	-	0	-	-	1	1	-	34	-
GO:0005876	spindle microtubule	1	(CLASP1,23332)	4.77225	0.189726	0.00288939	-	0	-	-	1	1	-	34	-
GO:0001890	placenta development	1	(ADA,100)	4.6359	0.194729	0.00289279	-	2	(ADA,100);(VWF,7450)	8.31519	0.0240459	0.000832823	-	35	-
GO:0031072	heat shock protein binding	1	(TPR,7175)	4.6359	0.194729	0.00289619	-	1	(TPR,7175)	4.1576	0.214613	0.00276361	-	35	-
GO:0070534	protein K63-linked ubiquitination	1	(CDKN2A,1029)	4.6359	0.194729	0.00289959	-	0	-	-	1	1	-	35	-
GO:0030890	positive regulation of B cell proliferation	1	(ADA,100)	4.6359	0.194729	0.00290298	-	1	(ADA,100)	4.1576	0.214613	0.00277381	-	35	-
GO:0070373	negative regulation of ERK1 and ERK2 cascade	1	(GSTP1,2950)	4.6359	0.194729	0.00290638	-	1	(LIF,3976)	4.1576	0.214613	0.00277721	-	35	-
GO:0043330	response to exogenous dsRNA	1	(NOD2,64127)	4.6359	0.194729	0.00290978	-	0	-	-	1	1	-	35	-
GO:0007219	Notch signaling pathway	2	(EP300,2033);(CCNC,892)	2.43995	0.197851	0.00291318	-	1	(EP300,2033)	1.0941	0.60167	0.00368142	-	133	-
GO:0007628	adult walking behavior	1	(SCN8A,6334)	4.50713	0.199702	0.00291658	-	1	(GLRB,2743)	4.04211	0.220021	0.00280101	-	36	-
GO:0071333	cellular response to glucose stimulus	1	(EP300,2033)	4.50713	0.199702	0.00291998	-	2	(CYBA,1535);(EP300,2033)	8.08422	0.0253476	0.000853219	-	36	-
GO:0033077	T cell differentiation in thymus	1	(APC,324)	4.50713	0.199702	0.00292338	-	0	-	-	1	1	-	36	-
GO:0048286	lung alveolus development	1	(ADA,100)	4.50713	0.199702	0.00292678	-	2	(ADA,100);(LIF,3976)	8.08422	0.0253476	0.000856618	-	36	-
GO:0008285	negative regulation of cell proliferation	4	(CHERP,10523);(PHB,5245);(APC,324);(CDKN2A,1029)	1.73537	0.19974	0.00293018	-	6	(PHB,5245);(ENPP7,339221);(ADAMTS1,9510);(INCA1,388324);(LIF,3976);(IGFBP6,3489)	2.33448	0.0444976	0.00127813	-	374	-
GO:0070830	tight junction assembly	1	(APC,324)	4.38531	0.204644	0.00293358	-	0	-	-	1	1	-	37	-
GO:0097192	extrinsic apoptotic signaling pathway in absence of ligand	1	(CASP2,835)	4.38531	0.204644	0.00293698	-	0	-	-	1	1	-	37	-
GO:0032760	positive regulation of tumor necrosis factor production	1	(NOD2,64127)	4.38531	0.204644	0.00294038	-	0	-	-	1	1	-	37	-
GO:0000049	tRNA binding	1	(KARS,3735)	4.38531	0.204644	0.00294378	-	0	-	-	1	1	-	37	-
GO:0007339	binding of sperm to zona pellucida	1	(CCT7,10574)	4.38531	0.204644	0.00294718	-	0	-	-	1	1	-	37	-
GO:0030335	positive regulation of cell migration	2	(CBLL1,79872);(APC,324)	2.35155	0.20908	0.00295057	-	0	-	-	1	1	-	138	-
GO:0050681	androgen receptor binding	1	(EP300,2033)	4.26991	0.209555	0.00295397	-	1	(EP300,2033)	3.82937	0.230725	0.002835	-	38	-
GO:0030178	negative regulation of Wnt signaling pathway	1	(MED12,9968)	4.26991	0.209555	0.00295737	-	0	-	-	1	1	-	38	-
GO:0031982	vesicle	2	(NOD2,64127);(GSTP1,2950)	2.33463	0.211334	0.00296077	-	0	-	-	1	1	-	139	-
GO:0001942	hair follicle development	1	(APC,324)	4.16043	0.214437	0.00296417	-	0	-	-	1	1	-	39	-
GO:0032729	positive regulation of interferon-gamma production	1	(HSPD1,3329)	4.16043	0.214437	0.00296757	-	0	-	-	1	1	-	39	-
GO:0030521	androgen receptor signaling pathway	1	(MED12,9968)	4.16043	0.214437	0.00297097	-	0	-	-	1	1	-	39	-
GO:0009267	cellular response to starvation	1	(FBXO22,26263)	4.16043	0.214437	0.00297437	-	0	-	-	1	1	-	39	-
GO:0042803	protein homodimerization activity	6	(NUDT21,11051);(RNF40,9810);(GTF2A2,2958);(ADSSL1,122622);(TPR,7175);(PSPH,5723)	1.48859	0.216368	0.00297777	-	3	(TPD52L1,7164);(TPR,7175);(VWF,7450)	0.667504	0.831823	0.00382419	-	654	-
GO:0043025	neuronal cell body	3	(SCN8A,6334);(ADA,100);(HCFC1,3054)	1.86502	0.217794	0.00298117	-	4	(CYBA,1535);(ADA,100);(HCFC1,3054);(CDC42,998)	2.23013	0.105623	0.00211095	-	261	-
GO:0016477	cell migration	2	(PRPF40A,55660);(APC,324)	2.2853	0.21811	0.00298457	-	1	(PROP1,5626)	1.02476	0.625815	0.00370182	-	142	-
GO:0001756	somitogenesis	1	(EP300,2033)	4.05642	0.219289	0.00298797	-	1	(EP300,2033)	3.6379	0.241284	0.00288259	-	40	-
GO:0001102	RNA polymerase II activating transcription factor binding	1	(EP300,2033)	4.05642	0.219289	0.00299137	-	1	(EP300,2033)	3.6379	0.241284	0.00288599	-	40	-
GO:0051084	'de novo' posttranslational protein folding	1	(CCT7,10574)	4.05642	0.219289	0.00299477	-	0	-	-	1	1	-	40	-
GO:0042542	response to hydrogen peroxide	1	(ADA,100)	4.05642	0.219289	0.00299816	-	2	(ADA,100);(TRPA1,8989)	7.27579	0.0308311	0.00100279	-	40	-
GO:0048538	thymus development	1	(APC,324)	4.05642	0.219289	0.00300156	-	0	-	-	1	1	-	40	-
GO:0001541	ovarian follicle development	1	(EIF2B2,8892)	4.05642	0.219289	0.00300496	-	2	(EIF2B2,8892);(EIF2B4,8890)	7.27579	0.0308311	0.00100619	-	40	-
GO:0006749	glutathione metabolic process	1	(GSTP1,2950)	4.05642	0.219289	0.00300836	-	0	-	-	1	1	-	40	-
GO:0006821	chloride transport	1	(BEST1,7439)	3.95748	0.224111	0.00301176	-	0	-	-	1	1	-	41	-
GO:0051259	protein oligomerization	1	(NOD2,64127)	3.95748	0.224111	0.00301516	-	0	-	-	1	1	-	41	-
GO:0051781	positive regulation of cell division	1	(APC,324)	3.95748	0.224111	0.00301856	-	0	-	-	1	1	-	41	-
GO:0006633	fatty acid biosynthetic process	1	(SCD,6319)	3.95748	0.224111	0.00302196	-	0	-	-	1	1	-	41	-
GO:0000979	RNA polymerase II core promoter sequence-specific DNA binding	1	(EP300,2033)	3.95748	0.224111	0.00302536	-	2	(EP300,2033);(SPI1,6688)	7.09834	0.0322691	0.00102318	-	41	-
GO:0090502	RNA phosphodiester bond hydrolysis, endonucleolytic	1	(CPSF3,51692)	3.95748	0.224111	0.00302876	-	1	(CPSF3,51692)	3.54917	0.246509	0.00290638	-	41	-
GO:0007507	heart development	2	(EP300,2033);(MED12,9968)	2.22269	0.227175	0.00303216	-	1	(EP300,2033)	0.996684	0.636075	0.00370521	-	146	-
GO:0032092	positive regulation of protein binding	1	(EP300,2033)	3.86325	0.228904	0.00303556	-	1	(EP300,2033)	3.46466	0.251699	0.00291998	-	42	-
GO:0031490	chromatin DNA binding	1	(EP300,2033)	3.86325	0.228904	0.00303896	-	1	(EP300,2033)	3.46466	0.251699	0.00292338	-	42	-
GO:0046332	SMAD binding	1	(EP300,2033)	3.86325	0.228904	0.00304236	-	1	(EP300,2033)	3.46466	0.251699	0.00292678	-	42	-
GO:0001077	RNA polymerase II core promoter proximal region sequence-specific DNA binding transcription factor activity involved in positive regulation of transcription	2	(NFIB,4781);(NFIA,4774)	2.20757	0.229445	0.00304575	-	2	(PITX1,5307);(SPI1,6688)	1.97981	0.268008	0.00299816	-	147	-
GO:0014070	response to organic cyclic compound	1	(NFIA,4774)	3.77341	0.233667	0.00304915	-	1	(TAF2,6873)	3.38409	0.256853	0.00293698	-	43	-
GO:0030374	ligand-dependent nuclear receptor transcription coactivator activity	1	(MED12,9968)	3.77341	0.233667	0.00305255	-	0	-	-	1	1	-	43	-
GO:0070301	cellular response to hydrogen peroxide	1	(EP300,2033)	3.77341	0.233667	0.00305595	-	1	(EP300,2033)	3.38409	0.256853	0.00295057	-	43	-
GO:0043966	histone H3 acetylation	1	(EP300,2033)	3.68765	0.238401	0.00305935	-	2	(EP300,2033);(SPI1,6688)	6.61436	0.0367369	0.00115575	-	44	-
GO:0015030	Cajal body	1	(NOLC1,9221)	3.68765	0.238401	0.00306275	-	0	-	-	1	1	-	44	-
GO:0071320	cellular response to cAMP	1	(EP300,2033)	3.68765	0.238401	0.00306615	-	1	(EP300,2033)	3.30718	0.261972	0.00296417	-	44	-
GO:0035872	nucleotide-binding domain, leucine rich repeat containing receptor signaling pathway	1	(NOD2,64127)	3.68765	0.238401	0.00306955	-	0	-	-	1	1	-	44	-
GO:0045785	positive regulation of cell adhesion	1	(APC,324)	3.68765	0.238401	0.00307295	-	1	(TPM1,7168)	3.30718	0.261972	0.00297097	-	44	-
GO:0006892	post-Golgi vesicle-mediated transport	1	(SNAP23,8773)	3.68765	0.238401	0.00307635	-	1	(FTL,2512)	3.30718	0.261972	0.00297437	-	44	-
GO:0032436	positive regulation of proteasomal ubiquitin-dependent protein catabolic process	1	(FBXO22,26263)	3.6057	0.243106	0.00307975	-	0	-	-	1	1	-	45	-
GO:0002376	immune system process	1	(ADSSL1,122622)	3.6057	0.243106	0.00308315	-	0	-	-	1	1	-	45	-
GO:0008033	tRNA processing	1	(KARS,3735)	3.6057	0.243106	0.00308655	-	0	-	-	1	1	-	45	-
GO:0004402	histone acetyltransferase activity	1	(EP300,2033)	3.6057	0.243106	0.00308994	-	2	(EP300,2033);(EDF1,8721)	6.46737	0.0382761	0.00116255	-	45	-
GO:0035914	skeletal muscle cell differentiation	1	(COPS2,9318)	3.6057	0.243106	0.00309334	-	2	(ANKRD1,27063);(HIVEP3,59269)	6.46737	0.0382761	0.00116935	-	45	-
GO:0010628	positive regulation of gene expression	2	(HCFC1,3054);(FUBP1,8880)	2.10723	0.245379	0.00309674	-	3	(FUBP1,8880);(HCFC1,3054);(CDC42,998)	2.83472	0.089921	0.00194779	-	154	-
GO:0043065	positive regulation of apoptotic process	3	(HSPD1,3329);(APC,324);(CASP2,835)	1.7447	0.24711	0.00310014	-	1	(ANKRD1,27063)	0.521562	0.856112	0.00383099	-	279	-
GO:0007399	nervous system development	3	(CHERP,10523);(SCN8A,6334);(EP300,2033)	1.7447	0.24711	0.00310354	-	6	(NEUROD2,4761);(ATOH8,84913);(SOX14,8403);(EP300,2033);(GLRB,2743);(HES6,55502)	3.12937	0.0126964	0.000479298	-	279	-
GO:0019898	extrinsic component of membrane	1	(TPR,7175)	3.52732	0.247782	0.00310694	-	1	(TPR,7175)	3.16339	0.272106	0.00300496	-	46	-
GO:0003823	antigen binding	1	(EP300,2033)	3.52732	0.247782	0.00311034	-	1	(EP300,2033)	3.16339	0.272106	0.00301176	-	46	-
GO:0003712	transcription cofactor activity	1	(MED12,9968)	3.45227	0.25243	0.00311374	-	1	(HES6,55502)	3.09608	0.27712	0.00301856	-	47	-
GO:0005874	microtubule	3	(KLC3,147700);(INVS,27130);(CCT7,10574)	1.71398	0.255366	0.00311714	-	0	-	-	1	1	-	284	-
GO:0006283	transcription-coupled nucleotide-excision repair	1	(POLR2E,5434)	3.38035	0.257049	0.00312054	-	0	-	-	1	1	-	48	-
GO:0031424	keratinization	1	(LCE1E,353135)	3.38035	0.257049	0.00312394	-	2	(CDC42,998);(LCE1E,353135)	6.06316	0.0430381	0.00127133	-	48	-
GO:0016328	lateral plasma membrane	1	(APC,324)	3.38035	0.257049	0.00312734	-	0	-	-	1	1	-	48	-
GO:0044297	cell body	1	(CCT7,10574)	3.38035	0.257049	0.00313074	-	0	-	-	1	1	-	48	-
GO:0006921	cellular component disassembly involved in execution phase of apoptosis	1	(APC,324)	3.38035	0.257049	0.00313414	-	0	-	-	1	1	-	48	-
GO:0005871	kinesin complex	1	(KLC3,147700)	3.31136	0.26164	0.00313753	-	0	-	-	1	1	-	49	-
GO:0034707	chloride channel complex	1	(BEST1,7439)	3.24513	0.266203	0.00314093	-	1	(GLRB,2743)	2.91032	0.29196	0.00305595	-	50	-
GO:0005254	chloride channel activity	1	(BEST1,7439)	3.24513	0.266203	0.00314433	-	0	-	-	1	1	-	50	-
GO:0005215	transporter activity	2	(SYT8,90019);(TPR,7175)	1.97874	0.26821	0.00314773	-	1	(TPR,7175)	0.887292	0.678896	0.00374601	-	164	-
GO:0007165	signal transduction	8	(ULK2,9706);(BTRC,8945);(COPS3,8533);(MAPK14,1432);(PHB,5245);(RASSF7,8045);(DRG2,1819);(COPS2,9318)	1.30458	0.270524	0.00315113	-	9	(ULK2,9706);(MR1,3140);(KIR3DL1,3811);(PHB,5245);(PXN,5829);(ANXA4,307);(CREBL2,1389);(MAP2K7,5609);(IGFBP6,3489)	1.31622	0.245259	0.00289619	-	995	-
GO:0005905	coated pit	1	(HSPD1,3329)	3.1815	0.270737	0.00315453	-	0	-	-	1	1	-	51	-
GO:0000902	cell morphogenesis	1	(MAPK14,1432)	3.1815	0.270737	0.00315793	-	1	(PRDM14,63978)	2.85325	0.296839	0.00306275	-	51	-
GO:0008630	intrinsic apoptotic signaling pathway in response to DNA damage	1	(CASP2,835)	3.12032	0.275245	0.00316133	-	0	-	-	1	1	-	52	-
GO:0004197	cysteine-type endopeptidase activity	1	(CASP2,835)	3.12032	0.275245	0.00316473	-	0	-	-	1	1	-	52	-
GO:0000079	regulation of cyclin-dependent protein serine/threonine kinase activity	1	(CCNC,892)	3.12032	0.275245	0.00316813	-	0	-	-	1	1	-	52	-
GO:0050727	regulation of inflammatory response	1	(NOD2,64127)	3.12032	0.275245	0.00317153	-	0	-	-	1	1	-	52	-
GO:0003684	damaged DNA binding	1	(POLH,5429)	3.12032	0.275245	0.00317493	-	2	(XRCC1,7515);(POLH,5429)	5.59676	0.0497094	0.00138691	-	52	-
GO:0045111	intermediate filament cytoskeleton	1	(CENPQ,55166)	3.06145	0.279724	0.00317833	-	0	-	-	1	1	-	53	-
GO:0040008	regulation of growth	1	(E4F1,1877)	3.06145	0.279724	0.00318173	-	1	(E4F1,1877)	2.74558	0.306497	0.00310014	-	53	-
GO:0031398	positive regulation of protein ubiquitination	1	(NOD2,64127)	3.06145	0.279724	0.00318512	-	0	-	-	1	1	-	53	-
GO:0034976	response to endoplasmic reticulum stress	1	(DDIT3,1649)	3.06145	0.279724	0.00318852	-	1	(DDIT3,1649)	2.74558	0.306497	0.00310694	-	53	-
GO:0045732	positive regulation of protein catabolic process	1	(APC,324)	3.06145	0.279724	0.00319192	-	1	(PPP2R3A,5523)	2.74558	0.306497	0.00311034	-	53	-
GO:0019899	enzyme binding	3	(NOD2,64127);(PHB,5245);(CASP2,835)	1.61718	0.283704	0.00319532	-	1	(PHB,5245)	0.483441	0.876668	0.00383779	-	301	-
GO:0000910	cytokinesis	1	(SON,6651)	3.00475	0.284176	0.00319872	-	1	(SON,6651)	2.69474	0.311277	0.00312394	-	54	-
GO:0031514	motile cilium	1	(KLC3,147700)	3.00475	0.284176	0.00320212	-	0	-	-	1	1	-	54	-
GO:0043627	response to estrogen	1	(EP300,2033)	2.95012	0.288601	0.00320552	-	1	(EP300,2033)	2.64574	0.316024	0.00314093	-	55	-
GO:0009612	response to mechanical stimulus	1	(PSPH,5723)	2.95012	0.288601	0.00320892	-	0	-	-	1	1	-	55	-
GO:0051592	response to calcium ion	1	(EP300,2033)	2.95012	0.288601	0.00321232	-	1	(EP300,2033)	2.64574	0.316024	0.00314433	-	55	-
GO:0009611	response to wounding	1	(POU5F1,5460)	2.95012	0.288601	0.00321572	-	2	(POU5F1,5460);(VWF,7450)	5.29149	0.0549409	0.00148209	-	55	-
GO:0000980	RNA polymerase II distal enhancer sequence-specific DNA binding	1	(MED12,9968)	2.95012	0.288601	0.00321912	-	1	(SPI1,6688)	2.64574	0.316024	0.00315453	-	55	-
GO:0046330	positive regulation of JNK cascade	1	(NOD2,64127)	2.95012	0.288601	0.00322252	-	2	(TPD52L1,7164);(CDC42,998)	5.29149	0.0549409	0.00148549	-	55	-
GO:0050830	defense response to Gram-positive bacterium	1	(NOD2,64127)	2.89744	0.292998	0.00322592	-	1	(CAMP,820)	2.5985	0.320738	0.00316133	-	56	-
GO:0003725	double-stranded RNA binding	1	(HSPD1,3329)	2.84661	0.297369	0.00322932	-	0	-	-	1	1	-	57	-
GO:0060041	retina development in camera-type eye	1	(APC,324)	2.84661	0.297369	0.00323271	-	0	-	-	1	1	-	57	-
GO:0048306	calcium-dependent protein binding	1	(SYT8,90019)	2.84661	0.297369	0.00323611	-	1	(ANXA4,307)	2.55291	0.32542	0.00318173	-	57	-
GO:0042787	protein ubiquitination involved in ubiquitin-dependent protein catabolic process	1	(KLHL8,57563)	2.84661	0.297369	0.00323951	-	0	-	-	1	1	-	57	-
GO:0050679	positive regulation of epithelial cell proliferation	1	(NOD2,64127)	2.75011	0.30603	0.00324291	-	0	-	-	1	1	-	59	-
GO:0009986	cell surface	4	(HSPD1,3329);(NOD2,64127);(ADA,100);(HNRNPU,3192)	1.42957	0.306888	0.00324631	-	3	(ADA,100);(ANXA4,307);(DEFB126,81623)	0.961559	0.606978	0.00368822	-	454	-
GO:0019904	protein domain specific binding	2	(MED12,9968);(CASP2,835)	1.78304	0.309246	0.00324971	-	1	(ODF2,4956)	0.799538	0.716714	0.0037698	-	182	-
GO:0051087	chaperone binding	1	(HSPD1,3329)	2.65994	0.314585	0.00325311	-	1	(VWF,7450)	2.38551	0.343831	0.00322592	-	61	-
GO:0008233	peptidase activity	1	(CLPP,8192)	2.65994	0.314585	0.00325651	-	1	(KLK5,25818)	2.38551	0.343831	0.00323611	-	61	-
GO:0071300	cellular response to retinoic acid	1	(EP300,2033)	2.65994	0.314585	0.00325991	-	2	(EP300,2033);(ZNF35,7584)	4.77101	0.0659476	0.00159426	-	61	-
GO:0005743	mitochondrial inner membrane	3	(HSPD1,3329);(PHB,5245);(PHB2,11331)	1.51642	0.31737	0.00326331	-	1	(PHB,5245)	0.45332	0.892812	0.00384798	-	321	-
GO:0031625	ubiquitin protein ligase binding	2	(RNF40,9810);(POU5F1,5460)	1.7447	0.318318	0.00326671	-	1	(POU5F1,5460)	0.782343	0.724498	0.0037766	-	186	-
GO:0006952	defense response	1	(NOD2,64127)	2.61704	0.318824	0.00327011	-	0	-	-	1	1	-	62	-
GO:0006879	cellular iron ion homeostasis	1	(HMOX2,3163)	2.61704	0.318824	0.00327351	-	1	(FTL,2512)	2.34703	0.348356	0.00323951	-	62	-
GO:0000724	double-strand break repair via homologous recombination	1	(YY1,7528)	2.61704	0.318824	0.00327691	-	1	(YY1,7528)	2.34703	0.348356	0.00324291	-	62	-
GO:0045454	cell redox homeostasis	1	(DDIT3,1649)	2.61704	0.318824	0.0032803	-	1	(DDIT3,1649)	2.34703	0.348356	0.00325311	-	62	-
GO:0001669	acrosomal vesicle	1	(SYT8,90019)	2.61704	0.318824	0.0032837	-	0	-	-	1	1	-	62	-
GO:0000287	magnesium ion binding	2	(ADSSL1,122622);(PSPH,5723)	1.72613	0.322844	0.0032871	-	1	(MAP2K7,5609)	0.774021	0.72831	0.00378	-	188	-
GO:0032403	protein complex binding	2	(RNF40,9810);(EP300,2033)	1.717	0.325105	0.0032905	-	2	(EP300,2033);(RRAS,6237)	1.53985	0.373663	0.0033143	-	189	-
GO:0050728	negative regulation of inflammatory response	1	(ADA,100)	2.49626	0.331384	0.0032939	-	2	(ADA,100);(ZFP36,7538)	4.47741	0.0736578	0.00179142	-	65	-
GO:0019903	protein phosphatase binding	1	(ANAPC5,51433)	2.49626	0.331384	0.0032973	-	2	(MVP,9961);(MAP2K7,5609)	4.47741	0.0736578	0.00179482	-	65	-
GO:0001078	RNA polymerase II core promoter proximal region sequence-specific DNA binding transcription factor activity involved in negative regulation of transcription	1	(YY1,7528)	2.49626	0.331384	0.0033007	-	2	(YY1,7528);(SPI1,6688)	4.47741	0.0736578	0.00179822	-	65	-
GO:0043154	negative regulation of cysteine-type endopeptidase activity involved in apoptotic process	1	(EP300,2033)	2.49626	0.331384	0.0033041	-	1	(EP300,2033)	2.23871	0.361744	0.00327351	-	65	-
GO:0055085	transmembrane transport	5	(BEST1,7439);(RAE1,8480);(HMOX2,3163);(TPR,7175);(NUP160,23279)	1.30852	0.335506	0.0033075	-	6	(TRPA1,8989);(GLRB,2743);(TPR,7175);(NUP107,57122);(FTL,2512);(GJA8,2703)	1.40822	0.254244	0.00293358	-	620	-
GO:0090305	nucleic acid phosphodiester bond hydrolysis	1	(REXO4,57109)	2.45843	0.335519	0.0033109	-	0	-	-	1	1	-	66	-
GO:0005975	carbohydrate metabolic process	3	(RAE1,8480);(TPR,7175);(NUP160,23279)	1.46177	0.337629	0.0033143	-	3	(GUSB,2990);(TPR,7175);(NUP107,57122)	1.31095	0.401833	0.00340608	-	333	-
GO:0006417	regulation of translation	1	(CNOT1,23019)	2.42174	0.339629	0.0033177	-	1	(EIF2B4,8890)	2.17188	0.370517	0.0033041	-	67	-
GO:0003777	microtubule motor activity	1	(KLC3,147700)	2.38613	0.343714	0.0033211	-	0	-	-	1	1	-	68	-
GO:0018105	peptidyl-serine phosphorylation	1	(MAPK14,1432)	2.35155	0.347774	0.0033245	-	0	-	-	1	1	-	69	-
GO:0000777	condensed chromosome kinetochore	1	(CLASP1,23332)	2.35155	0.347774	0.00332789	-	1	(NUP107,57122)	2.10893	0.379171	0.00333129	-	69	-
GO:0071260	cellular response to mechanical stimulus	1	(CASP2,835)	2.35155	0.347774	0.00333129	-	2	(ANKRD1,27063);(CYBA,1535)	4.21785	0.0816411	0.00185261	-	69	-
GO:0007584	response to nutrient	1	(NOD2,64127)	2.31795	0.351809	0.00333469	-	0	-	-	1	1	-	70	-
GO:0007409	axonogenesis	1	(APC,324)	2.31795	0.351809	0.00333809	-	0	-	-	1	1	-	70	-
GO:0008283	cell proliferation	3	(YAP1,10413);(COPS2,9318);(E4F1,1877)	1.4233	0.352809	0.00334149	-	3	(MVP,9961);(E4F1,1877);(NANOG,79923)	1.27646	0.418413	0.00345707	-	342	-
GO:0003676	nucleic acid binding	2	(SON,6651);(ZNRD1,30834)	1.6065	0.354297	0.00334489	-	1	(SON,6651)	0.720376	0.753569	0.00380039	-	202	-
GO:0006289	nucleotide-excision repair	1	(POLR2E,5434)	2.2853	0.355819	0.00334829	-	0	-	-	1	1	-	71	-
GO:0006338	chromatin remodeling	1	(SUV39H2,79723)	2.2853	0.355819	0.00335169	-	1	(SUV39H2,79723)	2.04952	0.387707	0.00335169	-	71	-
GO:0035725	sodium ion transmembrane transport	1	(SCN8A,6334)	2.25356	0.359804	0.00335509	-	0	-	-	1	1	-	72	-
GO:0002020	protease binding	1	(NFRKB,4798)	2.25356	0.359804	0.00335849	-	2	(NFRKB,4798);(VWF,7450)	4.04211	0.0877955	0.00193419	-	72	-
GO:0009636	response to toxic substance	1	(SCN8A,6334)	2.25356	0.359804	0.00336189	-	0	-	-	1	1	-	72	-
GO:0032587	ruffle membrane	1	(APC,324)	2.22269	0.363765	0.00336529	-	1	(TPM1,7168)	1.99337	0.396126	0.00338228	-	73	-
GO:0030141	secretory granule	1	(HSPD1,3329)	2.22269	0.363765	0.00336869	-	2	(CYBA,1535);(CDC42,998)	3.98674	0.0898772	0.00194099	-	73	-
GO:0006887	exocytosis	1	(SNAP23,8773)	2.22269	0.363765	0.00337209	-	0	-	-	1	1	-	73	-
GO:0001843	neural tube closure	1	(MED12,9968)	2.22269	0.363765	0.00337548	-	0	-	-	1	1	-	73	-
GO:0050731	positive regulation of peptidyl-tyrosine phosphorylation	1	(NOD2,64127)	2.22269	0.363765	0.00337888	-	2	(ANGPT4,51378);(LIF,3976)	3.98674	0.0898772	0.00194439	-	73	-
GO:0043547	positive regulation of GTPase activity	2	(EIF2B3,8891);(EIF2B2,8892)	1.5527	0.369839	0.00338228	-	4	(EIF2B3,8891);(EIF2B2,8892);(EIF2B4,8890);(EIF2B1,1967)	2.78499	0.0562143	0.00148888	-	209	-
GO:0000977	RNA polymerase II regulatory region sequence-specific DNA binding	1	(E4F1,1877)	2.13496	0.375504	0.00338568	-	3	(NEUROD2,4761);(E4F1,1877);(CGGBP1,8545)	5.74405	0.0154775	0.000645863	-	76	-
GO:0044325	ion channel binding	1	(CHERP,10523)	2.10723	0.379368	0.00338908	-	0	-	-	1	1	-	77	-
GO:0010468	regulation of gene expression	1	(POU5F1,5460)	2.10723	0.379368	0.00339248	-	2	(POU5F1,5460);(NANOG,79923)	3.77963	0.0983466	0.00205656	-	77	-
GO:0030324	lung development	1	(EP300,2033)	2.08021	0.38321	0.00339588	-	1	(EP300,2033)	1.86559	0.416675	0.00344687	-	78	-
GO:0001701	in utero embryonic development	2	(COPS3,8533);(EIF2S2,8894)	1.49545	0.387423	0.00339928	-	2	(EIF2S2,8894);(TPM1,7168)	1.34116	0.44078	0.00351825	-	217	-
GO:0009791	post-embryonic development	1	(INVS,27130)	2.02821	0.390821	0.00340268	-	0	-	-	1	1	-	80	-
GO:0006874	cellular calcium ion homeostasis	1	(CHERP,10523)	2.00317	0.394592	0.00340608	-	0	-	-	1	1	-	81	-
GO:0003924	GTPase activity	2	(GSPT1,2935);(ADSSL1,122622)	1.46177	0.398306	0.00340948	-	4	(GSPT1,2935);(RHOA,387);(CDC42,998);(RRAS,6237)	2.62191	0.067084	0.00169284	-	222	-
GO:0006814	sodium ion transport	1	(SCN8A,6334)	1.97874	0.39834	0.00341288	-	0	-	-	1	1	-	82	-
GO:0008584	male gonad development	1	(EIF2S2,8894)	1.9549	0.402065	0.00341628	-	1	(EIF2S2,8894)	1.7532	0.43653	0.00349106	-	83	-
GO:0030182	neuron differentiation	1	(COPS2,9318)	1.9549	0.402065	0.00341968	-	0	-	-	1	1	-	83	-
GO:1902476	chloride transmembrane transport	1	(BEST1,7439)	1.93163	0.405766	0.00342307	-	1	(GLRB,2743)	1.73233	0.44042	0.00350466	-	84	-
GO:0005681	spliceosomal complex	1	(SF3A1,10291)	1.93163	0.405766	0.00342647	-	3	(RBM17,84991);(SF3A1,10291);(SF3A3,10946)	5.197	0.0201677	0.000673057	-	84	-
GO:0009887	organ morphogenesis	1	(EP300,2033)	1.82311	0.423938	0.00342987	-	2	(CDX2,1045);(EP300,2033)	3.27002	0.124974	0.00226732	-	89	-
GO:0007517	muscle organ development	1	(SCN8A,6334)	1.80285	0.427506	0.00343327	-	0	-	-	1	1	-	90	-
GO:0045471	response to ethanol	1	(EP300,2033)	1.80285	0.427506	0.00343667	-	1	(EP300,2033)	1.61684	0.463206	0.00353525	-	90	-
GO:0030054	cell junction	3	(COPS4,51138);(ADA,100);(GTF2A2,2958)	1.25134	0.431039	0.00344007	-	4	(COPS4,51138);(RHOA,387);(ADA,100);(GLRB,2743)	1.49631	0.278968	0.00303216	-	389	-
GO:0003690	double-stranded DNA binding	1	(NFIB,4781)	1.76366	0.434575	0.00344347	-	2	(CDX2,1045);(CGGBP1,8545)	3.16339	0.131878	0.00229791	-	92	-
GO:0000786	nucleosome	1	(CENPA,1058)	1.76366	0.434575	0.00344687	-	1	(H1FX,8971)	1.58169	0.470595	0.00353865	-	92	-
GO:0009653	anatomical structure morphogenesis	1	(POU5F1,5460)	1.7447	0.438078	0.00345027	-	2	(PITX1,5307);(POU5F1,5460)	3.12937	0.134199	0.00230471	-	93	-
GO:0006184	GTP catabolic process	2	(GSPT1,2935);(ADSSL1,122622)	1.34653	0.438817	0.00345367	-	4	(GSPT1,2935);(RHOA,387);(CDC42,998);(RRAS,6237)	2.4152	0.0847823	0.00185941	-	241	-
GO:0006928	cellular component movement	1	(MAPK14,1432)	1.72613	0.441558	0.00345707	-	2	(PXN,5829);(TPM1,7168)	3.09608	0.136529	0.0023489	-	94	-
GO:0000922	spindle pole	1	(MAPK14,1432)	1.70796	0.445018	0.00346047	-	0	-	-	1	1	-	95	-
GO:0006464	cellular protein modification process	1	(FBXO22,26263)	1.70796	0.445018	0.00346387	-	2	(MMP15,4324);(MCRS1,10445)	3.06349	0.138868	0.0023557	-	95	-
GO:0016337	single organismal cell-cell adhesion	1	(CBLL1,79872)	1.65568	0.455269	0.00346726	-	1	(KIRREL2,84063)	1.48486	0.492161	0.00356244	-	98	-
GO:0005929	cilium	1	(INVS,27130)	1.63896	0.458645	0.00347066	-	0	-	-	1	1	-	99	-
GO:0051015	actin filament binding	1	(ADSSL1,122622)	1.62257	0.461999	0.00347406	-	0	-	-	1	1	-	100	-
GO:0016787	hydrolase activity	1	(NUDT21,11051)	1.6065	0.465333	0.00347746	-	2	(NUDT8,254552);(PPAPDC2,403313)	2.8815	0.153081	0.00247128	-	101	-
GO:0007010	cytoskeleton organization	1	(PRPF40A,55660)	1.6065	0.465333	0.00348086	-	2	(PXN,5829);(TPM1,7168)	2.8815	0.153081	0.00247468	-	101	-
GO:0005777	peroxisome	1	(AGPS,8540)	1.59075	0.468646	0.00348426	-	1	(AGPS,8540)	1.42663	0.506052	0.00358284	-	102	-
GO:0005770	late endosome	1	(DDIT3,1649)	1.59075	0.468646	0.00348766	-	1	(DDIT3,1649)	1.42663	0.506052	0.00358624	-	102	-
GO:0008360	regulation of cell shape	1	(PRPF40A,55660)	1.5453	0.478465	0.00349106	-	1	(PXN,5829)	1.38587	0.516222	0.00359984	-	105	-
GO:0006470	protein dephosphorylation	1	(BTRC,8945)	1.53072	0.481698	0.00349446	-	2	(BDP1,26469);(PPP2R3A,5523)	2.74558	0.165132	0.00254946	-	106	-
GO:0016311	dephosphorylation	1	(PSPH,5723)	1.53072	0.481698	0.00349786	-	1	(LPPR2,64748)	1.37279	0.519566	0.00360324	-	106	-
GO:0005923	tight junction	1	(APC,324)	1.53072	0.481698	0.00350126	-	0	-	-	1	1	-	106	-
GO:0042742	defense response to bacterium	1	(NOD2,64127)	1.51642	0.484911	0.00350466	-	2	(CAMP,820);(DEFB126,81623)	2.71992	0.167562	0.00255286	-	107	-
GO:0043565	sequence-specific DNA binding	3	(DDIT3,1649);(POU5F1,5460);(FOXJ3,22887)	1.15076	0.485555	0.00350806	-	10	(DDIT3,1649);(CDX2,1045);(SOX14,8403);(PRDM9,56979);(POU5F1,5460);(ZNF35,7584);(PROP1,5626);(FOXJ3,22887);(CREBL2,1389);(EDF1,8721)	3.44009	0.000685381	0.000122374	-	423	-
GO:0005938	cell cortex	1	(CLASP1,23332)	1.46177	0.497566	0.00351146	-	3	(RHOA,387);(PXN,5829);(TCL1A,8115)	3.93286	0.0411363	0.00126113	-	111	-
GO:0001934	positive regulation of protein phosphorylation	1	(EP300,2033)	1.4359	0.503778	0.00351485	-	2	(CAMP,820);(EP300,2033)	2.5755	0.182269	0.00263784	-	113	-
GO:0070374	positive regulation of ERK1 and ERK2 cascade	1	(NOD2,64127)	1.4359	0.503778	0.00351825	-	0	-	-	1	1	-	113	-
GO:0046982	protein heterodimerization activity	3	(DDIT3,1649);(CENPA,1058);(GTF2A2,2958)	1.11901	0.504214	0.00352165	-	7	(DDIT3,1649);(NEUROD2,4761);(CYBA,1535);(SOX14,8403);(TPD52L1,7164);(CAPN2,824);(CRLF1,9244)	2.34163	0.0306851	0.000999388	-	435	-
GO:0005622	intracellular	2	(GSPT1,2935);(GSTP1,2950)	1.17577	0.509382	0.00352505	-	2	(GSPT1,2935);(EDF1,8721)	1.05446	0.56812	0.00364743	-	276	-
GO:0097190	apoptotic signaling pathway	1	(CASP2,835)	1.41093	0.509913	0.00352845	-	0	-	-	1	1	-	115	-
GO:0048011	neurotrophin TRK receptor signaling pathway	2	(MAPK14,1432);(CASP2,835)	1.16731	0.51324	0.00353185	-	1	(RHOA,387)	0.523438	0.855101	0.00382759	-	278	-
GO:0016023	cytoplasmic membrane-bounded vesicle	1	(SCN8A,6334)	1.37506	0.518976	0.00353525	-	0	-	-	1	1	-	118	-
GO:0015630	microtubule cytoskeleton	1	(KARS,3735)	1.37506	0.518976	0.00353865	-	0	-	-	1	1	-	118	-
GO:0030659	cytoplasmic vesicle membrane	1	(ULK2,9706)	1.37506	0.518976	0.00354205	-	1	(ULK2,9706)	1.23319	0.557946	0.00363383	-	118	-
GO:0006935	chemotaxis	1	(MAPK14,1432)	1.37506	0.518976	0.00354545	-	0	-	-	1	1	-	118	-
GO:0005815	microtubule organizing center	1	(RASSF7,8045)	1.34096	0.527872	0.00354885	-	1	(CDC42,998)	1.20261	0.567056	0.00364403	-	121	-
GO:0006006	glucose metabolic process	1	(MAPK14,1432)	1.31916	0.533713	0.00355225	-	0	-	-	1	1	-	123	-
GO:0032496	response to lipopolysaccharide	1	(NOD2,64127)	1.30852	0.536606	0.00355565	-	0	-	-	1	1	-	124	-
GO:0007605	sensory perception of sound	1	(SCN8A,6334)	1.28775	0.542339	0.00355905	-	1	(COL11A1,1301)	1.15489	0.581827	0.00366782	-	126	-
GO:0051092	positive regulation of NF-kappaB transcription factor activity	1	(NOD2,64127)	1.2578	0.550807	0.00356244	-	0	-	-	1	1	-	129	-
GO:0007179	transforming growth factor beta receptor signaling pathway	1	(CCNC,892)	1.24813	0.553595	0.00356584	-	2	(RHOA,387);(PXN,5829)	2.23871	0.224807	0.0028214	-	130	-
GO:0030027	lamellipodium	1	(APC,324)	1.2386	0.556366	0.00356924	-	2	(RHOA,387);(PXN,5829)	2.22162	0.227337	0.0028282	-	131	-
GO:0034765	regulation of ion transmembrane transport	1	(SCN8A,6334)	1.18436	0.572637	0.00357264	-	0	-	-	1	1	-	137	-
GO:0046983	protein dimerization activity	1	(BTRC,8945)	1.15898	0.580549	0.00357604	-	2	(ATOH8,84913);(HES6,55502)	2.0788	0.250185	0.00291318	-	140	-
GO:0045087	innate immune response	4	(NOD2,64127);(MAPK14,1432);(EP300,2033);(POLR2E,5434)	0.971597	0.593614	0.00357944	-	5	(MR1,3140);(CYBA,1535);(EP300,2033);(CDC42,998);(MAP2K7,5609)	1.08919	0.487417	0.00355565	-	668	-
GO:0004674	protein serine/threonine kinase activity	2	(ULK2,9706);(MAPK14,1432)	0.998502	0.59806	0.00358284	-	2	(ULK2,9706);(MAP2K7,5609)	0.895482	0.657155	0.00373581	-	325	-
GO:0061024	membrane organization	1	(SNAP23,8773)	1.10379	0.59845	0.00358624	-	1	(FTL,2512)	0.989904	0.638596	0.00370861	-	147	-
GO:0044255	cellular lipid metabolic process	1	(AGPS,8540)	1.08897	0.603425	0.00358964	-	2	(ANKRD1,27063);(AGPS,8540)	1.95323	0.273101	0.00301516	-	149	-
GO:0006805	xenobiotic metabolic process	1	(GSTP1,2950)	1.08897	0.603425	0.00359304	-	0	-	-	1	1	-	149	-
GO:0007411	axon guidance	2	(SCN8A,6334);(CLASP1,23332)	0.986363	0.604751	0.00359644	-	3	(RHOA,387);(CDC42,998);(RRAS,6237)	1.32689	0.394423	0.00336869	-	329	-
GO:0045202	synapse	1	(SNAP23,8773)	1.07455	0.608338	0.00359984	-	0	-	-	1	1	-	151	-
GO:0005506	iron ion binding	1	(SCD,6319)	1.06748	0.610772	0.00360324	-	1	(FTL,2512)	0.957341	0.650943	0.00372561	-	152	-
GO:0043123	positive regulation of I-kappaB kinase/NF-kappaB signaling	1	(NOD2,64127)	1.06748	0.610772	0.00360664	-	1	(RHOA,387)	0.957341	0.650943	0.00372901	-	152	-
GO:0005856	cytoskeleton	2	(RAE1,8480);(NOD2,64127)	0.974514	0.611358	0.00361003	-	4	(RHOA,387);(MVP,9961);(PSTPIP2,9050);(TPM1,7168)	1.74794	0.196453	0.00269563	-	333	-
GO:0035556	intracellular signal transduction	2	(NOD2,64127);(MAPK14,1432)	0.971597	0.612997	0.00361343	-	1	(ZFP36,7538)	0.435676	0.902163	0.00385138	-	334	-
GO:0004252	serine-type endopeptidase activity	1	(CLPP,8192)	1.0605	0.613191	0.00361683	-	1	(KLK5,25818)	0.951084	0.653362	0.00373241	-	153	-
GO:0007166	cell surface receptor signaling pathway	1	(MAPK14,1432)	1.05361	0.615595	0.00362023	-	0	-	-	1	1	-	154	-
GO:0016887	ATPase activity	1	(HSPD1,3329)	1.04011	0.620358	0.00362363	-	0	-	-	1	1	-	156	-
GO:0016323	basolateral plasma membrane	1	(BEST1,7439)	1.02048	0.627394	0.00362703	-	0	-	-	1	1	-	159	-
GO:0008022	protein C-terminus binding	1	(MED12,9968)	1.00158	0.634301	0.00363043	-	2	(PROP1,5626);(MAP2K7,5609)	1.79649	0.306144	0.00308655	-	162	-
GO:0051260	protein homooligomerization	1	(CLPP,8192)	0.98937	0.638835	0.00363383	-	2	(VWF,7450);(GJA8,2703)	1.77458	0.311208	0.00311374	-	164	-
GO:0006457	protein folding	1	(CCT7,10574)	0.971597	0.645531	0.00363723	-	0	-	-	1	1	-	167	-
GO:0005516	calmodulin binding	1	(INVS,27130)	0.965813	0.647736	0.00364063	-	1	(EDF1,8721)	0.866166	0.687711	0.0037596	-	168	-
GO:0005769	early endosome	1	(HSPD1,3329)	0.9379	0.658557	0.00364403	-	0	-	-	1	1	-	173	-
GO:0005925	focal adhesion	2	(SNAP23,8773);(LUC7L3,51747)	0.867683	0.674305	0.00364743	-	5	(RHOA,387);(PXN,5829);(CDC42,998);(CAPN2,824);(RRAS,6237)	1.9454	0.115636	0.00217214	-	374	-
GO:0007420	brain development	1	(CASP2,835)	0.896446	0.67519	0.00365083	-	0	-	-	1	1	-	181	-
GO:0031965	nuclear membrane	1	(TPR,7175)	0.886648	0.679221	0.00365423	-	3	(TPR,7175);(ANXA4,307);(NUP107,57122)	2.38551	0.131809	0.00229451	-	183	-
GO:0004672	protein kinase activity	1	(CDK12,51755)	0.872348	0.685175	0.00365762	-	0	-	-	1	1	-	186	-
GO:0005198	structural molecule activity	1	(MATR3,9782)	0.872348	0.685175	0.00366102	-	0	-	-	1	1	-	186	-
GO:0009897	external side of plasma membrane	1	(ADA,100)	0.863067	0.689083	0.00366442	-	2	(ADA,100);(VWF,7450)	1.54804	0.371203	0.0033109	-	188	-
GO:0015031	protein transport	2	(SNAP23,8773);(NUP160,23279)	0.838536	0.692478	0.00366782	-	3	(RASEF,158158);(MVP,9961);(NUP107,57122)	1.12803	0.498696	0.00357604	-	387	-
GO:0007601	visual perception	1	(BEST1,7439)	0.845087	0.696756	0.00367122	-	4	(COL11A1,1301);(SOX14,8403);(GLRB,2743);(GJA8,2703)	3.03158	0.0435658	0.00127473	-	192	-
GO:0005764	lysosome	1	(ADA,100)	0.845087	0.696756	0.00367462	-	1	(ADA,100)	0.757895	0.735778	0.0037902	-	192	-
GO:0034220	ion transmembrane transport	1	(BEST1,7439)	0.832085	0.702387	0.00367802	-	2	(TRPA1,8989);(GLRB,2743)	1.49247	0.38834	0.00335509	-	195	-
GO:0008152	metabolic process	2	(KLC3,147700);(TMEM68,137695)	0.817414	0.705888	0.00368142	-	3	(HELZ,9931);(NUDT8,254552);(PPAPDC2,403313)	1.09962	0.515802	0.00359644	-	397	-
GO:0030154	cell differentiation	2	(YY1,7528);(SUV39H2,79723)	0.811283	0.709816	0.00368482	-	7	(YY1,7528);(ATOH8,84913);(ODF2,4956);(CREBL2,1389);(NANOG,79923);(HES6,55502);(SUV39H2,79723)	2.54653	0.0206173	0.000812428	-	400	-
GO:0030168	platelet activation	1	(MAPK14,1432)	0.783848	0.723894	0.00368822	-	2	(RHOA,387);(VWF,7450)	1.40595	0.41723	0.00345367	-	207	-
GO:0001525	angiogenesis	1	(MAPK14,1432)	0.772651	0.729025	0.00369162	-	1	(ANGPT4,51378)	0.692933	0.766942	0.00380379	-	210	-
GO:0004872	receptor activity	1	(MED12,9968)	0.740898	0.743859	0.00369502	-	1	(CRLF1,9244)	0.664456	0.781128	0.00381059	-	219	-
GO:0007155	cell adhesion	2	(ADA,100);(APC,324)	0.758209	0.744418	0.00369842	-	5	(IBSP,3381);(KIRREL2,84063);(ADA,100);(PXN,5829);(VWF,7450)	1.69995	0.172269	0.00259705	-	428	-
GO:0070062	extracellular vesicular exosome	15	(HSPD1,3329);(EIF2S1,1965);(PSMA1,5682);(COPS4,51138);(COPS6,10980);(MAPK14,1432);(PHB,5245);(GSTP1,2950);(PHB2,11331);(HNRNPD,3184);(HAGH,3029);(SNAP23,8773);(CLASP1,23332);(PSMD2,5708);(CCT7,10574)	0.877063	0.748177	0.00370182	-	17	(CAMP,820);(GUSB,2990);(COPS4,51138);(RHOA,387);(PHB,5245);(MVP,9961);(MMP24,10893);(ANXA4,307);(CDC42,998);(VWF,7450);(CAPN2,824);(FTL,2512);(PSMD2,5708);(APLP2,334);(RRAS,6237);(EDF1,8721);(IGFBP6,3489)	0.891449	0.733602	0.0037868	-	2775	-
GO:0004871	signal transducer activity	1	(COPS2,9318)	0.721141	0.753299	0.00370521	-	0	-	-	1	1	-	225	-
GO:0030425	dendrite	1	(SCN8A,6334)	0.651633	0.787729	0.00370861	-	2	(CYBA,1535);(CAPN2,824)	1.1688	0.512463	0.00358964	-	249	-
GO:0006508	proteolysis	2	(CASP2,835);(FBXL6,26233)	0.645156	0.820256	0.00371201	-	7	(NPEPL1,79716);(ADAMTS1,9510);(MMP15,4324);(TAF2,6873);(MMP24,10893);(KLK5,25818);(CAPN2,824)	2.02507	0.0587129	0.00149568	-	503	-
GO:0042493	response to drug	1	(ADA,100)	0.544485	0.843924	0.00371541	-	4	(CYBA,1535);(ADA,100);(TRPA1,8989);(XRCC1,7515)	1.95323	0.14955	0.00242709	-	298	-
GO:0003779	actin binding	1	(MED28,80306)	0.539059	0.846839	0.00371881	-	1	(TPM1,7168)	0.483441	0.876668	0.00384119	-	301	-
GO:0006954	inflammatory response	1	(NFRKB,4798)	0.533739	0.8497	0.00372221	-	2	(CYBA,1535);(NFRKB,4798)	0.957341	0.620897	0.00369842	-	304	-
GO:0006200	ATP catabolic process	1	(HSPD1,3329)	0.507052	0.864089	0.00372561	-	0	-	-	1	1	-	320	-
GO:0055114	oxidation-reduction process	2	(SCD,6319);(AGPS,8540)	0.559506	0.876679	0.00372901	-	2	(CYBA,1535);(AGPS,8540)	0.501779	0.911633	0.00385478	-	580	-
GO:0043231	intracellular membrane-bounded organelle	1	(AGPS,8540)	0.474435	0.881668	0.00373241	-	2	(GUSB,2990);(AGPS,8540)	0.85097	0.684454	0.0037562	-	342	-
GO:0007283	spermatogenesis	1	(YY1,7528)	0.455777	0.891662	0.00373581	-	4	(YY1,7528);(PRDM9,56979);(ODF2,4956);(ZNF35,7584)	1.63501	0.229462	0.0028316	-	356	-
GO:0005783	endoplasmic reticulum	2	(SCD,6319);(SYNCRIP,10492)	0.473742	0.927715	0.00373921	-	7	(MR1,3140);(FAM19A1,407738);(SYNCRIP,10492);(TCL1A,8115);(VWF,7450);(CAPN2,824);(SOAT2,8435)	1.48702	0.192369	0.00266843	-	685	-
GO:0007275	multicellular organismal development	1	(WDR18,57418)	0.38178	0.929937	0.00374261	-	4	(ODF2,4956);(TCL1A,8115);(LIF,3976);(EDF1,8721)	1.36956	0.334694	0.00320212	-	425	-
GO:0005615	extracellular space	4	(HSPD1,3329);(ADA,100);(GSTP1,2950);(CNOT1,23019)	0.561442	0.931432	0.00374601	-	9	(CAMP,820);(SERPINB2,5055);(IBSP,3381);(ADA,100);(KLK5,25818);(CRLF1,9244);(ANGPT4,51378);(LIF,3976);(IGFBP6,3489)	1.13291	0.39929	0.00339248	-	1156	-
GO:0005789	endoplasmic reticulum membrane	2	(SCD,6319);(HMOX2,3163)	0.43972	0.945217	0.00374941	-	2	(MR1,3140);(SOAT2,8435)	0.394352	0.964935	0.00387178	-	738	-
GO:0005575	cellular_component	1	(DENR,8562)	0.33874	0.950246	0.0037528	-	1	(SOX14,8403)	0.303791	0.964813	0.00386838	-	479	-
GO:0007596	blood coagulation	1	(MAPK14,1432)	0.337332	0.950873	0.0037562	-	5	(RHOA,387);(SERPINB2,5055);(CDC42,998);(VWF,7450);(ANGPT4,51378)	1.51264	0.236243	0.00287579	-	481	-
GO:0048471	perinuclear region of cytoplasm	1	(CHERP,10523)	0.290262	0.970093	0.0037596	-	5	(ZNF35,7584);(TPD52L1,7164);(RASEF,158158);(MVP,9961);(ANXA4,307)	1.30157	0.339604	0.00322252	-	559	-
GO:0046872	metal ion binding	6	(HMOX2,3163);(KARS,3735);(EIF2S2,8894);(CPSF3,51692);(E4F1,1877);(POLH,5429)	0.540555	0.971263	0.003763	-	20	(ZFP64,55734);(HELZ,9931);(COL11A1,1301);(CYBA,1535);(PRDM14,63978);(PRDM9,56979);(ZFP36,7538);(ZNF35,7584);(EIF2S2,8894);(ZNF138,7697);(ZNF43,7594);(CPSF3,51692);(HIVEP3,59269);(ZIC4,84107);(BCL6B,255877);(E4F1,1877);(MOCS1,4337);(ZNF136,7695);(NUDT8,254552);(POLH,5429)	1.61595	0.0212521	0.000815827	-	1801	-
GO:0005509	calcium ion binding	1	(PSPH,5723)	0.238613	0.986212	0.0037664	-	6	(RASEF,158158);(MMP15,4324);(MMP24,10893);(ANXA4,307);(CAPN2,824);(PPP2R3A,5523)	1.28396	0.32555	0.00318852	-	680	-
GO:0005886	plasma membrane	14	(BEST1,7439);(HSPD1,3329);(SYT8,90019);(NOD2,64127);(ZDHHC20,253832);(SCN8A,6334);(ADA,100);(GSTP1,2950);(APC,324);(HMOX2,3163);(KARS,3735);(SNAP23,8773);(NCBP1,4686);(LUC7L3,51747)	0.622184	0.987198	0.0037698	-	18	(RHOA,387);(ABTB1,80325);(SERPINB2,5055);(KIR3DL1,3811);(KIRREL2,84063);(ENPP7,339221);(ADA,100);(TRPA1,8989);(PXN,5829);(GLRB,2743);(MMP15,4324);(ANXA4,307);(CDC42,998);(CAPN2,824);(EIF2B1,1967);(APLP2,334);(RRAS,6237);(NCBP1,4686)	0.717416	0.959902	0.00386158	-	3651	-
GO:0005794	Golgi apparatus	1	(CLASP1,23332)	0.226299	0.98913	0.0037732	-	5	(CYBA,1535);(ENPP7,339221);(CAPN2,824);(IGFBP6,3489);(TAF7,6879)	1.01476	0.550512	0.00362703	-	717	-
GO:0003674	molecular_function	1	(DENR,8562)	0.219266	0.990626	0.0037766	-	1	(IBSP,3381)	0.196643	0.994533	0.00387858	-	740	-
GO:0005887	integral component of plasma membrane	1	(PHB,5245)	0.150656	0.998953	0.00378	-	7	(KIR3DL1,3811);(PHB,5245);(TRPA1,8989);(GLRB,2743);(MMP15,4324);(MMP24,10893);(GJA8,2703)	0.945786	0.614814	0.00369162	-	1077	-
GO:0005576	extracellular region	1	(KARS,3735)	0.113071	0.999903	0.0037834	-	9	(MR1,3140);(COL11A1,1301);(SERPINB2,5055);(IBSP,3381);(FAM19A1,407738);(DEFB126,81623);(VWF,7450);(ANGPT4,51378);(IGFBP6,3489)	0.912643	0.660931	0.00373921	-	1435	-
GO:0016021	integral component of membrane	7	(BEST1,7439);(SCD,6319);(SYT8,90019);(ZDHHC20,253832);(SCN8A,6334);(TMEM68,137695);(TMEM14B,81853)	0.292731	0.999998	0.0037868	-	9	(MR1,3140);(KIRREL2,84063);(ENPP7,339221);(SFXN3,81855);(LPPR2,64748);(TMEM14B,81853);(SOAT2,8435);(APLP2,334);(PPAPDC2,403313)	0.337537	0.999996	0.00388538	-	3880	-
GO:0050910	detection of mechanical stimulus involved in sensory perception of sound	0	-	-	1	1	-	1	(COL11A1,1301)	10.394	0.092059	0.00195119	-	14	-
GO:0050840	extracellular matrix binding	0	-	-	1	1	-	1	(COL11A1,1301)	7.27579	0.128891	0.00227072	-	20	-
GO:0097058	CRLF-CLCF1 complex	0	-	-	1	1	-	1	(CRLF1,9244)	48.5053	0.0204761	0.000686654	-	3	-
GO:0030336	negative regulation of cell migration	0	-	-	1	1	-	2	(TPM1,7168);(RRAS,6237)	3.34519	0.120421	0.00221633	-	87	-
GO:0008284	positive regulation of cell proliferation	0	-	-	1	1	-	5	(CDX2,1045);(CAMP,820);(CRLF1,9244);(NANOG,79923);(LIF,3976)	1.6726	0.1803	0.00261745	-	435	-
GO:2000483	negative regulation of interleukin-8 secretion	0	-	-	1	1	-	1	(ANXA4,307)	48.5053	0.0204761	0.000696852	-	3	-
GO:0006970	response to osmotic stress	0	-	-	1	1	-	1	(MAP2K7,5609)	9.09474	0.104505	0.00207356	-	16	-
GO:0007597	blood coagulation, intrinsic pathway	0	-	-	1	1	-	1	(VWF,7450)	8.08422	0.116781	0.00217554	-	18	-
GO:0007229	integrin-mediated signaling pathway	0	-	-	1	1	-	2	(ADAMTS1,9510);(PXN,5829)	3.73118	0.100498	0.00205996	-	78	-
GO:0030514	negative regulation of BMP signaling pathway	0	-	-	1	1	-	1	(NANOG,79923)	4.04211	0.220021	0.00279081	-	36	-
GO:0008324	cation transmembrane transporter activity	0	-	-	1	1	-	1	(SFXN3,81855)	9.70106	0.0983032	0.00201577	-	15	-
GO:0030032	lamellipodium assembly	0	-	-	1	1	-	1	(PXN,5829)	4.69406	0.192608	0.00267183	-	31	-
GO:0007088	regulation of mitosis	0	-	-	1	1	-	1	(CDC42,998)	6.92933	0.134884	0.00230811	-	21	-
GO:0008203	cholesterol metabolic process	0	-	-	1	1	-	2	(SOAT2,8435);(APLP2,334)	4.47741	0.0736578	0.00178802	-	65	-
GO:0031256	leading edge membrane	0	-	-	1	1	-	1	(CDC42,998)	20.788	0.0471318	0.00130192	-	7	-
GO:0060396	growth hormone receptor signaling pathway	0	-	-	1	1	-	1	(PXN,5829)	18.1895	0.0536825	0.0014039	-	8	-
GO:0004823	leucine-tRNA ligase activity	0	-	-	1	1	-	1	(LARS,51520)	72.7579	0.0136974	0.000509892	-	2	-
GO:0009411	response to UV	0	-	-	1	1	-	1	(MAP2K7,5609)	3.09608	0.27712	0.00302196	-	47	-
GO:0042060	wound healing	0	-	-	1	1	-	1	(TPM1,7168)	2.10893	0.379171	0.00333469	-	69	-
GO:2000297	negative regulation of synapse maturation	0	-	-	1	1	-	1	(NEUROD2,4761)	72.7579	0.0136974	0.000513291	-	2	-
GO:0070412	R-SMAD binding	0	-	-	1	1	-	1	(ANKRD1,27063)	6.32678	0.146747	0.00240669	-	23	-
GO:0031214	biomineral tissue development	0	-	-	1	1	-	1	(IBSP,3381)	6.06316	0.152618	0.00245088	-	24	-
GO:0034613	cellular protein localization	0	-	-	1	1	-	1	(CDC42,998)	3.16339	0.272106	0.00300156	-	46	-
GO:0017022	myosin binding	0	-	-	1	1	-	1	(RHOA,387)	8.08422	0.116781	0.00218914	-	18	-
GO:0044331	cell-cell adhesion mediated by cadherin	0	-	-	1	1	-	1	(MMP24,10893)	36.379	0.0272086	0.00089401	-	4	-
GO:0045446	endothelial cell differentiation	0	-	-	1	1	-	1	(EDF1,8721)	14.5516	0.0666502	0.00162825	-	10	-
GO:2000672	negative regulation of motor neuron apoptotic process	0	-	-	1	1	-	1	(CRLF1,9244)	72.7579	0.0136974	0.000530288	-	2	-
GO:0019008	molybdopterin synthase complex	0	-	-	1	1	-	1	(MOCS1,4337)	72.7579	0.0136974	0.000540485	-	2	-
GO:0004566	beta-glucuronidase activity	0	-	-	1	1	-	1	(GUSB,2990)	48.5053	0.0204761	0.000734244	-	3	-
GO:0005146	leukemia inhibitory factor receptor binding	0	-	-	1	1	-	1	(LIF,3976)	72.7579	0.0136974	0.000547284	-	2	-
GO:0031941	filamentous actin	0	-	-	1	1	-	1	(TPM1,7168)	6.06316	0.152618	0.00246108	-	24	-
GO:0042059	negative regulation of epidermal growth factor receptor signaling pathway	0	-	-	1	1	-	1	(CDC42,998)	4.04211	0.220021	0.00279761	-	36	-
GO:0043393	regulation of protein binding	0	-	-	1	1	-	1	(APLP2,334)	6.92933	0.134884	0.00232511	-	21	-
GO:0031589	cell-substrate adhesion	0	-	-	1	1	-	1	(VWF,7450)	9.09474	0.104505	0.00208376	-	16	-
GO:0000346	transcription export complex	0	-	-	1	1	-	1	(NXF1,10482)	11.1935	0.0857719	0.0018968	-	13	-
GO:0005518	collagen binding	0	-	-	1	1	-	1	(VWF,7450)	2.42526	0.339276	0.00321572	-	60	-
GO:0048850	hypophysis morphogenesis	0	-	-	1	1	-	1	(PROP1,5626)	72.7579	0.0136974	0.000560881	-	2	-
GO:0016568	chromatin modification	0	-	-	1	1	-	1	(MBTD1,54799)	1.35996	0.522887	0.00360664	-	107	-
GO:0045931	positive regulation of mitotic cell cycle	0	-	-	1	1	-	1	(NANOG,79923)	5.59676	0.16424	0.00253586	-	26	-
GO:0006029	proteoglycan metabolic process	0	-	-	1	1	-	1	(COL11A1,1301)	14.5516	0.0666502	0.00164185	-	10	-
GO:0043931	ossification involved in bone maturation	0	-	-	1	1	-	1	(RHOA,387)	18.1895	0.0536825	0.0014209	-	8	-
GO:0008235	metalloexopeptidase activity	0	-	-	1	1	-	1	(NPEPL1,79716)	12.1263	0.0794416	0.00183901	-	12	-
GO:0005903	brush border	0	-	-	1	1	-	1	(SOAT2,8435)	6.06316	0.152618	0.00246448	-	24	-
GO:0060684	epithelial-mesenchymal cell signaling	0	-	-	1	1	-	1	(CDC42,998)	36.379	0.0272086	0.0009416	-	4	-
GO:0001085	RNA polymerase II transcription factor binding	0	-	-	1	1	-	2	(ANKRD1,27063);(SPI1,6688)	8.81914	0.0215287	0.000819226	-	33	-
GO:0034435	cholesterol esterification	0	-	-	1	1	-	1	(SOAT2,8435)	48.5053	0.0204761	0.000775036	-	3	-
GO:0090244	Wnt signaling pathway involved in somitogenesis	0	-	-	1	1	-	1	(PPP2R3A,5523)	20.788	0.0471318	0.00135971	-	7	-
GO:0045600	positive regulation of fat cell differentiation	0	-	-	1	1	-	1	(CREBL2,1389)	4.1576	0.214613	0.00278061	-	35	-
GO:0043497	regulation of protein heterodimerization activity	0	-	-	1	1	-	1	(CDC42,998)	18.1895	0.0536825	0.0014379	-	8	-
GO:0033138	positive regulation of peptidyl-serine phosphorylation	0	-	-	1	1	-	3	(CDC42,998);(CREBL2,1389);(LIF,3976)	7.04109	0.0089232	0.000448705	-	62	-
GO:0030098	lymphocyte differentiation	0	-	-	1	1	-	1	(SPI1,6688)	36.379	0.0272086	0.000955197	-	4	-
GO:0007186	G-protein coupled receptor signaling pathway	0	-	-	1	1	-	1	(APLP2,334)	0.170994	0.997544	0.00388198	-	851	-
GO:0036089	cleavage furrow formation	0	-	-	1	1	-	1	(RHOA,387)	18.1895	0.0536825	0.00144809	-	8	-
GO:0019003	GDP binding	0	-	-	1	1	-	2	(EIF2B1,1967);(RRAS,6237)	5.93942	0.0446722	0.00128493	-	49	-
GO:0008333	endosome to lysosome transport	0	-	-	1	1	-	1	(CDX2,1045)	4.85053	0.187012	0.00266164	-	30	-
GO:0010976	positive regulation of neuron projection development	0	-	-	1	1	-	1	(ANKRD1,27063)	2.20479	0.366146	0.0032939	-	66	-
GO:0006811	ion transport	0	-	-	1	1	-	2	(TRPA1,8989);(GLRB,2743)	1.76383	0.313737	0.00313753	-	165	-
GO:0008201	heparin binding	0	-	-	1	1	-	2	(ADAMTS1,9510);(APLP2,334)	2.00712	0.262914	0.00298117	-	145	-
GO:0042800	histone methyltransferase activity (H3-K4 specific)	0	-	-	1	1	-	1	(PRDM9,56979)	10.394	0.092059	0.00199198	-	14	-
GO:0006826	iron ion transport	0	-	-	1	1	-	1	(FTL,2512)	11.1935	0.0857719	0.00193079	-	13	-
GO:0030851	granulocyte differentiation	0	-	-	1	1	-	1	(SPI1,6688)	18.1895	0.0536825	0.00147869	-	8	-
GO:0090382	phagosome maturation	0	-	-	1	1	-	2	(CAMP,820);(CYBA,1535)	7.27579	0.0308311	0.00100959	-	40	-
GO:0071277	cellular response to calcium ion	0	-	-	1	1	-	1	(NEUROD2,4761)	3.73118	0.236023	0.00287239	-	39	-
GO:0032680	regulation of tumor necrosis factor production	0	-	-	1	1	-	1	(ZFP36,7538)	36.379	0.0272086	0.000863417	-	4	-
GO:0031333	negative regulation of protein complex assembly	0	-	-	1	1	-	1	(CDC42,998)	11.1935	0.0857719	0.00186281	-	13	-
GO:0006402	mRNA catabolic process	0	-	-	1	1	-	1	(ZFP36,7538)	8.55976	0.110664	0.00211775	-	17	-
GO:0032467	positive regulation of cytokinesis	0	-	-	1	1	-	2	(RHOA,387);(CDC42,998)	9.09474	0.020314	0.000676457	-	32	-
GO:0001520	outer dense fiber	0	-	-	1	1	-	1	(ODF2,4956)	18.1895	0.0536825	0.0013971	-	8	-
GO:0033093	Weibel-Palade body	0	-	-	1	1	-	1	(VWF,7450)	36.379	0.0272086	0.000877014	-	4	-
GO:0007218	neuropeptide signaling pathway	0	-	-	1	1	-	1	(GLRB,2743)	1.28775	0.542339	0.00361343	-	113	-
GO:0045120	pronucleus	0	-	-	1	1	-	1	(TCL1A,8115)	12.1263	0.0794416	0.00180842	-	12	-
GO:0045595	regulation of cell differentiation	0	-	-	1	1	-	1	(NANOG,79923)	6.06316	0.152618	0.00244068	-	24	-
GO:0042503	tyrosine phosphorylation of Stat3 protein	0	-	-	1	1	-	1	(LIF,3976)	29.1032	0.0338951	0.00105038	-	5	-
GO:0042554	superoxide anion generation	0	-	-	1	1	-	1	(CYBA,1535)	10.394	0.092059	0.00195459	-	14	-
GO:0043085	positive regulation of catalytic activity	0	-	-	1	1	-	2	(MMP15,4324);(MMP24,10893)	4.21785	0.0816411	0.00184921	-	69	-
GO:0016933	extracellular-glycine-gated ion channel activity	0	-	-	1	1	-	1	(GLRB,2743)	145.516	0.0068721	0.000295737	-	1	-
GO:0042605	peptide antigen binding	0	-	-	1	1	-	1	(MR1,3140)	4.85053	0.187012	0.00264124	-	30	-
GO:0002063	chondrocyte development	0	-	-	1	1	-	1	(COL11A1,1301)	11.1935	0.0857719	0.0018662	-	13	-
GO:0042612	MHC class I protein complex	0	-	-	1	1	-	1	(MR1,3140)	13.2287	0.0730678	0.00170984	-	11	-
GO:0043537	negative regulation of blood vessel endothelial cell migration	0	-	-	1	1	-	1	(ANGPT4,51378)	12.1263	0.0794416	0.00181182	-	12	-
GO:0001974	blood vessel remodeling	0	-	-	1	1	-	1	(LIF,3976)	4.40957	0.203686	0.00271262	-	33	-
GO:0045745	positive regulation of G-protein coupled receptor protein signaling pathway	0	-	-	1	1	-	1	(KLK5,25818)	14.5516	0.0666502	0.00161806	-	10	-
GO:0006936	muscle contraction	0	-	-	1	1	-	2	(PXN,5829);(TPM1,7168)	3.16339	0.131878	0.00230131	-	92	-
GO:0042632	cholesterol homeostasis	0	-	-	1	1	-	1	(SOAT2,8435)	2.42526	0.339276	0.00321232	-	60	-
GO:0090263	positive regulation of canonical Wnt signaling pathway	0	-	-	1	1	-	1	(PPP2R3A,5523)	2.55291	0.32542	0.00317153	-	57	-
GO:0030049	muscle filament sliding	0	-	-	1	1	-	1	(TPM1,7168)	3.82937	0.230725	0.0028384	-	38	-
GO:0045730	respiratory burst	0	-	-	1	1	-	1	(CYBA,1535)	14.5516	0.0666502	0.00162486	-	10	-
GO:0072108	positive regulation of mesenchymal to epithelial transition involved in metanephros morphogenesis	0	-	-	1	1	-	1	(LIF,3976)	36.379	0.0272086	0.000900809	-	4	-
GO:0008156	negative regulation of DNA replication	0	-	-	1	1	-	1	(ENPP7,339221)	6.61436	0.140836	0.0023659	-	22	-
GO:0031432	titin binding	0	-	-	1	1	-	1	(ANKRD1,27063)	10.394	0.092059	0.00197498	-	14	-
GO:0040029	regulation of gene expression, epigenetic	0	-	-	1	1	-	1	(PRDM14,63978)	11.1935	0.0857719	0.0018798	-	13	-
GO:0030112	glycocalyx	0	-	-	1	1	-	1	(DEFB126,81623)	72.7579	0.0136974	0.000543885	-	2	-
GO:0034379	very-low-density lipoprotein particle assembly	0	-	-	1	1	-	1	(SOAT2,8435)	18.1895	0.0536825	0.0014073	-	8	-
GO:0019216	regulation of lipid metabolic process	0	-	-	1	1	-	1	(EDF1,8721)	7.65873	0.122857	0.00224352	-	19	-
GO:0033688	regulation of osteoblast proliferation	0	-	-	1	1	-	1	(RHOA,387)	48.5053	0.0204761	0.000747841	-	3	-
GO:0090135	actin filament branching	0	-	-	1	1	-	1	(CDC42,998)	72.7579	0.0136974	0.000554083	-	2	-
GO:0001542	ovulation from ovarian follicle	0	-	-	1	1	-	1	(ADAMTS1,9510)	18.1895	0.0536825	0.0014175	-	8	-
GO:0030674	protein binding, bridging	0	-	-	1	1	-	1	(COL11A1,1301)	2.55291	0.32542	0.00317493	-	57	-
GO:0010845	positive regulation of reciprocal meiotic recombination	0	-	-	1	1	-	1	(PRDM9,56979)	72.7579	0.0136974	0.000557482	-	2	-
GO:1900026	positive regulation of substrate adhesion-dependent cell spreading	0	-	-	1	1	-	1	(CDC42,998)	6.32678	0.146747	0.00241689	-	23	-
GO:0006429	leucyl-tRNA aminoacylation	0	-	-	1	1	-	1	(LARS,51520)	72.7579	0.0136974	0.00056428	-	2	-
GO:0007268	synaptic transmission	0	-	-	1	1	-	2	(GLRB,2743);(RRAS,6237)	0.744327	0.753345	0.003797	-	391	-
GO:0003106	negative regulation of glomerular filtration by angiotensin	0	-	-	1	1	-	1	(CYBA,1535)	145.516	0.0068721	0.000373921	-	1	-
GO:0042472	inner ear morphogenesis	0	-	-	1	1	-	1	(COL11A1,1301)	2.46637	0.334689	0.00319532	-	59	-
GO:0044140	negative regulation of growth of symbiont on or near host surface	0	-	-	1	1	-	1	(CAMP,820)	145.516	0.0068721	0.000380719	-	1	-
GO:0051568	histone H3-K4 methylation	0	-	-	1	1	-	1	(PRDM9,56979)	8.08422	0.116781	0.00219593	-	18	-
GO:0045651	positive regulation of macrophage differentiation	0	-	-	1	1	-	1	(LIF,3976)	13.2287	0.0730678	0.00173703	-	11	-
GO:0008047	enzyme activator activity	0	-	-	1	1	-	2	(MMP15,4324);(MMP24,10893)	6.46737	0.0382761	0.00116595	-	45	-
GO:0030214	hyaluronan catabolic process	0	-	-	1	1	-	1	(GUSB,2990)	10.394	0.092059	0.00198178	-	14	-
GO:0055008	cardiac muscle tissue morphogenesis	0	-	-	1	1	-	1	(ANKRD1,27063)	12.1263	0.0794416	0.00184241	-	12	-
GO:0031012	extracellular matrix	0	-	-	1	1	-	2	(MMP15,4324);(VWF,7450)	1.6726	0.336403	0.00320552	-	174	-
GO:0010951	negative regulation of endopeptidase activity	0	-	-	1	1	-	2	(SERPINB2,5055);(APLP2,334)	2.00712	0.262914	0.00297777	-	145	-
GO:0001725	stress fiber	0	-	-	1	1	-	2	(PXN,5829);(TPM1,7168)	4.77101	0.0659476	0.00159086	-	61	-
GO:0051496	positive regulation of stress fiber assembly	0	-	-	1	1	-	2	(RHOA,387);(TPM1,7168)	7.46235	0.0294196	0.00099259	-	39	-
GO:0002040	sprouting angiogenesis	0	-	-	1	1	-	1	(CDC42,998)	6.61436	0.140836	0.0023795	-	22	-
GO:0000296	spermine transport	0	-	-	1	1	-	1	(TAF7,6879)	145.516	0.0068721	0.000394316	-	1	-
GO:0030212	hyaluronan metabolic process	0	-	-	1	1	-	1	(GUSB,2990)	5.82063	0.158449	0.00249847	-	25	-
GO:0007176	regulation of epidermal growth factor-activated receptor activity	0	-	-	1	1	-	1	(APLP2,334)	24.2526	0.0405361	0.00124414	-	6	-
GO:0043086	negative regulation of catalytic activity	0	-	-	1	1	-	1	(ANXA4,307)	1.79649	0.42867	0.00348086	-	81	-
GO:0016324	apical plasma membrane	0	-	-	1	1	-	1	(CYBA,1535)	0.591528	0.818745	0.00382079	-	246	-
GO:0001964	startle response	0	-	-	1	1	-	1	(GLRB,2743)	13.2287	0.0730678	0.00176083	-	11	-
GO:0019957	C-C chemokine binding	0	-	-	1	1	-	1	(ZFP36,7538)	20.788	0.0471318	0.00136991	-	7	-
GO:0004726	non-membrane spanning protein tyrosine phosphatase activity	0	-	-	1	1	-	1	(BDP1,26469)	18.1895	0.0536825	0.00145829	-	8	-
GO:0008168	methyltransferase activity	0	-	-	1	1	-	2	(PRDM14,63978);(EDF1,8721)	3.88042	0.0940839	0.00200557	-	75	-
GO:0014895	smooth muscle hypertrophy	0	-	-	1	1	-	1	(CYBA,1535)	145.516	0.0068721	0.000421511	-	1	-
GO:0030742	GTP-dependent protein binding	0	-	-	1	1	-	1	(CDC42,998)	8.55976	0.110664	0.00216194	-	17	-
GO:1902262	apoptotic process involved in patterning of blood vessels	0	-	-	1	1	-	1	(SPI1,6688)	24.2526	0.0405361	0.00125433	-	6	-
GO:0007281	germ cell development	0	-	-	1	1	-	1	(PRDM14,63978)	4.40957	0.203686	0.00272282	-	33	-
GO:0031069	hair follicle morphogenesis	0	-	-	1	1	-	1	(CDC42,998)	4.69406	0.192608	0.00268883	-	31	-
GO:0043296	apical junction complex	0	-	-	1	1	-	1	(RHOA,387)	13.2287	0.0730678	0.00178122	-	11	-
GO:0001558	regulation of cell growth	0	-	-	1	1	-	1	(IGFBP6,3489)	2.10893	0.379171	0.00332789	-	69	-
GO:0032781	positive regulation of ATPase activity	0	-	-	1	1	-	1	(TPM1,7168)	5.59676	0.16424	0.00251547	-	26	-
GO:0060325	face morphogenesis	0	-	-	1	1	-	1	(RRAS,6237)	4.27988	0.209168	0.00272962	-	34	-
GO:0035035	histone acetyltransferase binding	0	-	-	1	1	-	1	(TAF7,6879)	7.65873	0.122857	0.00222653	-	19	-
GO:0060789	hair follicle placode formation	0	-	-	1	1	-	1	(CDC42,998)	24.2526	0.0405361	0.00118295	-	6	-
GO:0035989	tendon development	0	-	-	1	1	-	1	(COL11A1,1301)	48.5053	0.0204761	0.000720647	-	3	-
GO:0042517	positive regulation of tyrosine phosphorylation of Stat3 protein	0	-	-	1	1	-	2	(CRLF1,9244);(LIF,3976)	10.779	0.0146992	0.000635665	-	27	-
GO:0016540	protein autoprocessing	0	-	-	1	1	-	1	(CAPN2,824)	13.2287	0.0730678	0.00171664	-	11	-
GO:0017056	structural constituent of nuclear pore	0	-	-	1	1	-	1	(NUP107,57122)	16.1684	0.0601885	0.00150928	-	9	-
GO:0005200	structural constituent of cytoskeleton	0	-	-	1	1	-	1	(TPM1,7168)	1.46986	0.49567	0.00356924	-	99	-
GO:0030199	collagen fibril organization	0	-	-	1	1	-	1	(COL11A1,1301)	3.54917	0.246509	0.00289959	-	41	-
GO:0021762	substantia nigra development	0	-	-	1	1	-	2	(RHOA,387);(CDC42,998)	6.61436	0.0367369	0.00115915	-	44	-
GO:0008024	positive transcription elongation factor complex b	0	-	-	1	1	-	1	(TAF7,6879)	29.1032	0.0338951	0.00107077	-	5	-
GO:0006878	cellular copper ion homeostasis	0	-	-	1	1	-	1	(APLP2,334)	10.394	0.092059	0.00196478	-	14	-
GO:0007267	cell-cell signaling	0	-	-	1	1	-	1	(GJA8,2703)	0.608853	0.809657	0.00381739	-	239	-
GO:0005922	connexon complex	0	-	-	1	1	-	1	(GJA8,2703)	7.27579	0.128891	0.00227752	-	20	-
GO:0000062	fatty-acyl-CoA binding	0	-	-	1	1	-	1	(SOAT2,8435)	8.08422	0.116781	0.00218574	-	18	-
GO:0031996	thioesterase binding	0	-	-	1	1	-	1	(CDC42,998)	9.70106	0.0983032	0.00202597	-	15	-
GO:0030520	intracellular estrogen receptor signaling pathway	0	-	-	1	1	-	1	(TAF7,6879)	7.65873	0.122857	0.00224013	-	19	-
GO:0016525	negative regulation of angiogenesis	0	-	-	1	1	-	1	(ANGPT4,51378)	2.69474	0.311277	0.00312054	-	54	-
GO:0005618	cell wall	0	-	-	1	1	-	1	(CAMP,820)	145.516	0.0068721	0.000333129	-	1	-
GO:0045347	negative regulation of MHC class II biosynthetic process	0	-	-	1	1	-	1	(SPI1,6688)	29.1032	0.0338951	0.00107417	-	5	-
GO:0060707	trophoblast giant cell differentiation	0	-	-	1	1	-	1	(LIF,3976)	13.2287	0.0730678	0.00172343	-	11	-
GO:0035264	multicellular organism growth	0	-	-	1	1	-	1	(CDC42,998)	1.99337	0.396126	0.00338568	-	73	-
GO:0035335	peptidyl-tyrosine dephosphorylation	0	-	-	1	1	-	1	(BDP1,26469)	1.44075	0.502615	0.00357944	-	101	-
GO:0004177	aminopeptidase activity	0	-	-	1	1	-	1	(NPEPL1,79716)	5.38948	0.169992	0.00256646	-	27	-
GO:0009409	response to cold	0	-	-	1	1	-	1	(TRPA1,8989)	5.01779	0.181378	0.00262764	-	29	-
GO:0044027	hypermethylation of CpG island	0	-	-	1	1	-	1	(SPI1,6688)	48.5053	0.0204761	0.000744442	-	3	-
GO:0048041	focal adhesion assembly	0	-	-	1	1	-	1	(PXN,5829)	6.61436	0.140836	0.0023693	-	22	-
GO:0021983	pituitary gland development	0	-	-	1	1	-	1	(PITX1,5307)	5.197	0.175704	0.00261065	-	28	-
GO:0071560	cellular response to transforming growth factor beta stimulus	0	-	-	1	1	-	1	(ANKRD1,27063)	3.82937	0.230725	0.0028418	-	38	-
GO:0008016	regulation of heart contraction	0	-	-	1	1	-	1	(TPM1,7168)	4.54737	0.198166	0.00270243	-	32	-
GO:0060047	heart contraction	0	-	-	1	1	-	1	(CDC42,998)	14.5516	0.0666502	0.00163845	-	10	-
GO:0030145	manganese ion binding	0	-	-	1	1	-	1	(NPEPL1,79716)	3.23369	0.267056	0.00299137	-	45	-
GO:1901676	positive regulation of histone H3-K27 acetylation	0	-	-	1	1	-	1	(LIF,3976)	145.516	0.0068721	0.000363723	-	1	-
GO:0048666	neuron development	0	-	-	1	1	-	2	(NEUROD2,4761);(LIF,3976)	8.08422	0.0253476	0.00084982	-	36	-
GO:0035925	mRNA 3'-UTR AU-rich region binding	0	-	-	1	1	-	1	(ZFP36,7538)	20.788	0.0471318	0.00134272	-	7	-
GO:0031295	T cell costimulation	0	-	-	1	1	-	1	(CDC42,998)	1.99337	0.396126	0.00338908	-	73	-
GO:0030175	filopodium	0	-	-	1	1	-	1	(CDC42,998)	2.46637	0.334689	0.00319872	-	59	-
GO:0032421	stereocilium bundle	0	-	-	1	1	-	1	(TRPA1,8989)	36.379	0.0272086	0.000938201	-	4	-
GO:0007264	small GTPase mediated signal transduction	0	-	-	1	1	-	3	(RHOA,387);(RASEF,158158);(CDC42,998)	1.37279	0.373937	0.0033177	-	318	-
GO:0005102	receptor binding	0	-	-	1	1	-	1	(LIF,3976)	0.508797	0.862997	0.00383439	-	286	-
GO:0008276	protein methyltransferase activity	0	-	-	1	1	-	1	(HEMK1,51409)	20.788	0.0471318	0.00134951	-	7	-
GO:0005243	gap junction channel activity	0	-	-	1	1	-	1	(GJA8,2703)	14.5516	0.0666502	0.00165885	-	10	-
GO:0072376	protein activation cascade	0	-	-	1	1	-	1	(MVP,9961)	145.516	0.0068721	0.000390917	-	1	-
GO:0030718	germ-line stem cell maintenance	0	-	-	1	1	-	1	(PRDM14,63978)	29.1032	0.0338951	0.00111496	-	5	-
GO:0043406	positive regulation of MAP kinase activity	0	-	-	1	1	-	1	(TPD52L1,7164)	2.91032	0.29196	0.00305935	-	50	-
GO:0001501	skeletal system development	0	-	-	1	1	-	1	(PITX1,5307)	1.11081	0.596098	0.00367802	-	131	-
GO:0042346	positive regulation of NF-kappaB import into nucleus	0	-	-	1	1	-	1	(RHOA,387)	8.08422	0.116781	0.00220613	-	18	-
GO:0046847	filopodium assembly	0	-	-	1	1	-	1	(CDC42,998)	6.92933	0.134884	0.0023421	-	21	-
GO:0034972	histone H3-R26 methylation	0	-	-	1	1	-	1	(PRDM14,63978)	145.516	0.0068721	0.000397716	-	1	-
GO:0070888	E-box binding	0	-	-	1	1	-	1	(NEUROD2,4761)	4.1576	0.214613	0.00278401	-	35	-
GO:0046889	positive regulation of lipid biosynthetic process	0	-	-	1	1	-	1	(CREBL2,1389)	16.1684	0.0601885	0.00157047	-	9	-
GO:0043011	myeloid dendritic cell differentiation	0	-	-	1	1	-	1	(SPI1,6688)	8.55976	0.110664	0.00215174	-	17	-
GO:0005788	endoplasmic reticulum lumen	0	-	-	1	1	-	1	(COL11A1,1301)	0.841132	0.698392	0.0037664	-	173	-
GO:0019731	antibacterial humoral response	0	-	-	1	1	-	1	(CAMP,820)	4.85053	0.187012	0.00265824	-	30	-
GO:0012506	vesicle membrane	0	-	-	1	1	-	1	(ANXA4,307)	7.65873	0.122857	0.00226392	-	19	-
GO:0000139	Golgi membrane	0	-	-	1	1	-	1	(CDC42,998)	0.309608	0.962498	0.00386498	-	470	-
GO:0007626	locomotory behavior	0	-	-	1	1	-	1	(APLP2,334)	1.73233	0.44042	0.00351485	-	84	-
GO:0034736	cholesterol O-acyltransferase activity	0	-	-	1	1	-	1	(SOAT2,8435)	72.7579	0.0136974	0.00061527	-	2	-
GO:0016594	glycine binding	0	-	-	1	1	-	1	(GLRB,2743)	10.394	0.092059	0.00198858	-	14	-
GO:0018108	peptidyl-tyrosine phosphorylation	0	-	-	1	1	-	2	(PXN,5829);(MAP2K7,5609)	2.09375	0.247641	0.00290978	-	139	-
GO:0031410	cytoplasmic vesicle	0	-	-	1	1	-	1	(ADAMTS1,9510)	1.25445	0.551768	0.00363043	-	116	-
GO:0008083	growth factor activity	0	-	-	1	1	-	1	(LIF,3976)	0.876602	0.683334	0.00374941	-	166	-
GO:0004198	calcium-dependent cysteine-type endopeptidase activity	0	-	-	1	1	-	1	(CAPN2,824)	6.61436	0.140836	0.0023625	-	22	-
GO:0004859	phospholipase inhibitor activity	0	-	-	1	1	-	1	(ANXA4,307)	18.1895	0.0536825	0.0013937	-	8	-
GO:0001568	blood vessel development	0	-	-	1	1	-	2	(CDX2,1045);(PROP1,5626)	7.46235	0.0294196	0.00098919	-	39	-
GO:0005669	transcription factor TFIID complex	0	-	-	1	1	-	3	(TAF2,6873);(EDF1,8721);(TAF7,6879)	18.9803	0.00050752	0.000115575	-	23	-
GO:0060126	somatotropin secreting cell differentiation	0	-	-	1	1	-	1	(PROP1,5626)	48.5053	0.0204761	0.000700252	-	3	-
GO:0008307	structural constituent of muscle	0	-	-	1	1	-	1	(TPM1,7168)	3.46466	0.251699	0.00291658	-	42	-
GO:0010742	macrophage derived foam cell differentiation	0	-	-	1	1	-	1	(SOAT2,8435)	48.5053	0.0204761	0.000703651	-	3	-
GO:0048265	response to pain	0	-	-	1	1	-	1	(TRPA1,8989)	8.08422	0.116781	0.00218234	-	18	-
GO:0050900	leukocyte migration	0	-	-	1	1	-	1	(ANGPT4,51378)	1.28775	0.542339	0.00361683	-	113	-
GO:0032526	response to retinoic acid	0	-	-	1	1	-	1	(NANOG,79923)	2.91032	0.29196	0.00305255	-	50	-
GO:0001827	inner cell mass cell fate commitment	0	-	-	1	1	-	1	(PRDM14,63978)	145.516	0.0068721	0.000302536	-	1	-
GO:0098655	cation transmembrane transport	0	-	-	1	1	-	1	(SFXN3,81855)	2.0788	0.383453	0.00334149	-	70	-
GO:0006687	glycosphingolipid metabolic process	0	-	-	1	1	-	1	(ENPP7,339221)	3.30718	0.261972	0.00296077	-	44	-
GO:0051017	actin filament bundle assembly	0	-	-	1	1	-	1	(CDC42,998)	5.59676	0.16424	0.00252906	-	26	-
GO:0030670	phagocytic vesicle membrane	0	-	-	1	1	-	1	(CYBA,1535)	2.74558	0.306497	0.00308994	-	53	-
GO:0008199	ferric iron binding	0	-	-	1	1	-	1	(FTL,2512)	12.1263	0.0794416	0.00182201	-	12	-
GO:0051683	establishment of Golgi localization	0	-	-	1	1	-	1	(CDC42,998)	36.379	0.0272086	0.000883813	-	4	-
GO:0044030	regulation of DNA methylation	0	-	-	1	1	-	1	(PRDM14,63978)	24.2526	0.0405361	0.00120674	-	6	-
GO:0006767	water-soluble vitamin metabolic process	0	-	-	1	1	-	1	(MOCS1,4337)	1.86559	0.416675	0.00344347	-	78	-
GO:0044798	nuclear transcription factor complex	0	-	-	1	1	-	1	(SOX14,8403)	13.2287	0.0730678	0.00172004	-	11	-
GO:0031953	negative regulation of protein autophosphorylation	0	-	-	1	1	-	1	(MVP,9961)	16.1684	0.0601885	0.00151268	-	9	-
GO:0031435	mitogen-activated protein kinase kinase kinase binding	0	-	-	1	1	-	2	(CDC42,998);(MAP2K7,5609)	13.2287	0.0098923	0.000458903	-	22	-
GO:0050779	RNA destabilization	0	-	-	1	1	-	1	(ZFP36,7538)	36.379	0.0272086	0.000907608	-	4	-
GO:0014707	branchiomeric skeletal muscle development	0	-	-	1	1	-	1	(PITX1,5307)	48.5053	0.0204761	0.000730845	-	3	-
GO:0015267	channel activity	0	-	-	1	1	-	2	(TRPA1,8989);(GJA8,2703)	32.3369	0.00163428	0.000166565	-	9	-
GO:0031915	positive regulation of synaptic plasticity	0	-	-	1	1	-	1	(NEUROD2,4761)	29.1032	0.0338951	0.00108097	-	5	-
GO:0045740	positive regulation of DNA replication	0	-	-	1	1	-	1	(CDC42,998)	3.73118	0.236023	0.00286219	-	39	-
GO:0071347	cellular response to interleukin-1	0	-	-	1	1	-	2	(CAMP,820);(ANKRD1,27063)	8.08422	0.0253476	0.000846421	-	36	-
GO:0001967	suckling behavior	0	-	-	1	1	-	1	(APLP2,334)	9.70106	0.0983032	0.00202937	-	15	-
GO:0045177	apical part of cell	0	-	-	1	1	-	1	(CDC42,998)	1.73233	0.44042	0.00350806	-	84	-
GO:0010033	response to organic substance	0	-	-	1	1	-	1	(XRCC1,7515)	5.38948	0.169992	0.00257325	-	27	-
GO:0001710	mesodermal cell fate commitment	0	-	-	1	1	-	1	(NANOG,79923)	145.516	0.0068721	0.00037732	-	1	-
GO:0009566	fertilization	0	-	-	1	1	-	1	(PRDM14,63978)	3.93286	0.225391	0.0028248	-	37	-
GO:0048861	leukemia inhibitory factor signaling pathway	0	-	-	1	1	-	1	(LIF,3976)	36.379	0.0272086	0.000934802	-	4	-
GO:0001948	glycoprotein binding	0	-	-	1	1	-	1	(VWF,7450)	2.79838	0.301684	0.00308315	-	52	-
GO:0045197	establishment or maintenance of epithelial cell apical/basal polarity	0	-	-	1	1	-	1	(CDX2,1045)	14.5516	0.0666502	0.00165545	-	10	-
GO:0060013	righting reflex	0	-	-	1	1	-	1	(GLRB,2743)	20.788	0.0471318	0.00134611	-	7	-
GO:0001662	behavioral fear response	0	-	-	1	1	-	1	(NEUROD2,4761)	6.06316	0.152618	0.00246788	-	24	-
GO:0051873	killing by host of symbiont cells	0	-	-	1	1	-	1	(CAMP,820)	48.5053	0.0204761	0.000778435	-	3	-
GO:0007097	nuclear migration	0	-	-	1	1	-	1	(CDC42,998)	20.788	0.0471318	0.00136311	-	7	-
GO:0050776	regulation of immune response	0	-	-	1	1	-	1	(KIR3DL1,3811)	1.46986	0.49567	0.00357264	-	99	-
GO:0019955	cytokine binding	0	-	-	1	1	-	1	(CRLF1,9244)	9.09474	0.104505	0.00209396	-	16	-
GO:0090307	spindle assembly involved in mitosis	0	-	-	1	1	-	1	(RHOA,387)	13.2287	0.0730678	0.00175743	-	11	-
GO:0048664	neuron fate determination	0	-	-	1	1	-	1	(CDC42,998)	36.379	0.0272086	0.000961996	-	4	-
GO:0098609	cell-cell adhesion	0	-	-	1	1	-	1	(MMP24,10893)	72.7579	0.0136974	0.000605072	-	2	-
GO:0004713	protein tyrosine kinase activity	0	-	-	1	1	-	1	(MAP2K7,5609)	1.73233	0.44042	0.00351146	-	84	-
GO:0004767	sphingomyelin phosphodiesterase activity	0	-	-	1	1	-	1	(ENPP7,339221)	20.788	0.0471318	0.00137671	-	7	-
GO:0038095	Fc-epsilon receptor signaling pathway	0	-	-	1	1	-	1	(MAP2K7,5609)	0.774021	0.72831	0.0037834	-	188	-
GO:0031529	ruffle organization	0	-	-	1	1	-	1	(TPM1,7168)	9.70106	0.0983032	0.00204977	-	15	-
GO:1902177	positive regulation of oxidative stress-induced intrinsic apoptotic signaling pathway	0	-	-	1	1	-	1	(SFPQ,6421)	48.5053	0.0204761	0.00080223	-	3	-
GO:0051233	spindle midzone	0	-	-	1	1	-	1	(CDC42,998)	9.70106	0.0983032	0.00205316	-	15	-
GO:0008237	metallopeptidase activity	0	-	-	1	1	-	2	(ADAMTS1,9510);(TAF2,6873)	4.1576	0.0836772	0.00185601	-	70	-
GO:0042391	regulation of membrane potential	0	-	-	1	1	-	1	(GLRB,2743)	2.10893	0.379171	0.00333809	-	69	-
GO:0007172	signal complex assembly	0	-	-	1	1	-	1	(PXN,5829)	18.1895	0.0536825	0.00147529	-	8	-
GO:0017053	transcriptional repressor complex	0	-	-	1	1	-	1	(CDX2,1045)	2.85325	0.296839	0.00306615	-	51	-
GO:0051701	interaction with host	0	-	-	1	1	-	2	(CAMP,820);(CYBA,1535)	8.55976	0.0227728	0.000829424	-	34	-
GO:0008092	cytoskeletal protein binding	0	-	-	1	1	-	2	(TPM1,7168);(CAPN2,824)	5.93942	0.0446722	0.00128153	-	49	-
GO:0034191	apolipoprotein A-I receptor binding	0	-	-	1	1	-	1	(CDC42,998)	36.379	0.0272086	0.000866816	-	4	-
GO:0008234	cysteine-type peptidase activity	0	-	-	1	1	-	1	(CAPN2,824)	2.50889	0.330071	0.00319192	-	58	-
GO:0060661	submandibular salivary gland formation	0	-	-	1	1	-	1	(CDC42,998)	72.7579	0.0136974	0.000496295	-	2	-
GO:0030225	macrophage differentiation	0	-	-	1	1	-	2	(SPI1,6688);(CDC42,998)	19.4021	0.00463978	0.000244748	-	15	-
GO:0019865	immunoglobulin binding	0	-	-	1	1	-	1	(VWF,7450)	145.516	0.0068721	0.000299137	-	1	-
GO:0071230	cellular response to amino acid stimulus	0	-	-	1	1	-	2	(CYBA,1535);(CAPN2,824)	6.92933	0.0337329	0.00102998	-	42	-
GO:0021695	cerebellar cortex development	0	-	-	1	1	-	1	(NEUROD2,4761)	29.1032	0.0338951	0.00105718	-	5	-
GO:0035278	negative regulation of translation involved in gene silencing by miRNA	0	-	-	1	1	-	1	(ZFP36,7538)	16.1684	0.0601885	0.00150588	-	9	-
GO:0050770	regulation of axonogenesis	0	-	-	1	1	-	1	(RHOA,387)	5.38948	0.169992	0.00255966	-	27	-
GO:0007525	somatic muscle development	0	-	-	1	1	-	1	(PPP2R3A,5523)	48.5053	0.0204761	0.000717248	-	3	-
GO:0030017	sarcomere	0	-	-	1	1	-	1	(TPM1,7168)	4.1576	0.214613	0.00275682	-	35	-
GO:2001222	regulation of neuron migration	0	-	-	1	1	-	1	(SOX14,8403)	12.1263	0.0794416	0.00181861	-	12	-
GO:0000012	single strand break repair	0	-	-	1	1	-	1	(XRCC1,7515)	18.1895	0.0536825	0.0014005	-	8	-
GO:0045638	negative regulation of myeloid cell differentiation	0	-	-	1	1	-	1	(ZFP36,7538)	9.70106	0.0983032	0.00201917	-	15	-
GO:0030109	HLA-B specific inhibitory MHC class I receptor activity	0	-	-	1	1	-	1	(KIR3DL1,3811)	72.7579	0.0136974	0.000506493	-	2	-
GO:0072384	organelle transport along microtubule	0	-	-	1	1	-	1	(CDC42,998)	24.2526	0.0405361	0.00119655	-	6	-
GO:0015485	cholesterol binding	0	-	-	1	1	-	1	(SOAT2,8435)	4.27988	0.209168	0.00273642	-	34	-
GO:0008306	associative learning	0	-	-	1	1	-	1	(NEUROD2,4761)	7.65873	0.122857	0.00223333	-	19	-
GO:0043410	positive regulation of MAPK cascade	0	-	-	1	1	-	1	(LIF,3976)	2.34703	0.348356	0.00324631	-	62	-
GO:0021766	hippocampus development	0	-	-	1	1	-	1	(XRCC1,7515)	3.6379	0.241284	0.00289279	-	40	-
GO:0050665	hydrogen peroxide biosynthetic process	0	-	-	1	1	-	1	(CYBA,1535)	14.5516	0.0666502	0.00162146	-	10	-
GO:0001105	RNA polymerase II transcription coactivator activity	0	-	-	1	1	-	1	(ANKRD1,27063)	6.06316	0.152618	0.00244748	-	24	-
GO:0072709	cellular response to sorbitol	0	-	-	1	1	-	1	(MAP2K7,5609)	48.5053	0.0204761	0.000727446	-	3	-
GO:0030971	receptor tyrosine kinase binding	0	-	-	1	1	-	1	(ANGPT4,51378)	4.1576	0.214613	0.00276021	-	35	-
GO:0030297	transmembrane receptor protein tyrosine kinase activator activity	0	-	-	1	1	-	1	(ANGPT4,51378)	24.2526	0.0405361	0.00121014	-	6	-
GO:0042995	cell projection	0	-	-	1	1	-	1	(CAMP,820)	2.23871	0.361744	0.00327011	-	65	-
GO:0045646	regulation of erythrocyte differentiation	0	-	-	1	1	-	1	(SPI1,6688)	36.379	0.0272086	0.000911007	-	4	-
GO:0008601	protein phosphatase type 2A regulator activity	0	-	-	1	1	-	1	(PPP2R3A,5523)	6.92933	0.134884	0.00232171	-	21	-
GO:0017004	cytochrome complex assembly	0	-	-	1	1	-	1	(CYBA,1535)	145.516	0.0068721	0.000343327	-	1	-
GO:0016973	poly(A)+ mRNA export from nucleus	0	-	-	1	1	-	1	(NXF1,10482)	16.1684	0.0601885	0.00153307	-	9	-
GO:0045835	negative regulation of meiosis	0	-	-	1	1	-	1	(LIF,3976)	18.1895	0.0536825	0.0014107	-	8	-
GO:0032393	MHC class I receptor activity	0	-	-	1	1	-	1	(MR1,3140)	29.1032	0.0338951	0.00108437	-	5	-
GO:0001754	eye photoreceptor cell differentiation	0	-	-	1	1	-	1	(PPP2R3A,5523)	36.379	0.0272086	0.000917805	-	4	-
GO:0017145	stem cell division	0	-	-	1	1	-	1	(NANOG,79923)	20.788	0.0471318	0.00133252	-	7	-
GO:0005178	integrin binding	0	-	-	1	1	-	2	(PXN,5829);(VWF,7450)	2.96971	0.145938	0.00239649	-	98	-
GO:0005623	cell	0	-	-	1	1	-	1	(ZNF35,7584)	29.1032	0.0338951	0.00108777	-	5	-
GO:0000790	nuclear chromatin	0	-	-	1	1	-	1	(SPI1,6688)	1.05446	0.615268	0.00369502	-	138	-
GO:0022617	extracellular matrix disassembly	0	-	-	1	1	-	2	(COL11A1,1301);(MMP15,4324)	2.46637	0.194667	0.00269223	-	118	-
GO:0003065	positive regulation of heart rate by epinephrine	0	-	-	1	1	-	1	(TPM1,7168)	145.516	0.0068721	0.000356924	-	1	-
GO:0006777	Mo-molybdopterin cofactor biosynthetic process	0	-	-	1	1	-	1	(MOCS1,4337)	20.788	0.0471318	0.00133592	-	7	-
GO:0051493	regulation of cytoskeleton organization	0	-	-	1	1	-	1	(CAPN2,824)	9.09474	0.104505	0.00208716	-	16	-
GO:0040037	negative regulation of fibroblast growth factor receptor signaling pathway	0	-	-	1	1	-	1	(PRDM14,63978)	14.5516	0.0666502	0.00164865	-	10	-
GO:0001916	positive regulation of T cell mediated cytotoxicity	0	-	-	1	1	-	1	(MR1,3140)	7.65873	0.122857	0.00225032	-	19	-
GO:0001228	RNA polymerase II transcription regulatory region sequence-specific DNA binding transcription factor activity involved in positive regulation of transcription	0	-	-	1	1	-	1	(NEUROD2,4761)	3.54917	0.246509	0.00290298	-	41	-
GO:0000380	alternative mRNA splicing, via spliceosome	0	-	-	1	1	-	2	(SFPQ,6421);(RBM17,84991)	26.4574	0.00247444	0.000200557	-	11	-
GO:0007566	embryo implantation	0	-	-	1	1	-	1	(LIF,3976)	3.82937	0.230725	0.002852	-	38	-
GO:0046697	decidualization	0	-	-	1	1	-	1	(LIF,3976)	7.65873	0.122857	0.00225372	-	19	-
GO:0030901	midbrain development	0	-	-	1	1	-	1	(APLP2,334)	4.1576	0.214613	0.00277041	-	35	-
GO:0000375	RNA splicing, via transesterification reactions	0	-	-	1	1	-	1	(SF3A3,10946)	5.38948	0.169992	0.00258005	-	27	-
GO:0036057	slit diaphragm	0	-	-	1	1	-	1	(KIRREL2,84063)	18.1895	0.0536825	0.0014311	-	8	-
GO:0005862	muscle thin filament tropomyosin	0	-	-	1	1	-	1	(TPM1,7168)	36.379	0.0272086	0.000948399	-	4	-
GO:0000159	protein phosphatase type 2A complex	0	-	-	1	1	-	1	(PPP2R3A,5523)	7.27579	0.128891	0.00228092	-	20	-
GO:0009880	embryonic pattern specification	0	-	-	1	1	-	1	(NANOG,79923)	6.61436	0.140836	0.00238629	-	22	-
GO:0070932	histone H3 deacetylation	0	-	-	1	1	-	1	(SFPQ,6421)	6.92933	0.134884	0.0023387	-	21	-
GO:0031988	membrane-bounded vesicle	0	-	-	1	1	-	1	(IBSP,3381)	13.2287	0.0730678	0.00175063	-	11	-
GO:0003705	RNA polymerase II distal enhancer sequence-specific DNA binding transcription factor activity	0	-	-	1	1	-	1	(SPI1,6688)	2.23871	0.361744	0.00327691	-	65	-
GO:0031143	pseudopodium	0	-	-	1	1	-	1	(CAPN2,824)	9.70106	0.0983032	0.00204297	-	15	-
GO:0007030	Golgi organization	0	-	-	1	1	-	1	(CDC42,998)	2.74558	0.306497	0.00310354	-	53	-
GO:0005911	cell-cell junction	0	-	-	1	1	-	1	(CDC42,998)	0.976617	0.643586	0.00371541	-	149	-
GO:0038027	apolipoprotein A-I-mediated signaling pathway	0	-	-	1	1	-	1	(RHOA,387)	29.1032	0.0338951	0.00112176	-	5	-
GO:0030198	extracellular matrix organization	0	-	-	1	1	-	5	(COL11A1,1301);(IBSP,3381);(MMP15,4324);(VWF,7450);(APLP2,334)	2.30978	0.0663995	0.00159766	-	315	-
GO:0020037	heme binding	0	-	-	1	1	-	1	(CYBA,1535)	1.08594	0.604427	0.00368482	-	134	-
GO:0006284	base-excision repair	0	-	-	1	1	-	1	(XRCC1,7515)	3.73118	0.236023	0.00286559	-	39	-
GO:0031369	translation initiation factor binding	0	-	-	1	1	-	1	(EIF2B4,8890)	8.55976	0.110664	0.00215854	-	17	-
GO:0048644	muscle organ morphogenesis	0	-	-	1	1	-	1	(LIF,3976)	20.788	0.0471318	0.00138011	-	7	-
GO:0032355	response to estradiol	0	-	-	1	1	-	1	(MMP15,4324)	1.94021	0.40443	0.00341628	-	75	-
GO:0035116	embryonic hindlimb morphogenesis	0	-	-	1	1	-	1	(PITX1,5307)	5.01779	0.181378	0.00263444	-	29	-
GO:0001933	negative regulation of protein phosphorylation	0	-	-	1	1	-	1	(KIRREL2,84063)	3.23369	0.267056	0.00299477	-	45	-
GO:0005544	calcium-dependent phospholipid binding	0	-	-	1	1	-	1	(ANXA4,307)	4.04211	0.220021	0.0028146	-	36	-
GO:0030162	regulation of proteolysis	0	-	-	1	1	-	1	(SERPINB2,5055)	3.73118	0.236023	0.00286899	-	39	-
GO:0045211	postsynaptic membrane	0	-	-	1	1	-	1	(GLRB,2743)	0.757895	0.735778	0.0037936	-	192	-
GO:0050829	defense response to Gram-negative bacterium	0	-	-	1	1	-	1	(CAMP,820)	5.197	0.175704	0.00261405	-	28	-
GO:0006766	vitamin metabolic process	0	-	-	1	1	-	1	(MOCS1,4337)	1.69205	0.44812	0.00352505	-	86	-
GO:0016175	superoxide-generating NADPH oxidase activity	0	-	-	1	1	-	1	(CYBA,1535)	14.5516	0.0666502	0.00160106	-	10	-
GO:0008544	epidermis development	0	-	-	1	1	-	1	(KLK5,25818)	1.77458	0.432614	0.00348426	-	82	-
GO:0051028	mRNA transport	0	-	-	1	1	-	1	(MVP,9961)	2.30978	0.352849	0.00325991	-	63	-
GO:0090241	negative regulation of histone H4 acetylation	0	-	-	1	1	-	1	(SPI1,6688)	72.7579	0.0136974	0.000492896	-	2	-
GO:0048015	phosphatidylinositol-mediated signaling	0	-	-	1	1	-	1	(RHOA,387)	1.18306	0.573025	0.00365423	-	123	-
GO:1900182	positive regulation of protein localization to nucleus	0	-	-	1	1	-	1	(LIF,3976)	29.1032	0.0338951	0.00104018	-	5	-
GO:0043020	NADPH oxidase complex	0	-	-	1	1	-	1	(CYBA,1535)	14.5516	0.0666502	0.00160446	-	10	-
GO:0003746	translation elongation factor activity	0	-	-	1	1	-	1	(ABTB1,80325)	8.08422	0.116781	0.00217894	-	18	-
GO:0002320	lymphoid progenitor cell differentiation	0	-	-	1	1	-	1	(SPI1,6688)	24.2526	0.0405361	0.00118635	-	6	-
GO:0050968	detection of chemical stimulus involved in sensory perception of pain	0	-	-	1	1	-	1	(TRPA1,8989)	72.7579	0.0136974	0.000503093	-	2	-
GO:0071363	cellular response to growth factor stimulus	0	-	-	1	1	-	1	(IBSP,3381)	3.23369	0.267056	0.00298457	-	45	-
GO:0006352	DNA-templated transcription, initiation	0	-	-	1	1	-	1	(TAF7,6879)	7.65873	0.122857	0.00222993	-	19	-
GO:0048754	branching morphogenesis of an epithelial tube	0	-	-	1	1	-	1	(PXN,5829)	5.38948	0.169992	0.00256306	-	27	-
GO:0042730	fibrinolysis	0	-	-	1	1	-	1	(SERPINB2,5055)	8.55976	0.110664	0.00212795	-	17	-
GO:0030307	positive regulation of cell growth	0	-	-	1	1	-	1	(CYBA,1535)	1.91468	0.40854	0.00342307	-	76	-
GO:0002576	platelet degranulation	0	-	-	1	1	-	1	(VWF,7450)	1.81895	0.424699	0.00346387	-	80	-
GO:0043524	negative regulation of neuron apoptotic process	0	-	-	1	1	-	1	(CRLF1,9244)	1.18306	0.573025	0.00365762	-	123	-
GO:0050772	positive regulation of axonogenesis	0	-	-	1	1	-	1	(RHOA,387)	7.65873	0.122857	0.00223673	-	19	-
GO:0070588	calcium ion transmembrane transport	0	-	-	1	1	-	1	(TRPA1,8989)	1.18306	0.573025	0.00366102	-	123	-
GO:0016934	extracellular-glycine-gated chloride channel activity	0	-	-	1	1	-	1	(GLRB,2743)	36.379	0.0272086	0.000887212	-	4	-
GO:0048711	positive regulation of astrocyte differentiation	0	-	-	1	1	-	1	(LIF,3976)	16.1684	0.0601885	0.00152288	-	9	-
GO:0097150	neuronal stem cell maintenance	0	-	-	1	1	-	1	(MMP24,10893)	12.1263	0.0794416	0.00183221	-	12	-
GO:0035987	endodermal cell differentiation	0	-	-	1	1	-	2	(COL11A1,1301);(MMP15,4324)	11.1935	0.0136712	0.000482698	-	26	-
GO:0003727	single-stranded RNA binding	0	-	-	1	1	-	1	(ZFP36,7538)	4.85053	0.187012	0.00264464	-	30	-
GO:0000794	condensed nuclear chromosome	0	-	-	1	1	-	1	(CDX2,1045)	5.82063	0.158449	0.00249167	-	25	-
GO:0061597	cyclic pyranopterin monophosphate synthase activity	0	-	-	1	1	-	1	(MOCS1,4337)	145.516	0.0068721	0.000339928	-	1	-
GO:0090129	positive regulation of synapse maturation	0	-	-	1	1	-	1	(NEUROD2,4761)	14.5516	0.0666502	0.00163165	-	10	-
GO:0055010	ventricular cardiac muscle tissue morphogenesis	0	-	-	1	1	-	2	(COL11A1,1301);(TPM1,7168)	11.6413	0.0126761	0.000475899	-	25	-
GO:0050885	neuromuscular process controlling balance	0	-	-	1	1	-	1	(APLP2,334)	3.09608	0.27712	0.00302536	-	47	-
GO:0043297	apical junction assembly	0	-	-	1	1	-	1	(RHOA,387)	20.788	0.0471318	0.00132912	-	7	-
GO:0031091	platelet alpha granule	0	-	-	1	1	-	1	(VWF,7450)	11.1935	0.0857719	0.0018832	-	13	-
GO:0033344	cholesterol efflux	0	-	-	1	1	-	1	(SOAT2,8435)	6.32678	0.146747	0.00241349	-	23	-
GO:0001135	RNA polymerase II transcription factor recruiting transcription factor activity	0	-	-	1	1	-	1	(LIF,3976)	145.516	0.0068721	0.000346726	-	1	-
GO:0031966	mitochondrial membrane	0	-	-	1	1	-	1	(SFXN3,81855)	2.17188	0.370517	0.0033007	-	67	-
GO:0032588	trans-Golgi network membrane	0	-	-	1	1	-	1	(MMP24,10893)	3.38409	0.256853	0.00294718	-	43	-
GO:0034332	adherens junction organization	0	-	-	1	1	-	1	(CDC42,998)	3.82937	0.230725	0.0028486	-	38	-
GO:0050965	detection of temperature stimulus involved in sensory perception of pain	0	-	-	1	1	-	1	(MMP24,10893)	13.2287	0.0730678	0.00173023	-	11	-
GO:0023057	negative regulation of signaling	0	-	-	1	1	-	1	(MVP,9961)	145.516	0.0068721	0.000370521	-	1	-
GO:0045121	membrane raft	0	-	-	1	1	-	1	(CAPN2,824)	0.876602	0.683334	0.0037528	-	166	-
GO:0032059	bleb	0	-	-	1	1	-	1	(TPM1,7168)	20.788	0.0471318	0.00133932	-	7	-
GO:0005592	collagen type XI trimer	0	-	-	1	1	-	1	(COL11A1,1301)	72.7579	0.0136974	0.000571079	-	2	-
GO:0017166	vinculin binding	0	-	-	1	1	-	1	(PXN,5829)	13.2287	0.0730678	0.00173363	-	11	-
GO:0003161	cardiac conduction system development	0	-	-	1	1	-	1	(CDC42,998)	36.379	0.0272086	0.000928003	-	4	-
GO:0047485	protein N-terminus binding	0	-	-	1	1	-	1	(VWF,7450)	1.65359	0.455715	0.00353185	-	88	-
GO:0006937	regulation of muscle contraction	0	-	-	1	1	-	1	(TPM1,7168)	11.1935	0.0857719	0.00191379	-	13	-
GO:0006027	glycosaminoglycan catabolic process	0	-	-	1	1	-	1	(GUSB,2990)	5.59676	0.16424	0.00254266	-	26	-
GO:0031994	insulin-like growth factor I binding	0	-	-	1	1	-	1	(IGFBP6,3489)	20.788	0.0471318	0.00135631	-	7	-
GO:0034329	cell junction assembly	0	-	-	1	1	-	1	(PXN,5829)	1.91468	0.40854	0.00342647	-	76	-
GO:0030203	glycosaminoglycan metabolic process	0	-	-	1	1	-	1	(GUSB,2990)	1.22282	0.561004	0.00363723	-	119	-
GO:0030496	midbody	0	-	-	1	1	-	2	(RHOA,387);(CDC42,998)	2.48745	0.192178	0.00266504	-	117	-
GO:0008043	intracellular ferritin complex	0	-	-	1	1	-	1	(FTL,2512)	72.7579	0.0136974	0.000591475	-	2	-
GO:0005902	microvillus	0	-	-	1	1	-	1	(ENPP7,339221)	3.30718	0.261972	0.00296757	-	44	-
GO:0006306	DNA methylation	0	-	-	1	1	-	1	(HEMK1,51409)	6.32678	0.146747	0.00242369	-	23	-
GO:0003334	keratinocyte development	0	-	-	1	1	-	1	(CDC42,998)	18.1895	0.0536825	0.00144469	-	8	-
GO:0007520	myoblast fusion	0	-	-	1	1	-	1	(CAPN2,824)	8.55976	0.110664	0.00215514	-	17	-
GO:0031093	platelet alpha granule lumen	0	-	-	1	1	-	1	(VWF,7450)	3.03158	0.282101	0.00304236	-	48	-
GO:0051216	cartilage development	0	-	-	1	1	-	1	(PITX1,5307)	2.42526	0.339276	0.00321912	-	60	-
GO:0010595	positive regulation of endothelial cell migration	0	-	-	1	1	-	1	(ANGPT4,51378)	4.04211	0.220021	0.0028112	-	36	-
GO:0046326	positive regulation of glucose import	0	-	-	1	1	-	1	(CREBL2,1389)	5.38948	0.169992	0.00258685	-	27	-
GO:0051489	regulation of filopodium assembly	0	-	-	1	1	-	1	(CDC42,998)	18.1895	0.0536825	0.00146509	-	8	-
GO:0001503	ossification	0	-	-	1	1	-	1	(COL11A1,1301)	1.94021	0.40443	0.00341288	-	75	-
GO:0009649	entrainment of circadian clock	0	-	-	1	1	-	1	(SOX14,8403)	29.1032	0.0338951	0.00113196	-	5	-
GO:0090136	epithelial cell-cell adhesion	0	-	-	1	1	-	1	(CDC42,998)	14.5516	0.0666502	0.00168604	-	10	-
GO:0030334	regulation of cell migration	0	-	-	1	1	-	1	(RHOA,387)	2.69474	0.311277	0.00313074	-	54	-
GO:0051539	4 iron, 4 sulfur cluster binding	0	-	-	1	1	-	1	(MOCS1,4337)	3.82937	0.230725	0.00285879	-	38	-
GO:0045766	positive regulation of angiogenesis	0	-	-	1	1	-	3	(CAMP,820);(ANGPT4,51378);(RRAS,6237)	4.50049	0.0292783	0.000985791	-	97	-
GO:0007599	hemostasis	0	-	-	1	1	-	1	(VWF,7450)	14.5516	0.0666502	0.00168944	-	10	-
GO:0036336	dendritic cell migration	0	-	-	1	1	-	1	(CDC42,998)	29.1032	0.0338951	0.00103678	-	5	-
GO:0007617	mating behavior	0	-	-	1	1	-	1	(APLP2,334)	16.1684	0.0601885	0.00149908	-	9	-
GO:0033276	transcription factor TFTC complex	0	-	-	1	1	-	2	(TAF2,6873);(TAF7,6879)	20.788	0.00403924	0.000231151	-	14	-
GO:0071889	14-3-3 protein binding	0	-	-	1	1	-	1	(ZFP36,7538)	8.55976	0.110664	0.00212115	-	17	-
GO:0046914	transition metal ion binding	0	-	-	1	1	-	1	(APLP2,334)	36.379	0.0272086	0.000870216	-	4	-
GO:0050955	thermoception	0	-	-	1	1	-	1	(TRPA1,8989)	29.1032	0.0338951	0.00104358	-	5	-
GO:0005125	cytokine activity	0	-	-	1	1	-	2	(CRLF1,9244);(LIF,3976)	1.73233	0.321313	0.00316473	-	168	-
GO:0060033	anatomical structure regression	0	-	-	1	1	-	1	(SPI1,6688)	29.1032	0.0338951	0.00104698	-	5	-
GO:0030218	erythrocyte differentiation	0	-	-	1	1	-	1	(SPI1,6688)	3.6379	0.241284	0.00288939	-	40	-
GO:0008406	gonad development	0	-	-	1	1	-	1	(NANOG,79923)	5.82063	0.158449	0.00248487	-	25	-
GO:0061053	somite development	0	-	-	1	1	-	1	(PPP2R3A,5523)	14.5516	0.0666502	0.00161466	-	10	-
GO:0010844	recombination hotspot binding	0	-	-	1	1	-	1	(PRDM9,56979)	145.516	0.0068721	0.000312734	-	1	-
GO:0045859	regulation of protein kinase activity	0	-	-	1	1	-	1	(CDC42,998)	5.59676	0.16424	0.00252566	-	26	-
GO:0072307	regulation of metanephric nephron tubule epithelial cell differentiation	0	-	-	1	1	-	1	(LIF,3976)	29.1032	0.0338951	0.00106397	-	5	-
GO:0032324	molybdopterin cofactor biosynthetic process	0	-	-	1	1	-	1	(MOCS1,4337)	24.2526	0.0405361	0.00120334	-	6	-
GO:0030855	epithelial cell differentiation	0	-	-	1	1	-	1	(ANXA4,307)	2.04952	0.387707	0.00334829	-	71	-
GO:0050919	negative chemotaxis	0	-	-	1	1	-	1	(RHOA,387)	9.09474	0.104505	0.00207696	-	16	-
GO:0006414	translational elongation	0	-	-	1	1	-	1	(ABTB1,80325)	1.53175	0.481489	0.00354545	-	95	-
GO:0038096	Fc-gamma receptor signaling pathway involved in phagocytosis	0	-	-	1	1	-	1	(CDC42,998)	1.56469	0.474251	0.00354205	-	93	-
GO:0006801	superoxide metabolic process	0	-	-	1	1	-	1	(CYBA,1535)	9.09474	0.104505	0.00208036	-	16	-
GO:0030036	actin cytoskeleton organization	0	-	-	1	1	-	2	(RHOA,387);(CDC42,998)	2.15579	0.237477	0.00287919	-	135	-
GO:0050790	regulation of catalytic activity	0	-	-	1	1	-	1	(PPP2R3A,5523)	2.0788	0.383453	0.00334489	-	70	-
GO:0090249	regulation of cell motility involved in somitogenic axis elongation	0	-	-	1	1	-	1	(PPP2R3A,5523)	72.7579	0.0136974	0.000550683	-	2	-
GO:0045666	positive regulation of neuron differentiation	0	-	-	1	1	-	2	(NEUROD2,4761);(RHOA,387)	4.04211	0.0877955	0.00193759	-	72	-
GO:0050966	detection of mechanical stimulus involved in sensory perception of pain	0	-	-	1	1	-	1	(TRPA1,8989)	16.1684	0.0601885	0.00154327	-	9	-
GO:0032154	cleavage furrow	0	-	-	1	1	-	1	(RHOA,387)	3.38409	0.256853	0.00294378	-	43	-
GO:0005578	proteinaceous extracellular matrix	0	-	-	1	1	-	2	(MMP24,10893);(VWF,7450)	1.33501	0.443107	0.00352165	-	218	-
GO:0005262	calcium channel activity	0	-	-	1	1	-	1	(TRPA1,8989)	3.03158	0.282101	0.00303896	-	48	-
GO:0051291	protein heterooligomerization	0	-	-	1	1	-	1	(GLRB,2743)	2.55291	0.32542	0.00317833	-	57	-
GO:0097038	perinuclear endoplasmic reticulum	0	-	-	1	1	-	2	(CYBA,1535);(CAPN2,824)	29.1032	0.00203368	0.00019036	-	10	-
GO:0006665	sphingolipid metabolic process	0	-	-	1	1	-	1	(ENPP7,339221)	1.77458	0.432614	0.00348766	-	82	-
GO:0007257	activation of JUN kinase activity	0	-	-	1	1	-	1	(MAP2K7,5609)	4.04211	0.220021	0.00280441	-	36	-
GO:0048704	embryonic skeletal system morphogenesis	0	-	-	1	1	-	1	(COL11A1,1301)	3.38409	0.256853	0.00295397	-	43	-
GO:0008195	phosphatidate phosphatase activity	0	-	-	1	1	-	1	(LPPR2,64748)	13.2287	0.0730678	0.00174043	-	11	-
GO:0007171	activation of transmembrane receptor protein tyrosine kinase activity	0	-	-	1	1	-	1	(ANGPT4,51378)	12.1263	0.0794416	0.00183561	-	12	-
GO:0035088	establishment or maintenance of apical/basal cell polarity	0	-	-	1	1	-	1	(CDC42,998)	29.1032	0.0338951	0.00110477	-	5	-
GO:0002088	lens development in camera-type eye	0	-	-	1	1	-	1	(GJA8,2703)	4.69406	0.192608	0.00268203	-	31	-
GO:2000279	negative regulation of DNA biosynthetic process	0	-	-	1	1	-	1	(ANKRD1,27063)	16.1684	0.0601885	0.00156367	-	9	-
GO:0033141	positive regulation of peptidyl-serine phosphorylation of STAT protein	0	-	-	1	1	-	1	(LIF,3976)	8.08422	0.116781	0.00219933	-	18	-
GO:0061383	trabecula morphogenesis	0	-	-	1	1	-	1	(RHOA,387)	145.516	0.0068721	0.000387518	-	1	-
GO:0001938	positive regulation of endothelial cell proliferation	0	-	-	1	1	-	1	(CYBA,1535)	2.38551	0.343831	0.00323271	-	61	-
GO:0042511	positive regulation of tyrosine phosphorylation of Stat1 protein	0	-	-	1	1	-	1	(LIF,3976)	16.1684	0.0601885	0.00156707	-	9	-
GO:0035994	response to muscle stretch	0	-	-	1	1	-	1	(ANKRD1,27063)	48.5053	0.0204761	0.000768237	-	3	-
GO:0004386	helicase activity	0	-	-	1	1	-	1	(HELZ,9931)	2.34703	0.348356	0.00325651	-	62	-
GO:0001158	enhancer sequence-specific DNA binding	0	-	-	1	1	-	1	(NANOG,79923)	8.55976	0.110664	0.00214155	-	17	-
GO:0031674	I band	0	-	-	1	1	-	1	(ANKRD1,27063)	7.65873	0.122857	0.00226052	-	19	-
GO:0006684	sphingomyelin metabolic process	0	-	-	1	1	-	1	(ENPP7,339221)	36.379	0.0272086	0.000958597	-	4	-
GO:0001657	ureteric bud development	0	-	-	1	1	-	1	(CRLF1,9244)	3.82937	0.230725	0.00285539	-	38	-
GO:0060048	cardiac muscle contraction	0	-	-	1	1	-	1	(TPM1,7168)	3.46466	0.251699	0.00293018	-	42	-
GO:0030574	collagen catabolic process	0	-	-	1	1	-	2	(COL11A1,1301);(MMP15,4324)	3.82937	0.0962084	0.00201237	-	76	-
GO:0045597	positive regulation of cell differentiation	0	-	-	1	1	-	1	(CDX2,1045)	5.01779	0.181378	0.00263104	-	29	-
GO:0009055	electron carrier activity	0	-	-	1	1	-	1	(CYBA,1535)	1.91468	0.40854	0.00343327	-	76	-
GO:0007266	Rho protein signal transduction	0	-	-	1	1	-	1	(RHOA,387)	2.96971	0.287047	0.00304575	-	49	-
GO:0045814	negative regulation of gene expression, epigenetic	0	-	-	1	1	-	1	(SPI1,6688)	18.1895	0.0536825	0.00147189	-	8	-
GO:0017124	SH3 domain binding	0	-	-	1	1	-	1	(CYBA,1535)	1.18306	0.573025	0.00365083	-	123	-
GO:0006810	transport	0	-	-	1	1	-	1	(GJA8,2703)	0.456163	0.891297	0.00384458	-	319	-
GO:0021979	hypothalamus cell differentiation	0	-	-	1	1	-	1	(PROP1,5626)	48.5053	0.0204761	0.000683255	-	3	-
GO:0008545	JUN kinase kinase activity	0	-	-	1	1	-	1	(MAP2K7,5609)	48.5053	0.0204761	0.000690054	-	3	-
GO:0048873	homeostasis of number of cells within a tissue	0	-	-	1	1	-	1	(PRDM14,63978)	7.27579	0.128891	0.00227412	-	20	-
GO:0005604	basement membrane	0	-	-	1	1	-	1	(ADAMTS1,9510)	1.99337	0.396126	0.00337548	-	73	-
GO:0043202	lysosomal lumen	0	-	-	1	1	-	1	(GUSB,2990)	1.99337	0.396126	0.00337888	-	73	-
GO:0051835	positive regulation of synapse structural plasticity	0	-	-	1	1	-	1	(CDC42,998)	36.379	0.0272086	0.000880413	-	4	-
GO:0034614	cellular response to reactive oxygen species	0	-	-	1	1	-	2	(PXN,5829);(TPM1,7168)	18.1895	0.00527886	0.000265144	-	16	-
GO:0008170	N-methyltransferase activity	0	-	-	1	1	-	1	(HEMK1,51409)	72.7579	0.0136974	0.00052009	-	2	-
GO:0007173	epidermal growth factor receptor signaling pathway	0	-	-	1	1	-	2	(PXN,5829);(CDC42,998)	1.45516	0.400456	0.00340268	-	200	-
GO:0097209	epidermal lamellar body	0	-	-	1	1	-	1	(KLK5,25818)	36.379	0.0272086	0.00089741	-	4	-
GO:0005875	microtubule associated complex	0	-	-	1	1	-	1	(PXN,5829)	5.197	0.175704	0.00260725	-	28	-
GO:0008236	serine-type peptidase activity	0	-	-	1	1	-	1	(KLK5,25818)	2.79838	0.301684	0.00307635	-	52	-
GO:0055072	iron ion homeostasis	0	-	-	1	1	-	2	(SFXN3,81855);(FTL,2512)	11.6413	0.0126761	0.0004725	-	25	-
GO:0030900	forebrain development	0	-	-	1	1	-	1	(APLP2,334)	2.64574	0.316024	0.00314773	-	55	-
GO:0005127	ciliary neurotrophic factor receptor binding	0	-	-	1	1	-	1	(CRLF1,9244)	29.1032	0.0338951	0.00109117	-	5	-
GO:0001708	cell fate specification	0	-	-	1	1	-	1	(PRDM14,63978)	8.08422	0.116781	0.00219254	-	18	-
GO:0071356	cellular response to tumor necrosis factor	0	-	-	1	1	-	3	(CAMP,820);(ANKRD1,27063);(CYBA,1535)	6.61436	0.0105848	0.000462302	-	66	-
GO:0030299	intestinal cholesterol absorption	0	-	-	1	1	-	1	(SOAT2,8435)	14.5516	0.0666502	0.00163505	-	10	-
GO:0070555	response to interleukin-1	0	-	-	1	1	-	1	(CYBA,1535)	4.54737	0.198166	0.00270583	-	32	-
GO:0004867	serine-type endopeptidase inhibitor activity	0	-	-	1	1	-	2	(SERPINB2,5055);(APLP2,334)	3.06349	0.138868	0.0023591	-	95	-
GO:0005201	extracellular matrix structural constituent	0	-	-	1	1	-	1	(COL11A1,1301)	2.74558	0.306497	0.00309674	-	53	-
GO:0046888	negative regulation of hormone secretion	0	-	-	1	1	-	1	(LIF,3976)	14.5516	0.0666502	0.00164525	-	10	-
GO:0006955	immune response	0	-	-	1	1	-	3	(MR1,3140);(KIR3DL1,3811);(LIF,3976)	1.30703	0.403682	0.00340948	-	334	-
GO:0050771	negative regulation of axonogenesis	0	-	-	1	1	-	1	(RHOA,387)	6.92933	0.134884	0.00232851	-	21	-
GO:0048625	myoblast fate commitment	0	-	-	1	1	-	1	(PITX1,5307)	36.379	0.0272086	0.000931403	-	4	-
GO:0001935	endothelial cell proliferation	0	-	-	1	1	-	1	(ANGPT4,51378)	11.1935	0.0857719	0.00191039	-	13	-
GO:0005694	chromosome	0	-	-	1	1	-	1	(PRDM9,56979)	1.81895	0.424699	0.00347066	-	80	-
GO:0010629	negative regulation of gene expression	0	-	-	1	1	-	1	(CDC42,998)	1.7532	0.43653	0.00349786	-	83	-
GO:0051896	regulation of protein kinase B signaling	0	-	-	1	1	-	1	(RRAS,6237)	14.5516	0.0666502	0.00165205	-	10	-
GO:0034446	substrate adhesion-dependent cell spreading	0	-	-	1	1	-	1	(PXN,5829)	4.04211	0.220021	0.0028078	-	36	-
GO:0038127	ERBB signaling pathway	0	-	-	1	1	-	1	(MVP,9961)	29.1032	0.0338951	0.00110817	-	5	-
GO:0004222	metalloendopeptidase activity	0	-	-	1	1	-	3	(ADAMTS1,9510);(MMP15,4324);(MMP24,10893)	4.19757	0.0349449	0.00114896	-	104	-
GO:0045214	sarcomere organization	0	-	-	1	1	-	2	(ANKRD1,27063);(TPM1,7168)	11.1935	0.0136712	0.000486097	-	26	-
GO:0060426	lung vasculature development	0	-	-	1	1	-	1	(LIF,3976)	18.1895	0.0536825	0.0014277	-	8	-
GO:0048554	positive regulation of metalloenzyme activity	0	-	-	1	1	-	1	(CDC42,998)	24.2526	0.0405361	0.00123734	-	6	-
GO:0060711	labyrinthine layer development	0	-	-	1	1	-	1	(CDX2,1045)	18.1895	0.0536825	0.0014345	-	8	-
GO:0060463	lung lobe morphogenesis	0	-	-	1	1	-	1	(LIF,3976)	18.1895	0.0536825	0.00144129	-	8	-
GO:0071338	positive regulation of hair follicle cell proliferation	0	-	-	1	1	-	1	(CDC42,998)	72.7579	0.0136974	0.000594874	-	2	-
GO:0006311	meiotic gene conversion	0	-	-	1	1	-	1	(PRDM9,56979)	36.379	0.0272086	0.000965395	-	4	-
GO:0051435	BH4 domain binding	0	-	-	1	1	-	1	(PXN,5829)	145.516	0.0068721	0.000407914	-	1	-
GO:0035067	negative regulation of histone acetylation	0	-	-	1	1	-	1	(TAF7,6879)	18.1895	0.0536825	0.00145149	-	8	-
GO:0061099	negative regulation of protein tyrosine kinase activity	0	-	-	1	1	-	1	(MVP,9961)	20.788	0.0471318	0.00137331	-	7	-
GO:0048706	embryonic skeletal system development	0	-	-	1	1	-	1	(MBTD1,54799)	5.38948	0.169992	0.00259025	-	27	-
GO:0051056	regulation of small GTPase mediated signal transduction	0	-	-	1	1	-	2	(RHOA,387);(CDC42,998)	2.27369	0.219754	0.00278741	-	128	-
GO:0060708	spongiotrophoblast differentiation	0	-	-	1	1	-	1	(LIF,3976)	36.379	0.0272086	0.000968795	-	4	-
GO:0060012	synaptic transmission, glycinergic	0	-	-	1	1	-	1	(GLRB,2743)	72.7579	0.0136974	0.000618669	-	2	-
GO:0010454	negative regulation of cell fate commitment	0	-	-	1	1	-	1	(NANOG,79923)	36.379	0.0272086	0.000978992	-	4	-
GO:0002521	leukocyte differentiation	0	-	-	1	1	-	1	(RRAS,6237)	145.516	0.0068721	0.00042491	-	1	-
GO:0060347	heart trabecula formation	0	-	-	1	1	-	1	(ADAMTS1,9510)	10.394	0.092059	0.00199538	-	14	-

## Sheet: Tai-Luciferase-GO-pval
GO_term	GO_desc	GO_occ-list-HTS-NET_GOcount.txt-134	Genes-list-HTS-NET_GOcount.txt	Enrichment-list-HTS-NET_GOcount,txt	Hypergeom_p-Val-list-HTS-NET_GOcount,txt	BH_q-value-list-HTS-NET_GOcount,txt_(FDR=0,05)	p-Val_significative-list-HTS-NET_GOcount.txt	GO_occ-Hits_GOcount.txt-92	Genes-Hits_GOcount.txt	Enrichment-Hits_GOcount,txt	Hypergeom_p-Val-Hits_GOcount,txt	BH_q-value-Hits_GOcount,txt_(FDR=0,05)	p-Val_significative-Hits_GOcount.txt	GO_occ-Concalves_GOcount.txt-92	Genes-Concalves_GOcount.txt	Enrichment-Concalves_GOcount,txt	Hypergeom_p-Val-Concalves_GOcount,txt	BH_q-value-Concalves_GOcount,txt_(FDR=0,05)	p-Val_significative-Concalves_GOcount.txt	GO_occ-Homo_sapiens_reference_genome_GOcount.txt-18335	Genes-Homo_sapiens_reference_genome_GOcount.txt
GO:0022627	cytosolic small ribosomal subunit	21	(RPS11,6205);(RPS3A,6189);(RPS2,6187);(RPS18,6222);(RPS4X,6191);(RPS27A,6233);(RPS14,6208);(RPS7,6201);(RPS24,6229);(RPS6,6194);(RPS16,6217);(RPS9,6203);(RPS20,6224);(RPS26,6231);(RPS23,6228);(RPS19,6223);(RPS29,6235);(RPS13,6207);(RPS8,6202);(RPS15A,6210);(RPS15,6209)	73.6768	1.49879e-35	3.39928e-06	*	0	-	-	1	1	-	0	-	-	1	1	-	39	-
GO:0006413	translational initiation	27	(RPS11,6205);(RPS3A,6189);(RPS2,6187);(EIF1AX,1964);(RPS18,6222);(EIF2S3,1968);(RPS4X,6191);(EIF3M,10480);(RPS27A,6233);(RPS14,6208);(RPS7,6201);(RPS24,6229);(RPL38,6169);(RPS6,6194);(RPS16,6217);(RPS9,6203);(EIF4A2,1974);(RPS20,6224);(RPS26,6231);(RPS23,6228);(RPS19,6223);(RPS29,6235);(RPS13,6207);(EIF2S2,8894);(RPS8,6202);(RPS15A,6210);(RPS15,6209)	27.5699	1.04985e-31	6.79856e-06	*	0	-	-	1	1	-	0	-	-	1	1	-	134	-
GO:0019058	viral life cycle	25	(RPS11,6205);(RPS3A,6189);(RPS2,6187);(RPS18,6222);(UBB,7314);(RPS4X,6191);(RPS27A,6233);(RPS14,6208);(RPS7,6201);(CHMP2A,27243);(RPS24,6229);(RPL38,6169);(RPS6,6194);(RPS16,6217);(RPS9,6203);(RPS20,6224);(RPS26,6231);(RPS23,6228);(RPS19,6223);(RPS29,6235);(RPS13,6207);(RAN,5901);(RPS8,6202);(RPS15A,6210);(RPS15,6209)	29.4889	3.52136e-30	1.01978e-05	*	2	(RAN,5901);(CHMP2A,27243)	3.43609	0.115246	0.00133252	-	2	(RAN,5901);(CHMP2A,27243)	3.43609	0.115246	0.00133252	-	116	-
GO:0019083	viral transcription	22	(RPS11,6205);(RPS3A,6189);(RPS2,6187);(RPS18,6222);(RPS4X,6191);(RPS27A,6233);(RPS14,6208);(RPS7,6201);(RPS24,6229);(RPL38,6169);(RPS6,6194);(RPS16,6217);(RPS9,6203);(RPS20,6224);(RPS26,6231);(RPS23,6228);(RPS19,6223);(RPS29,6235);(RPS13,6207);(RPS8,6202);(RPS15A,6210);(RPS15,6209)	37.1633	4.33747e-29	1.35971e-05	*	0	-	-	1	1	-	0	-	-	1	1	-	81	-
GO:0006415	translational termination	22	(RPS11,6205);(RPS3A,6189);(RPS2,6187);(RPS18,6222);(RPS4X,6191);(RPS27A,6233);(RPS14,6208);(RPS7,6201);(RPS24,6229);(RPL38,6169);(RPS6,6194);(RPS16,6217);(RPS9,6203);(RPS20,6224);(RPS26,6231);(RPS23,6228);(RPS19,6223);(RPS29,6235);(RPS13,6207);(RPS8,6202);(RPS15A,6210);(RPS15,6209)	34.6003	2.55983e-28	1.69964e-05	*	0	-	-	1	1	-	0	-	-	1	1	-	87	-
GO:0005829	cytosol	74	(RPS11,6205);(ACTB,60);(RPS3A,6189);(ATP6V1D,51382);(RPS2,6187);(COPB2,9276);(COPA,1314);(EIF1AX,1964);(RPS18,6222);(DCTN4,51164);(MAPK14,1432);(MAP3K14,9020);(PSMD1,5707);(COPG1,22820);(ATG4C,84938);(PSMD3,5709);(EIF2S3,1968);(COPB1,1315);(UMPS,7372);(SGOL1,151648);(UBB,7314);(GPI,2821);(ARCN1,372);(COPZ1,22818);(MAPK8,5599);(PTPN1,5770);(HDAC8,55869);(RPS4X,6191);(RPS27A,6233);(RPS14,6208);(WWO…	3.80221	3.50301e-28	2.03957e-05	*	20	(PI4KA,5297);(NUF2,83540);(TBK1,29110);(COPB2,9276);(NAPA,8775);(COPA,1314);(MAP3K14,9020);(PSMD1,5707);(COPG1,22820);(SPDL1,54908);(PSMD3,5709);(BAAT,570);(COPB1,1315);(BCAT1,586);(RAN,5901);(CKAP5,9793);(ARCN1,372);(COPZ1,22818);(CDC42,998);(CHMP2A,27243)	1.49676	0.0395191	0.000764838	-	20	(PI4KA,5297);(NUF2,83540);(TBK1,29110);(COPB2,9276);(NAPA,8775);(COPA,1314);(MAP3K14,9020);(PSMD1,5707);(COPG1,22820);(SPDL1,54908);(PSMD3,5709);(BAAT,570);(COPB1,1315);(BCAT1,586);(RAN,5901);(CKAP5,9793);(ARCN1,372);(COPZ1,22818);(CDC42,998);(CHMP2A,27243)	1.49676	0.0395191	0.000764838	-	2663	-
GO:0016071	mRNA metabolic process	29	(RPS11,6205);(RPS3A,6189);(RPS2,6187);(RPS18,6222);(MAPK14,1432);(PSMD1,5707);(PSMD3,5709);(UBB,7314);(RPS4X,6191);(RPS27A,6233);(RPS14,6208);(RPS7,6201);(PSMD8,5714);(RPS24,6229);(RPL38,6169);(RPS6,6194);(RPS16,6217);(RPS9,6203);(EIF4A2,1974);(RPS20,6224);(RPS26,6231);(RPS23,6228);(RPS19,6223);(RPS29,6235);(RPS13,6207);(RPS8,6202);(PSMC6,5706);(RPS15A,6210);(RPS15,6209)	17.5576	4.67178e-28	2.3795e-05	*	2	(PSMD1,5707);(PSMD3,5709)	1.76366	0.313813	0.0018764	-	2	(PSMD1,5707);(PSMD3,5709)	1.76366	0.313813	0.0018764	-	226	-
GO:0006414	translational elongation	22	(RPS11,6205);(RPS3A,6189);(RPS2,6187);(RPS18,6222);(RPS4X,6191);(RPS27A,6233);(RPS14,6208);(RPS7,6201);(RPS24,6229);(RPL38,6169);(RPS6,6194);(RPS16,6217);(RPS9,6203);(RPS20,6224);(RPS26,6231);(RPS23,6228);(RPS19,6223);(RPS29,6235);(RPS13,6207);(RPS8,6202);(RPS15A,6210);(RPS15,6209)	31.6866	2.2083e-27	2.71942e-05	*	0	-	-	1	1	-	0	-	-	1	1	-	95	-
GO:0016070	RNA metabolic process	29	(RPS11,6205);(RPS3A,6189);(RPS2,6187);(RPS18,6222);(MAPK14,1432);(PSMD1,5707);(PSMD3,5709);(UBB,7314);(RPS4X,6191);(RPS27A,6233);(RPS14,6208);(RPS7,6201);(PSMD8,5714);(RPS24,6229);(RPL38,6169);(RPS6,6194);(RPS16,6217);(RPS9,6203);(EIF4A2,1974);(RPS20,6224);(RPS26,6231);(RPS23,6228);(RPS19,6223);(RPS29,6235);(RPS13,6207);(RPS8,6202);(PSMC6,5706);(RPS15A,6210);(RPS15,6209)	15.8721	9.19536e-27	3.05935e-05	*	2	(PSMD1,5707);(PSMD3,5709)	1.59435	0.357791	0.00198178	-	2	(PSMD1,5707);(PSMD3,5709)	1.59435	0.357791	0.00198178	-	250	-
GO:0006412	translation	29	(RPS11,6205);(RPS3A,6189);(MRPL23,6150);(RPS2,6187);(EIF1AX,1964);(RPS18,6222);(EIF2S3,1968);(RPS4X,6191);(GCN1L1,10985);(RPS27A,6233);(MRPS12,6183);(RPS14,6208);(RPS7,6201);(RPS24,6229);(RPL38,6169);(RPS6,6194);(RPS16,6217);(RPS9,6203);(EIF4A2,1974);(RPS20,6224);(RPS26,6231);(RPS23,6228);(RPS19,6223);(RPS29,6235);(RPS13,6207);(EIF2S2,8894);(RPS8,6202);(RPS15A,6210);(RPS15,6209)	15.7461	1.16173e-26	3.39928e-05	*	0	-	-	1	1	-	0	-	-	1	1	-	252	-
GO:0006614	SRP-dependent cotranslational protein targeting to membrane	22	(RPS11,6205);(RPS3A,6189);(RPS2,6187);(RPS18,6222);(RPS4X,6191);(RPS27A,6233);(RPS14,6208);(RPS7,6201);(RPS24,6229);(RPL38,6169);(RPS6,6194);(RPS16,6217);(RPS9,6203);(RPS20,6224);(RPS26,6231);(RPS23,6228);(RPS19,6223);(RPS29,6235);(RPS13,6207);(RPS8,6202);(RPS15A,6210);(RPS15,6209)	28.3983	3.09789e-26	3.73921e-05	*	0	-	-	1	1	-	0	-	-	1	1	-	106	-
GO:0016032	viral process	37	(RPS11,6205);(RPS3A,6189);(RPS2,6187);(RPS18,6222);(PSMD1,5707);(PSMD3,5709);(COPB1,1315);(UBB,7314);(RPS4X,6191);(RPS27A,6233);(RPS14,6208);(SRPK1,6732);(RPS7,6201);(VIM,7431);(CHMP2A,27243);(PSMD8,5714);(RPS24,6229);(RPL38,6169);(RPS6,6194);(RPS16,6217);(RPS9,6203);(SIVA1,10572);(EIF4A2,1974);(RPS20,6224);(RPS26,6231);(RPS23,6228);(RPS19,6223);(RPS29,6235);(RPS13,6207);(RB1,5925);(RAN,5901);(SK…	9.15488	1.67168e-25	4.07914e-05	*	9	(KDM4A,9682);(ACOT8,10005);(SIVA1,10572);(TBK1,29110);(PSMD1,5707);(PSMD3,5709);(COPB1,1315);(RAN,5901);(CHMP2A,27243)	3.24347	0.00182346	4.41906e-05	-	9	(KDM4A,9682);(ACOT8,10005);(SIVA1,10572);(TBK1,29110);(PSMD1,5707);(PSMD3,5709);(COPB1,1315);(RAN,5901);(CHMP2A,27243)	3.24347	0.00182346	4.41906e-05	-	553	-
GO:0003735	structural constituent of ribosome	24	(RPS11,6205);(RPS3A,6189);(MRPL23,6150);(RPS2,6187);(RPS18,6222);(RPS4X,6191);(RPS27A,6233);(MRPS12,6183);(RPS14,6208);(RPS7,6201);(RPS24,6229);(RPL38,6169);(RPS6,6194);(RPS16,6217);(RPS9,6203);(RPS20,6224);(RPS26,6231);(RPS23,6228);(RPS19,6223);(RPS29,6235);(RPS13,6207);(RPS8,6202);(RPS15A,6210);(RPS15,6209)	21.4633	1.88105e-25	4.41906e-05	*	0	-	-	1	1	-	0	-	-	1	1	-	153	-
GO:0000184	nuclear-transcribed mRNA catabolic process, nonsense-mediated decay	22	(RPS11,6205);(RPS3A,6189);(RPS2,6187);(RPS18,6222);(RPS4X,6191);(RPS27A,6233);(RPS14,6208);(RPS7,6201);(RPS24,6229);(RPL38,6169);(RPS6,6194);(RPS16,6217);(RPS9,6203);(RPS20,6224);(RPS26,6231);(RPS23,6228);(RPS19,6223);(RPS29,6235);(RPS13,6207);(RPS8,6202);(RPS15A,6210);(RPS15,6209)	26.1759	2.14801e-25	4.75899e-05	*	0	-	-	1	1	-	0	-	-	1	1	-	115	-
GO:0010467	gene expression	36	(RPS11,6205);(RPS3A,6189);(YBX1,4904);(RPS2,6187);(EIF1AX,1964);(RPS18,6222);(MAPK14,1432);(PSMD1,5707);(PSMD3,5709);(EIF2S3,1968);(UBB,7314);(RPS4X,6191);(RPS27A,6233);(MYC,4609);(MED8,112950);(RPS14,6208);(RPS7,6201);(PSMD8,5714);(RPS24,6229);(RPL38,6169);(RPS6,6194);(RPS16,6217);(RPS9,6203);(EIF4A2,1974);(RPS20,6224);(RPS26,6231);(RPS23,6228);(RPS19,6223);(RPS29,6235);(RPS13,6207);(EIF2S2,8894…	7.30834	1.73452e-21	5.09892e-05	*	3	(PSMD1,5707);(PSMD3,5709);(RAN,5901)	0.887063	0.662462	0.00232511	-	3	(PSMD1,5707);(PSMD3,5709);(RAN,5901)	0.887063	0.662462	0.00232511	-	674	-
GO:0044822	poly(A) RNA binding	42	(RPS11,6205);(RPS3A,6189);(YBX1,4904);(RPS2,6187);(EIF1AX,1964);(RPS18,6222);(CDC5L,988);(ZC3H15,55854);(TCERG1,10915);(ARCN1,372);(PTPN1,5770);(RPS4X,6191);(GCN1L1,10985);(THRAP3,9967);(SERBP1,26135);(RPS27A,6233);(MRPS12,6183);(RPS14,6208);(SRPK1,6732);(WDR46,9277);(RPS7,6201);(RPS24,6229);(RPS6,6194);(RPS16,6217);(CANX,821);(RPS9,6203);(EIF4A2,1974);(RPS20,6224);(RPS26,6231);(UTP18,51096);(DHX…	5.1587	1.95866e-19	5.43885e-05	*	9	(NOM1,64434);(TBL3,10607);(H1FX,8971);(NOP58,51602);(RAN,5901);(HNRNPAB,3182);(ARCN1,372);(SERBP1,26135);(WDR46,9277)	1.61009	0.106155	0.00127473	-	9	(NOM1,64434);(TBL3,10607);(H1FX,8971);(NOP58,51602);(RAN,5901);(HNRNPAB,3182);(ARCN1,372);(SERBP1,26135);(WDR46,9277)	1.61009	0.106155	0.00127473	-	1114	-
GO:0044267	cellular protein metabolic process	29	(RPS11,6205);(ACTB,60);(RPS3A,6189);(RPS2,6187);(EIF1AX,1964);(RPS18,6222);(EIF2S3,1968);(RPS4X,6191);(RPS27A,6233);(TUBA1C,84790);(RPS14,6208);(RPS7,6201);(RPS24,6229);(RPL38,6169);(RPS6,6194);(RPS16,6217);(CANX,821);(RPS9,6203);(EIF4A2,1974);(RPS20,6224);(RPS26,6231);(RPS23,6228);(RPS19,6223);(RPS29,6235);(RPS13,6207);(EIF2S2,8894);(RPS8,6202);(RPS15A,6210);(RPS15,6209)	7.48683	1.36348e-17	5.77877e-05	*	2	(CGB8,1082);(TUBA1C,84790)	0.752051	0.749163	0.0023727	-	2	(CGB8,1082);(TUBA1C,84790)	0.752051	0.749163	0.0023727	-	530	-
GO:0016020	membrane	48	(RPS11,6205);(ACTB,60);(ATP6V1D,51382);(RPS2,6187);(COPA,1314);(RPS18,6222);(CDC5L,988);(PSMD1,5707);(PSMD3,5709);(COPB1,1315);(GPI,2821);(ARCN1,372);(RPS4X,6191);(GCN1L1,10985);(SERBP1,26135);(RPS27A,6233);(GOPC,57120);(RPS14,6208);(MPHOSPH9,10198);(INVS,27130);(RPS7,6201);(CHMP2A,27243);(RPS24,6229);(PRIM1,5557);(RPS6,6194);(RPS16,6217);(CANX,821);(RPS9,6203);(NME2,4831);(RPS20,6224);(RPS26,623…	3.49163	1.81204e-15	6.1187e-05	*	19	(PI4KA,5297);(NUF2,83540);(NAPA,8775);(COPA,1314);(HPS4,89781);(PSMD1,5707);(PSMD3,5709);(COPB1,1315);(CHST12,55501);(NOP58,51602);(RAN,5901);(CKAP5,9793);(ARCN1,372);(IFITM1,8519);(LTB4R2,56413);(SNX4,8723);(SERBP1,26135);(CDC42,998);(CHMP2A,27243)	2.01307	0.00224145	6.1187e-05	-	19	(PI4KA,5297);(NUF2,83540);(NAPA,8775);(COPA,1314);(HPS4,89781);(PSMD1,5707);(PSMD3,5709);(COPB1,1315);(CHST12,55501);(NOP58,51602);(RAN,5901);(CKAP5,9793);(ARCN1,372);(IFITM1,8519);(LTB4R2,56413);(SNX4,8723);(SERBP1,26135);(CDC42,998);(CHMP2A,27243)	2.01307	0.00224145	6.1187e-05	-	1881	-
GO:0005925	focal adhesion	23	(RPS11,6205);(ACTB,60);(RPS3A,6189);(IQGAP1,8826);(RPS2,6187);(RPS18,6222);(RPS4X,6191);(RPS14,6208);(PTPLAD1,51495);(RPS7,6201);(VIM,7431);(PIP5K1A,8394);(RPL38,6169);(RPS16,6217);(RPS9,6203);(NME2,4831);(RPS19,6223);(RPS29,6235);(RPS13,6207);(RPS8,6202);(CDC42,998);(ACTR2,10097);(RPS15,6209)	8.41458	3.73973e-15	6.45863e-05	*	2	(PI4KA,5297);(CDC42,998)	1.06574	0.562794	0.00223333	-	2	(PI4KA,5297);(CDC42,998)	1.06574	0.562794	0.00223333	-	374	-
GO:0015935	small ribosomal subunit	9	(RPS18,6222);(RPS4X,6191);(RPS27A,6233);(MRPS12,6183);(RPS24,6229);(RPS6,6194);(RPS16,6217);(RPS26,6231);(RPS29,6235)	64.8134	3.93433e-15	6.79856e-05	*	0	-	-	1	1	-	0	-	-	1	1	-	19	-
GO:0005515	protein binding	87	(RPS11,6205);(ACTB,60);(TLK2,11011);(RPS3A,6189);(YBX1,4904);(IQGAP1,8826);(ATP6V1D,51382);(RPS2,6187);(EIF1AX,1964);(RPS18,6222);(CDC5L,988);(MAPK14,1432);(MAP3K14,9020);(COPG1,22820);(CUL4B,8450);(EIF2S3,1968);(COPB1,1315);(ZC3H15,55854);(TCERG1,10915);(SGOL1,151648);(UBB,7314);(MAPK8,5599);(PTPN1,5770);(ACP1,52);(RAD51,5888);(EIF3M,10480);(THRAP3,9967);(SERBP1,26135);(MYC,4609);(MED8,112950);(…	1.87495	7.45423e-13	7.13849e-05	*	40	(KDM4A,9682);(ACOT8,10005);(PI4KA,5297);(NUF2,83540);(NOM1,64434);(SIVA1,10572);(TGM1,7051);(TBK1,29110);(DTX3L,151636);(NAPA,8775);(HPS4,89781);(TBL3,10607);(MAP3K14,9020);(COPG1,22820);(COASY,80347);(NCOA6,23054);(NOX1,27035);(SPDL1,54908);(COPB1,1315);(CBX1,10951);(NUAK2,81788);(NOP58,51602);(CTAG1A,246100);(RAN,5901);(CKAP5,9793);(HSF1,3297);(CCDC12,151903);(THAP11,57215);(IFITM1,8519);(SNX4,…	1.25559	0.0482314	0.000809028	-	40	(KDM4A,9682);(ACOT8,10005);(PI4KA,5297);(NUF2,83540);(NOM1,64434);(SIVA1,10572);(TGM1,7051);(TBK1,29110);(DTX3L,151636);(NAPA,8775);(HPS4,89781);(TBL3,10607);(MAP3K14,9020);(COPG1,22820);(COASY,80347);(NCOA6,23054);(NOX1,27035);(SPDL1,54908);(COPB1,1315);(CBX1,10951);(NUAK2,81788);(NOP58,51602);(CTAG1A,246100);(RAN,5901);(CKAP5,9793);(HSF1,3297);(CCDC12,151903);(THAP11,57215);(IFITM1,8519);(SNX4,…	1.25559	0.0482314	0.000809028	-	6349	-
GO:0005840	ribosome	10	(RPS11,6205);(RPS18,6222);(RPS4X,6191);(GCN1L1,10985);(RPS7,6201);(CANX,821);(RPS9,6203);(RPS23,6228);(RPS19,6223);(RPS13,6207)	20.1218	6.28044e-11	7.47841e-05	*	0	-	-	1	1	-	0	-	-	1	1	-	68	-
GO:0070062	extracellular vesicular exosome	51	(RPS11,6205);(ACTB,60);(RPS3A,6189);(YBX1,4904);(IQGAP1,8826);(ATP6V1D,51382);(RPS2,6187);(COPA,1314);(RPS18,6222);(MAPK14,1432);(PSMD1,5707);(CUL4B,8450);(PSMD3,5709);(EIF2S3,1968);(UBB,7314);(GPI,2821);(ACP1,52);(RPS4X,6191);(THRAP3,9967);(SERBP1,26135);(ARL1,400);(RPS27A,6233);(TNFRSF8,943);(RPS14,6208);(RPS7,6201);(VIM,7431);(CHMP2A,27243);(PSMD8,5714);(CTNND1,1500);(RPS16,6217);(CANX,821);(R…	2.51468	6.81139e-11	7.81834e-05	*	17	(PI4KA,5297);(FXYD2,486);(TGM1,7051);(CTSF,8722);(UPK3A,7380);(NAPA,8775);(COPA,1314);(PSMD1,5707);(COASY,80347);(PSMD3,5709);(RAN,5901);(SERBP1,26135);(CDC42,998);(ARL1,400);(KRT31,3881);(RAB7A,7879);(CHMP2A,27243)	1.2209	0.221814	0.00168944	-	17	(PI4KA,5297);(FXYD2,486);(TGM1,7051);(CTSF,8722);(UPK3A,7380);(NAPA,8775);(COPA,1314);(PSMD1,5707);(COASY,80347);(PSMD3,5709);(RAN,5901);(SERBP1,26135);(CDC42,998);(ARL1,400);(KRT31,3881);(RAB7A,7879);(CHMP2A,27243)	1.2209	0.221814	0.00168944	-	2775	-
GO:0030126	COPI vesicle coat	6	(COPB2,9276);(COPA,1314);(COPG1,22820);(COPB1,1315);(ARCN1,372);(COPZ1,22818)	68.4142	1.21349e-10	8.4982e-05	*	6	(COPB2,9276);(COPA,1314);(COPG1,22820);(COPB1,1315);(ARCN1,372);(COPZ1,22818)	99.6467	1.21985e-11	6.79856e-06	*	6	(COPB2,9276);(COPA,1314);(COPG1,22820);(COPB1,1315);(ARCN1,372);(COPZ1,22818)	99.6467	1.21985e-11	6.79856e-06	*	12	-
GO:0048205	COPI coating of Golgi vesicle	6	(COPB2,9276);(COPA,1314);(COPG1,22820);(COPB1,1315);(ARCN1,372);(COPZ1,22818)	68.4142	1.21349e-10	8.15827e-05	*	6	(COPB2,9276);(COPA,1314);(COPG1,22820);(COPB1,1315);(ARCN1,372);(COPZ1,22818)	99.6467	1.21985e-11	3.39928e-06	*	6	(COPB2,9276);(COPA,1314);(COPG1,22820);(COPB1,1315);(ARCN1,372);(COPZ1,22818)	99.6467	1.21985e-11	3.39928e-06	*	12	-
GO:0042274	ribosomal small subunit biogenesis	6	(RPS7,6201);(RPS24,6229);(RPS6,6194);(RPS16,6217);(RPS19,6223);(RPS15,6209)	63.1515	2.24013e-10	8.83813e-05	*	0	-	-	1	1	-	0	-	-	1	1	-	13	-
GO:0005737	cytoplasm	65	(ACTB,60);(RPS3A,6189);(YBX1,4904);(IQGAP1,8826);(COPA,1314);(DCTN4,51164);(CDC5L,988);(MAPK14,1432);(CUL4B,8450);(ATG4C,84938);(PSMD3,5709);(COPB1,1315);(UMPS,7372);(ZC3H15,55854);(SGOL1,151648);(GPI,2821);(ARCN1,372);(ACP1,52);(HDAC8,55869);(GCN1L1,10985);(RAD51,5888);(SERBP1,26135);(ARL1,400);(GOPC,57120);(TNFRSF8,943);(MPHOSPH9,10198);(SRPK1,6732);(BRCA2,675);(INVS,27130);(WWOX,51741);(RPS7,6…	2.03195	4.34678e-10	9.17805e-05	*	27	(KDM4A,9682);(ITGA7,3679);(SIVA1,10572);(TBK1,29110);(DTX3L,151636);(COPA,1314);(HPS4,89781);(SERPINB2,5055);(COASY,80347);(PSMD3,5709);(HRASLS2,54979);(COPB1,1315);(NOP58,51602);(CTAG1A,246100);(RAN,5901);(HNRNPAB,3182);(HSF1,3297);(ARCN1,372);(TRIM62,55223);(THAP11,57215);(SNX4,8723);(SPATA13,221178);(SERBP1,26135);(ERCC1,2067);(CDC42,998);(ARL1,400);(SSPO,23145)	1.22936	0.133789	0.0014039	-	27	(KDM4A,9682);(ITGA7,3679);(SIVA1,10572);(TBK1,29110);(DTX3L,151636);(COPA,1314);(HPS4,89781);(SERPINB2,5055);(COASY,80347);(PSMD3,5709);(HRASLS2,54979);(COPB1,1315);(NOP58,51602);(CTAG1A,246100);(RAN,5901);(HNRNPAB,3182);(HSF1,3297);(ARCN1,372);(TRIM62,55223);(THAP11,57215);(SNX4,8723);(SPATA13,221178);(SERBP1,26135);(ERCC1,2067);(CDC42,998);(ARL1,400);(SSPO,23145)	1.22936	0.133789	0.0014039	-	4377	-
GO:0005730	nucleolus	36	(TLK2,11011);(RPS3A,6189);(MRPL23,6150);(IQGAP1,8826);(RPS2,6187);(CDC5L,988);(CUL4B,8450);(PSMD3,5709);(ZC3H15,55854);(SGOL1,151648);(GPI,2821);(RAD51,5888);(THRAP3,9967);(MYC,4609);(MUS81,80198);(RPS14,6208);(BRCA2,675);(RPS7,6201);(ARFGEF1,10565);(RPS24,6229);(PIP5K1A,8394);(RPS6,6194);(RPS9,6203);(RPS26,6231);(UTP18,51096);(DHX15,1665);(RPS23,6228);(RPS19,6223);(RPS13,6207);(PLK1,5347);(HSF1,…	2.81315	6.76285e-09	9.51798e-05	*	13	(KDM4A,9682);(NOM1,64434);(DTX3L,151636);(TBL3,10607);(H1FX,8971);(COASY,80347);(NCOA6,23054);(PSMD3,5709);(NOP58,51602);(HSF1,3297);(THAP11,57215);(SPATA13,221178);(ERCC1,2067)	1.47962	0.0977328	0.00121354	-	13	(KDM4A,9682);(NOM1,64434);(DTX3L,151636);(TBL3,10607);(H1FX,8971);(COASY,80347);(NCOA6,23054);(PSMD3,5709);(NOP58,51602);(HSF1,3297);(THAP11,57215);(SPATA13,221178);(ERCC1,2067)	1.47962	0.0977328	0.00121354	-	1751	-
GO:0061024	membrane organization	11	(ACTB,60);(COPB2,9276);(COPA,1314);(COPG1,22820);(COPB1,1315);(UBB,7314);(ARCN1,372);(COPZ1,22818);(RPS27A,6233);(CHMP2A,27243);(SRC,6714)	10.2389	1.06762e-08	9.85791e-05	*	8	(COPB2,9276);(NAPA,8775);(COPA,1314);(COPG1,22820);(COPB1,1315);(ARCN1,372);(COPZ1,22818);(CHMP2A,27243)	10.8459	7.43485e-07	1.35971e-05	*	8	(COPB2,9276);(NAPA,8775);(COPA,1314);(COPG1,22820);(COPB1,1315);(ARCN1,372);(COPZ1,22818);(CHMP2A,27243)	10.8459	7.43485e-07	1.35971e-05	*	147	-
GO:0006890	retrograde vesicle-mediated transport, Golgi to ER	6	(COPB2,9276);(COPA,1314);(COPG1,22820);(COPB1,1315);(ARCN1,372);(COPZ1,22818)	35.6944	1.24108e-08	0.000101978	*	6	(COPB2,9276);(COPA,1314);(COPG1,22820);(COPB1,1315);(ARCN1,372);(COPZ1,22818)	51.9896	1.27492e-09	1.01978e-05	*	6	(COPB2,9276);(COPA,1314);(COPG1,22820);(COPB1,1315);(ARCN1,372);(COPZ1,22818)	51.9896	1.27492e-09	1.01978e-05	*	23	-
GO:0000082	G1/S transition of mitotic cell cycle	11	(PSMD1,5707);(PSMD3,5709);(UBB,7314);(RPS27A,6233);(PSMD8,5714);(PRIM1,5557);(RPS6,6194);(RB1,5925);(SKP1,6500);(PSMC6,5706);(PRIM2,5558)	9.64815	1.98605e-08	0.000105378	*	3	(PSMD1,5707);(PSMD3,5709);(BCAT1,586)	3.83257	0.043819	0.000778435	-	3	(PSMD1,5707);(PSMD3,5709);(BCAT1,586)	3.83257	0.043819	0.000778435	-	156	-
GO:0051437	positive regulation of ubiquitin-protein ligase activity involved in mitotic cell cycle	8	(PSMD1,5707);(PSMD3,5709);(UBB,7314);(RPS27A,6233);(PSMD8,5714);(PLK1,5347);(SKP1,6500);(PSMC6,5706)	15.2032	5.32846e-08	0.000108777	*	2	(PSMD1,5707);(PSMD3,5709)	5.53593	0.0507567	0.000863417	-	2	(PSMD1,5707);(PSMD3,5709)	5.53593	0.0507567	0.000863417	-	72	-
GO:0000278	mitotic cell cycle	16	(PSMD1,5707);(PSMD3,5709);(SGOL1,151648);(UBB,7314);(HDAC8,55869);(RPS27A,6233);(PSMD8,5714);(PRIM1,5557);(SPDL1,54908);(RB1,5925);(PLK1,5347);(CKAP5,9793);(SKP1,6500);(PAFAH1B1,5048);(PSMC6,5706);(PRIM2,5558)	5.27531	6.31651e-08	0.000112176	*	5	(NUF2,83540);(PSMD1,5707);(SPDL1,54908);(PSMD3,5709);(CKAP5,9793)	2.40113	0.0577763	0.000924604	-	5	(NUF2,83540);(PSMD1,5707);(SPDL1,54908);(PSMD3,5709);(CKAP5,9793)	2.40113	0.0577763	0.000924604	-	415	-
GO:0051439	regulation of ubiquitin-protein ligase activity involved in mitotic cell cycle	8	(PSMD1,5707);(PSMD3,5709);(UBB,7314);(RPS27A,6233);(PSMD8,5714);(PLK1,5347);(SKP1,6500);(PSMC6,5706)	14.403	8.19149e-08	0.000115575	*	2	(PSMD1,5707);(PSMD3,5709)	5.24457	0.0558777	0.000914406	-	2	(PSMD1,5707);(PSMD3,5709)	5.24457	0.0558777	0.000914406	-	76	-
GO:0031145	anaphase-promoting complex-dependent proteasomal ubiquitin-dependent protein catabolic process	8	(PSMD1,5707);(PSMD3,5709);(UBB,7314);(RPS27A,6233);(PSMD8,5714);(PLK1,5347);(SKP1,6500);(PSMC6,5706)	13.5139	1.35521e-07	0.000118975	*	2	(PSMD1,5707);(PSMD3,5709)	4.92083	0.0625212	0.000958597	-	2	(PSMD1,5707);(PSMD3,5709)	4.92083	0.0625212	0.000958597	-	81	-
GO:0005654	nucleoplasm	26	(ACTB,60);(YBX1,4904);(RPS2,6187);(MAPK14,1432);(PSMD1,5707);(PSMD3,5709);(UBB,7314);(MAPK8,5599);(RAD51,5888);(RPS27A,6233);(MYC,4609);(MED8,112950);(BRCA2,675);(YEATS4,8089);(PSMD8,5714);(PRIM1,5557);(SIVA1,10572);(WDR18,57418);(RB1,5925);(PLK1,5347);(RAN,5901);(SKP1,6500);(PSMC6,5706);(PES1,23481);(PRIM2,5558);(RPS15,6209)	3.14548	1.57566e-07	0.000122374	*	9	(SIVA1,10572);(FANCE,2178);(PSMD1,5707);(NCOA6,23054);(PSMD3,5709);(CBX1,10951);(RAN,5901);(ERCC1,2067);(YEATS4,8089)	1.58589	0.113708	0.00131892	-	9	(SIVA1,10572);(FANCE,2178);(PSMD1,5707);(NCOA6,23054);(PSMD3,5709);(CBX1,10951);(RAN,5901);(ERCC1,2067);(YEATS4,8089)	1.58589	0.113708	0.00131892	-	1131	-
GO:0036464	cytoplasmic ribonucleoprotein granule	5	(ACTB,60);(IQGAP1,8826);(RPS4X,6191);(RPS6,6194);(CDC42,998)	34.2071	2.74623e-07	0.000125773	*	1	(CDC42,998)	9.96467	0.0957591	0.00121014	-	1	(CDC42,998)	9.96467	0.0957591	0.00121014	-	20	-
GO:0006364	rRNA processing	8	(RPS7,6201);(RPS24,6229);(RPS6,6194);(RPS16,6217);(UTP18,51096);(RPS19,6223);(PES1,23481);(RPS15,6209)	11.645	4.33177e-07	0.000129173	*	2	(TBL3,10607);(NOP58,51602)	4.24029	0.0809394	0.00110817	-	2	(TBL3,10607);(NOP58,51602)	4.24029	0.0809394	0.00110817	-	94	-
GO:0005634	nucleus	66	(TLK2,11011);(RPS3A,6189);(YBX1,4904);(ZNF286A,57335);(IQGAP1,8826);(RPS2,6187);(RPS18,6222);(DCTN4,51164);(CDC5L,988);(MAPK14,1432);(CUL4B,8450);(HES4,57801);(PSMD3,5709);(UMPS,7372);(ZC3H15,55854);(TCERG1,10915);(SGOL1,151648);(GPI,2821);(MAPK8,5599);(HDAC8,55869);(RAD51,5888);(THRAP3,9967);(SERBP1,26135);(MYC,4609);(TNFRSF1B,7133);(TUBA1C,84790);(MUS81,80198);(SRPK1,6732);(BRCA2,675);(INVS,271…	1.66433	1.2627e-06	0.000132572	*	27	(KDM4A,9682);(NAB1,4664);(NUF2,83540);(NOM1,64434);(SIVA1,10572);(FANCE,2178);(TSHZ1,10194);(DTX3L,151636);(TBL3,10607);(H1FX,8971);(COASY,80347);(NCOA6,23054);(SPDL1,54908);(CEBPD,1052);(PSMD3,5709);(NOP58,51602);(RAN,5901);(HNRNPAB,3182);(HSF1,3297);(THAP11,57215);(SPATA13,221178);(SERBP1,26135);(ERCC1,2067);(LHX2,9355);(ZNF550,162972);(TUBA1C,84790);(POU3F2,5454)	0.991693	0.560015	0.00222993	-	27	(KDM4A,9682);(NAB1,4664);(NUF2,83540);(NOM1,64434);(SIVA1,10572);(FANCE,2178);(TSHZ1,10194);(DTX3L,151636);(TBL3,10607);(H1FX,8971);(COASY,80347);(NCOA6,23054);(SPDL1,54908);(CEBPD,1052);(PSMD3,5709);(NOP58,51602);(RAN,5901);(HNRNPAB,3182);(HSF1,3297);(THAP11,57215);(SPATA13,221178);(SERBP1,26135);(ERCC1,2067);(LHX2,9355);(ZNF550,162972);(TUBA1C,84790);(POU3F2,5454)	0.991693	0.560015	0.00222993	-	5426	-
GO:0030529	ribonucleoprotein complex	8	(ACTB,60);(RPS3A,6189);(YBX1,4904);(RPS4X,6191);(RPS7,6201);(RPS6,6194);(RPS9,6203);(RPS8,6202)	9.43644	2.16125e-06	0.000135971	*	1	(HNRNPAB,3182)	1.71805	0.443097	0.00209396	-	1	(HNRNPAB,3182)	1.71805	0.443097	0.00209396	-	116	-
GO:0000462	maturation of SSU-rRNA from tricistronic rRNA transcript (SSU-rRNA, 5.8S rRNA, LSU-rRNA)	3	(RPS24,6229);(RPS19,6223);(RPS8,6202)	82.097	3.77652e-06	0.00013937	*	0	-	-	1	1	-	0	-	-	1	1	-	5	-
GO:0042176	regulation of protein catabolic process	4	(PSMD1,5707);(PSMD3,5709);(CDC42,998);(ODC1,4953)	32.1949	6.02993e-06	0.00014277	*	3	(PSMD1,5707);(PSMD3,5709);(CDC42,998)	35.1694	7.90058e-05	2.71942e-05	-	3	(PSMD1,5707);(PSMD3,5709);(CDC42,998)	35.1694	7.90058e-05	2.71942e-05	-	17	-
GO:0022624	proteasome accessory complex	4	(PSMD1,5707);(PSMD3,5709);(PSMD8,5714);(PSMC6,5706)	30.4063	7.70889e-06	0.000146169	*	2	(PSMD1,5707);(PSMD3,5709)	22.1437	0.00361632	7.47841e-05	-	2	(PSMD1,5707);(PSMD3,5709)	22.1437	0.00361632	7.47841e-05	-	18	-
GO:0002474	antigen processing and presentation of peptide antigen via MHC class I	7	(PSMD1,5707);(PSMD3,5709);(UBB,7314);(RPS27A,6233);(PSMD8,5714);(CANX,821);(PSMC6,5706)	9.67473	8.09975e-06	0.000149568	*	2	(PSMD1,5707);(PSMD3,5709)	4.02613	0.0884199	0.00118295	-	2	(PSMD1,5707);(PSMD3,5709)	4.02613	0.0884199	0.00118295	-	99	-
GO:0043066	negative regulation of apoptotic process	14	(RPS3A,6189);(PSMD1,5707);(PSMD3,5709);(UBB,7314);(MAPK8,5599);(RPS27A,6233);(MYC,4609);(PSMD8,5714);(RPS6,6194);(NME2,4831);(PLK1,5347);(SPHK2,56848);(SRC,6714);(PSMC6,5706)	4.11072	8.17565e-06	0.000152968	*	4	(SERPINB2,5055);(PSMD1,5707);(PSMD3,5709);(NUAK2,81788)	1.71067	0.206341	0.00165885	-	4	(SERPINB2,5055);(PSMD1,5707);(PSMD3,5709);(NUAK2,81788)	1.71067	0.206341	0.00165885	-	466	-
GO:0051436	negative regulation of ubiquitin-protein ligase activity involved in mitotic cell cycle	6	(PSMD1,5707);(PSMD3,5709);(UBB,7314);(RPS27A,6233);(PSMD8,5714);(PSMC6,5706)	12.4389	8.63577e-06	0.000156367	*	2	(PSMD1,5707);(PSMD3,5709)	6.0392	0.0434196	0.000775036	-	2	(PSMD1,5707);(PSMD3,5709)	6.0392	0.0434196	0.000775036	-	66	-
GO:0006977	DNA damage response, signal transduction by p53 class mediator resulting in cell cycle arrest	6	(PSMD1,5707);(PSMD3,5709);(UBB,7314);(RPS27A,6233);(PSMD8,5714);(PSMC6,5706)	12.0731	1.02796e-05	0.000159766	*	2	(PSMD1,5707);(PSMD3,5709)	5.86157	0.0458178	0.000805629	-	2	(PSMD1,5707);(PSMD3,5709)	5.86157	0.0458178	0.000805629	-	68	-
GO:0000028	ribosomal small subunit assembly	3	(RPS14,6208);(RPS6,6194);(RPS19,6223)	58.6407	1.30766e-05	0.000163165	*	0	-	-	1	1	-	0	-	-	1	1	-	7	-
GO:0002479	antigen processing and presentation of exogenous peptide antigen via MHC class I, TAP-dependent	6	(PSMD1,5707);(PSMD3,5709);(UBB,7314);(RPS27A,6233);(PSMD8,5714);(PSMC6,5706)	10.8022	1.95744e-05	0.000166565	*	2	(PSMD1,5707);(PSMD3,5709)	5.24457	0.0558777	0.000917805	-	2	(PSMD1,5707);(PSMD3,5709)	5.24457	0.0558777	0.000917805	-	76	-
GO:0008135	translation factor activity, nucleic acid binding	4	(EIF1AX,1964);(EIF2S3,1968);(GCN1L1,10985);(EIF2S2,8894)	22.8047	2.58739e-05	0.000169964	*	0	-	-	1	1	-	0	-	-	1	1	-	24	-
GO:0042590	antigen processing and presentation of exogenous peptide antigen via MHC class I	6	(PSMD1,5707);(PSMD3,5709);(UBB,7314);(RPS27A,6233);(PSMD8,5714);(PSMC6,5706)	10.2621	2.62711e-05	0.000173363	*	2	(PSMD1,5707);(PSMD3,5709)	4.98234	0.0611717	0.000955197	-	2	(PSMD1,5707);(PSMD3,5709)	4.98234	0.0611717	0.000955197	-	80	-
GO:0000209	protein polyubiquitination	7	(PSMD1,5707);(PSMD3,5709);(UBB,7314);(RPS27A,6233);(PSMD8,5714);(PSMC6,5706);(RNF20,56254)	8.04873	2.70059e-05	0.000176763	*	2	(PSMD1,5707);(PSMD3,5709)	3.34947	0.120177	0.00134951	-	2	(PSMD1,5707);(PSMD3,5709)	3.34947	0.120177	0.00134951	-	119	-
GO:0003743	translation initiation factor activity	5	(EIF1AX,1964);(EIF2S3,1968);(EIF3M,10480);(EIF4A2,1974);(EIF2S2,8894)	13.1566	3.81648e-05	0.000183561	*	0	-	-	1	1	-	0	-	-	1	1	-	52	-
GO:0006521	regulation of cellular amino acid metabolic process	5	(PSMD1,5707);(PSMD3,5709);(PSMD8,5714);(PSMC6,5706);(ODC1,4953)	13.1566	3.81648e-05	0.000180162	*	2	(PSMD1,5707);(PSMD3,5709)	7.66513	0.0280741	0.00051669	-	2	(PSMD1,5707);(PSMD3,5709)	7.66513	0.0280741	0.00051669	-	52	-
GO:0019843	rRNA binding	4	(RPS11,6205);(RPS18,6222);(RPS4X,6191);(RPS9,6203)	20.2709	4.20133e-05	0.00018696	*	0	-	-	1	1	-	0	-	-	1	1	-	27	-
GO:1990077	primosome complex	2	(PRIM1,5557);(PRIM2,5558)	136.828	5.30174e-05	0.00019036	*	0	-	-	1	1	-	0	-	-	1	1	-	2	-
GO:0051219	phosphoprotein binding	4	(THRAP3,9967);(RB1,5925);(SRC,6714);(PAFAH1B1,5048)	17.6553	7.36379e-05	0.000193759	*	1	(TBK1,29110)	6.42882	0.1445	0.00144129	-	1	(TBK1,29110)	6.42882	0.1445	0.00144129	-	31	-
GO:0005200	structural constituent of cytoskeleton	6	(ACTB,60);(TUBA1C,84790);(YEATS4,8089);(VIM,7431);(DMD,1756);(ACTR2,10097)	8.29263	8.74713e-05	0.000197158	*	3	(KRT31,3881);(TUBA1C,84790);(YEATS4,8089)	6.0392	0.0135581	0.00023795	-	3	(KRT31,3881);(TUBA1C,84790);(YEATS4,8089)	6.0392	0.0135581	0.00023795	-	99	-
GO:0005838	proteasome regulatory particle	3	(PSMD1,5707);(PSMD3,5709);(PSMD8,5714)	31.5758	0.000103471	0.000200557	*	2	(PSMD1,5707);(PSMD3,5709)	30.6605	0.00187393	4.75899e-05	-	2	(PSMD1,5707);(PSMD3,5709)	30.6605	0.00187393	4.75899e-05	-	13	-
GO:0034166	toll-like receptor 10 signaling pathway	5	(MAPK14,1432);(UBB,7314);(MAPK8,5599);(RPS27A,6233);(NFKBIB,4793)	10.3658	0.00012093	0.000207356	*	0	-	-	1	1	-	0	-	-	1	1	-	66	-
GO:0034146	toll-like receptor 5 signaling pathway	5	(MAPK14,1432);(UBB,7314);(MAPK8,5599);(RPS27A,6233);(NFKBIB,4793)	10.3658	0.00012093	0.000203957	*	0	-	-	1	1	-	0	-	-	1	1	-	66	-
GO:0042981	regulation of apoptotic process	7	(PSMD1,5707);(PSMD3,5709);(UBB,7314);(SERBP1,26135);(RPS27A,6233);(PSMD8,5714);(PSMC6,5706)	6.30131	0.000127705	0.000210755	*	3	(PSMD1,5707);(PSMD3,5709);(SERBP1,26135)	3.93342	0.041089	0.000768237	-	3	(PSMD1,5707);(PSMD3,5709);(SERBP1,26135)	3.93342	0.041089	0.000768237	-	152	-
GO:0018105	peptidyl-serine phosphorylation	5	(TLK2,11011);(MAPK14,1432);(MAPK8,5599);(PLK1,5347);(SRC,6714)	9.9151	0.000149435	0.000214155	*	0	-	-	1	1	-	0	-	-	1	1	-	69	-
GO:1902083	negative regulation of peptidyl-cysteine S-nitrosylation	2	(DMD,1756);(SNTA1,6640)	91.2189	0.000158289	0.000220953	*	0	-	-	1	1	-	0	-	-	1	1	-	3	-
GO:0000056	ribosomal small subunit export from nucleus	2	(RAN,5901);(RPS15,6209)	91.2189	0.000158289	0.000217554	*	1	(RAN,5901)	66.4312	0.0149786	0.000326331	-	1	(RAN,5901)	66.4312	0.0149786	0.000326331	-	3	-
GO:0034332	adherens junction organization	4	(ACTB,60);(CTNND1,1500);(SRC,6714);(CDC42,998)	14.403	0.000166044	0.000224352	*	1	(CDC42,998)	5.24457	0.174154	0.00155347	-	1	(CDC42,998)	5.24457	0.174154	0.00155347	-	38	-
GO:0038123	toll-like receptor TLR1:TLR2 signaling pathway	5	(MAPK14,1432);(UBB,7314);(MAPK8,5599);(RPS27A,6233);(NFKBIB,4793)	9.50197	0.000182815	0.000231151	*	0	-	-	1	1	-	0	-	-	1	1	-	72	-
GO:0038124	toll-like receptor TLR6:TLR2 signaling pathway	5	(MAPK14,1432);(UBB,7314);(MAPK8,5599);(RPS27A,6233);(NFKBIB,4793)	9.50197	0.000182815	0.000227752	*	0	-	-	1	1	-	0	-	-	1	1	-	72	-
GO:0034162	toll-like receptor 9 signaling pathway	5	(MAPK14,1432);(UBB,7314);(MAPK8,5599);(RPS27A,6233);(NFKBIB,4793)	9.37181	0.000195116	0.00023455	*	0	-	-	1	1	-	0	-	-	1	1	-	73	-
GO:0050998	nitric-oxide synthase binding	3	(ACTB,60);(DMD,1756);(SNTA1,6640)	25.6553	0.000199372	0.00023795	*	0	-	-	1	1	-	0	-	-	1	1	-	16	-
GO:0034134	toll-like receptor 2 signaling pathway	5	(MAPK14,1432);(UBB,7314);(MAPK8,5599);(RPS27A,6233);(NFKBIB,4793)	9.24516	0.000208038	0.000241349	*	0	-	-	1	1	-	0	-	-	1	1	-	74	-
GO:0035666	TRIF-dependent toll-like receptor signaling pathway	5	(MAPK14,1432);(UBB,7314);(MAPK8,5599);(RPS27A,6233);(NFKBIB,4793)	9.00187	0.00023583	0.000244748	*	1	(TBK1,29110)	2.62228	0.318251	0.0018968	-	1	(TBK1,29110)	2.62228	0.318251	0.0018968	-	76	-
GO:0006891	intra-Golgi vesicle-mediated transport	3	(COPB2,9276);(COPB1,1315);(COPZ1,22818)	24.1462	0.000240803	0.000251547	*	4	(COPB2,9276);(NAPA,8775);(COPB1,1315);(COPZ1,22818)	46.8926	1.34384e-06	1.69964e-05	*	4	(COPB2,9276);(NAPA,8775);(COPB1,1315);(COPZ1,22818)	46.8926	1.34384e-06	1.69964e-05	*	17	-
GO:0075733	intracellular transport of virus	3	(UBB,7314);(RPS27A,6233);(RAN,5901)	24.1462	0.000240803	0.000248147	*	1	(RAN,5901)	11.7231	0.081996	0.00111496	-	1	(RAN,5901)	11.7231	0.081996	0.00111496	-	17	-
GO:0007249	I-kappaB kinase/NF-kappaB signaling	4	(MAP3K14,9020);(UBB,7314);(RPS27A,6233);(PTPLAD1,51495)	13.0313	0.000246157	0.000254946	*	2	(TBK1,29110);(MAP3K14,9020)	9.49017	0.0188262	0.000333129	-	2	(TBK1,29110);(MAP3K14,9020)	9.49017	0.0188262	0.000333129	-	42	-
GO:0002756	MyD88-independent toll-like receptor signaling pathway	5	(MAPK14,1432);(UBB,7314);(MAPK8,5599);(RPS27A,6233);(NFKBIB,4793)	8.77105	0.000266359	0.000258345	-	1	(TBK1,29110)	2.55504	0.325104	0.00191379	-	1	(TBK1,29110)	2.55504	0.325104	0.00191379	-	78	-
GO:0034138	toll-like receptor 3 signaling pathway	5	(MAPK14,1432);(UBB,7314);(MAPK8,5599);(RPS27A,6233);(NFKBIB,4793)	8.55177	0.0002998	0.000261745	-	1	(TBK1,29110)	2.49117	0.331889	0.00192059	-	1	(TBK1,29110)	2.49117	0.331889	0.00192059	-	80	-
GO:0016013	syntrophin complex	2	(DMD,1756);(SNTA1,6640)	68.4142	0.000315059	0.00028214	-	0	-	-	1	1	-	0	-	-	1	1	-	4	-
GO:0007000	nucleolus organization	2	(RPS19,6223);(PES1,23481)	68.4142	0.000315059	0.000278741	-	0	-	-	1	1	-	0	-	-	1	1	-	4	-
GO:0030490	maturation of SSU-rRNA	2	(RPS14,6208);(RPS19,6223)	68.4142	0.000315059	0.000275342	-	0	-	-	1	1	-	0	-	-	1	1	-	4	-
GO:0051683	establishment of Golgi localization	2	(COPG1,22820);(CDC42,998)	68.4142	0.000315059	0.000271942	-	2	(COPG1,22820);(CDC42,998)	99.6467	0.000148455	3.05935e-05	-	2	(COPG1,22820);(CDC42,998)	99.6467	0.000148455	3.05935e-05	-	4	-
GO:0003896	DNA primase activity	2	(PRIM1,5557);(PRIM2,5558)	68.4142	0.000315059	0.000268543	-	0	-	-	1	1	-	0	-	-	1	1	-	4	-
GO:0071922	regulation of cohesin localization to chromatin	2	(HDAC8,55869);(RB1,5925)	68.4142	0.000315059	0.000265144	-	0	-	-	1	1	-	0	-	-	1	1	-	4	-
GO:0002755	MyD88-dependent toll-like receptor signaling pathway	5	(MAPK14,1432);(UBB,7314);(MAPK8,5599);(RPS27A,6233);(NFKBIB,4793)	8.24267	0.000355814	0.000285539	-	0	-	-	1	1	-	0	-	-	1	1	-	83	-
GO:0033119	negative regulation of RNA splicing	2	(RPS26,6231);(RPS13,6207)	54.7313	0.00052258	0.000295737	-	0	-	-	1	1	-	0	-	-	1	1	-	5	-
GO:0002181	cytoplasmic translation	2	(RPS3A,6189);(RPS7,6201)	54.7313	0.00052258	0.000292338	-	0	-	-	1	1	-	0	-	-	1	1	-	5	-
GO:0006269	DNA replication, synthesis of RNA primer	2	(PRIM1,5557);(PRIM2,5558)	54.7313	0.00052258	0.000288939	-	0	-	-	1	1	-	0	-	-	1	1	-	5	-
GO:0000086	G2/M transition of mitotic cell cycle	6	(UBB,7314);(RPS27A,6233);(PLK1,5347);(CKAP5,9793);(SKP1,6500);(PAFAH1B1,5048)	5.90626	0.000552633	0.000299137	-	1	(CKAP5,9793)	1.43377	0.504343	0.00218574	-	1	(CKAP5,9793)	1.43377	0.504343	0.00218574	-	139	-
GO:0043234	protein complex	9	(ACTB,60);(MYC,4609);(GOPC,57120);(BRCA2,675);(CANX,821);(DMD,1756);(CKAP5,9793);(HSF1,3297);(SNTA1,6640)	3.8483	0.000581189	0.000302536	-	3	(CKAP5,9793);(HSF1,3297);(SNX4,8723)	1.86838	0.216927	0.00168264	-	3	(CKAP5,9793);(HSF1,3297);(SNX4,8723)	1.86838	0.216927	0.00168264	-	320	-
GO:0051403	stress-activated MAPK cascade	4	(MAPK14,1432);(UBB,7314);(MAPK8,5599);(RPS27A,6233)	10.1354	0.000649987	0.000305935	-	0	-	-	1	1	-	0	-	-	1	1	-	54	-
GO:0000922	spindle pole	5	(MAPK14,1432);(SGOL1,151648);(SPDL1,54908);(PLK1,5347);(CKAP5,9793)	7.20149	0.000662182	0.000309334	-	2	(SPDL1,54908);(CKAP5,9793)	4.19565	0.082419	0.00113876	-	2	(SPDL1,54908);(CKAP5,9793)	4.19565	0.082419	0.00113876	-	95	-
GO:0034142	toll-like receptor 4 signaling pathway	5	(MAPK14,1432);(UBB,7314);(MAPK8,5599);(RPS27A,6233);(NFKBIB,4793)	7.12648	0.000694517	0.000312734	-	1	(TBK1,29110)	2.07597	0.383793	0.00201917	-	1	(TBK1,29110)	2.07597	0.383793	0.00201917	-	96	-
GO:0019901	protein kinase binding	9	(ACTB,60);(IQGAP1,8826);(PTPN1,5770);(CTNND1,1500);(RPS6,6194);(NME2,4831);(RPS19,6223);(PLK1,5347);(CDC42,998)	3.73168	0.000723722	0.000316133	-	1	(CDC42,998)	0.60392	0.812716	0.00238969	-	1	(CDC42,998)	0.60392	0.812716	0.00238969	-	330	-
GO:0003723	RNA binding	10	(RPS3A,6189);(YBX1,4904);(MRPL23,6150);(RPS14,6208);(RPS7,6201);(RPL38,6169);(RPS16,6217);(CAPRIN1,4076);(EIF2S2,8894);(RPS15A,6210)	3.41218	0.000735485	0.000319532	-	1	(HNRNPAB,3182)	0.496991	0.869914	0.00242369	-	1	(HNRNPAB,3182)	0.496991	0.869914	0.00242369	-	401	-
GO:0006924	activation-induced cell death of T cells	2	(RPS6,6194);(SIVA1,10572)	45.6095	0.000780114	0.00032973	-	1	(SIVA1,10572)	33.2156	0.0297352	0.000591475	-	1	(SIVA1,10572)	33.2156	0.0297352	0.000591475	-	6	-
GO:0048024	regulation of mRNA splicing, via spliceosome	2	(SRPK1,6732);(SRPK2,6733)	45.6095	0.000780114	0.000326331	-	0	-	-	1	1	-	0	-	-	1	1	-	6	-
GO:0072384	organelle transport along microtubule	2	(COPG1,22820);(CDC42,998)	45.6095	0.000780114	0.000322932	-	2	(COPG1,22820);(CDC42,998)	66.4312	0.000368715	3.39928e-05	-	2	(COPG1,22820);(CDC42,998)	66.4312	0.000368715	3.39928e-05	-	6	-
GO:0000502	proteasome complex	4	(PSMD1,5707);(PSMD3,5709);(PSMD8,5714);(PSMC6,5706)	9.12189	0.000968944	0.000333129	-	2	(PSMD1,5707);(PSMD3,5709)	6.64312	0.0365239	0.000690054	-	2	(PSMD1,5707);(PSMD3,5709)	6.64312	0.0365239	0.000690054	-	60	-
GO:0007097	nuclear migration	2	(PAFAH1B1,5048);(CDC42,998)	39.0938	0.00108693	0.000336529	-	1	(CDC42,998)	28.4705	0.0346053	0.00065946	-	1	(CDC42,998)	28.4705	0.0346053	0.00065946	-	7	-
GO:0005813	centrosome	9	(ATP6V1D,51382);(DCTN4,51164);(SGOL1,151648);(MPHOSPH9,10198);(BRCA2,675);(NME2,4831);(PLK1,5347);(CKAP5,9793);(PAFAH1B1,5048)	3.48854	0.00116168	0.000339928	-	1	(CKAP5,9793)	0.564571	0.833544	0.00239989	-	1	(CKAP5,9793)	0.564571	0.833544	0.00239989	-	353	-
GO:0031252	cell leading edge	3	(IQGAP1,8826);(VIM,7431);(PAFAH1B1,5048)	14.1547	0.00121364	0.000343327	-	0	-	-	1	1	-	0	-	-	1	1	-	29	-
GO:0002224	toll-like receptor signaling pathway	5	(MAPK14,1432);(UBB,7314);(MAPK8,5599);(RPS27A,6233);(NFKBIB,4793)	6.21947	0.00128211	0.000346726	-	1	(TBK1,29110)	1.81176	0.425925	0.00208376	-	1	(TBK1,29110)	1.81176	0.425925	0.00208376	-	110	-
GO:0007346	regulation of mitotic cell cycle	3	(RB1,5925);(PLK1,5347);(MAEA,10296)	13.6828	0.00134132	0.000350126	-	0	-	-	1	1	-	0	-	-	1	1	-	30	-
GO:0006417	regulation of translation	4	(GCN1L1,10985);(RPS14,6208);(RPL38,6169);(RPS9,6203)	8.16886	0.00146425	0.000353525	-	0	-	-	1	1	-	0	-	-	1	1	-	67	-
GO:0043005	neuron projection	6	(IQGAP1,8826);(UBB,7314);(GPI,2821);(VIM,7431);(SRC,6714);(CDC42,998)	4.801	0.00161809	0.000356924	-	1	(CDC42,998)	1.16546	0.578617	0.00225032	-	1	(CDC42,998)	1.16546	0.578617	0.00225032	-	171	-
GO:0045182	translation regulator activity	2	(RPS14,6208);(RPS9,6203)	30.4063	0.00184552	0.000360324	-	0	-	-	1	1	-	0	-	-	1	1	-	9	-
GO:0007067	mitotic nuclear division	7	(SGOL1,151648);(YEATS4,8089);(RPS6,6194);(PLK1,5347);(RAN,5901);(CKAP5,9793);(PAFAH1B1,5048)	4.00753	0.00189371	0.000363723	-	4	(NUF2,83540);(RAN,5901);(CKAP5,9793);(YEATS4,8089)	3.33546	0.0322935	0.000605072	-	4	(NUF2,83540);(RAN,5901);(CKAP5,9793);(YEATS4,8089)	3.33546	0.0322935	0.000605072	-	239	-
GO:0006886	intracellular protein transport	6	(COPB2,9276);(COPA,1314);(COPG1,22820);(COPB1,1315);(ARCN1,372);(COPZ1,22818)	4.58643	0.00203869	0.000367122	-	8	(COPB2,9276);(NAPA,8775);(COPA,1314);(COPG1,22820);(COPB1,1315);(ARCN1,372);(COPZ1,22818);(SNX4,8723)	8.90697	3.26688e-06	2.03957e-05	*	8	(COPB2,9276);(NAPA,8775);(COPA,1314);(COPG1,22820);(COPB1,1315);(ARCN1,372);(COPZ1,22818);(SNX4,8723)	8.90697	3.26688e-06	2.03957e-05	*	179	-
GO:0042059	negative regulation of epidermal growth factor receptor signaling pathway	3	(UBB,7314);(RPS27A,6233);(CDC42,998)	11.4024	0.00228474	0.000370521	-	1	(CDC42,998)	5.53593	0.165787	0.00151948	-	1	(CDC42,998)	5.53593	0.165787	0.00151948	-	36	-
GO:0090136	epithelial cell-cell adhesion	2	(SRF,6722);(CDC42,998)	27.3657	0.00229587	0.00037732	-	1	(CDC42,998)	19.9293	0.0490711	0.000856618	-	1	(CDC42,998)	19.9293	0.0490711	0.000856618	-	10	-
GO:0031274	positive regulation of pseudopodium assembly	2	(CDC42EP2,10435);(CDC42,998)	27.3657	0.00229587	0.000373921	-	1	(CDC42,998)	19.9293	0.0490711	0.00084982	-	1	(CDC42,998)	19.9293	0.0490711	0.00084982	-	10	-
GO:0003697	single-stranded DNA binding	4	(YBX1,4904);(RAD51,5888);(BRCA2,675);(NME2,4831)	7.01684	0.00256189	0.000380719	-	1	(ERCC1,2067)	2.55504	0.325104	0.001907	-	1	(ERCC1,2067)	2.55504	0.325104	0.001907	-	78	-
GO:0097191	extrinsic apoptotic signaling pathway	3	(TNFRSF1B,7133);(WWOX,51741);(SIVA1,10572)	10.8022	0.0026709	0.000384119	-	1	(SIVA1,10572)	5.24457	0.174154	0.00156027	-	1	(SIVA1,10572)	5.24457	0.174154	0.00156027	-	38	-
GO:2000573	positive regulation of DNA biosynthetic process	2	(MYC,4609);(SRC,6714)	24.8779	0.00279265	0.000387518	-	0	-	-	1	1	-	0	-	-	1	1	-	11	-
GO:0071222	cellular response to lipopolysaccharide	4	(MAPK14,1432);(MAPK8,5599);(TNFRSF1B,7133);(SRC,6714)	6.84142	0.0028089	0.000390917	-	0	-	-	1	1	-	0	-	-	1	1	-	80	-
GO:0030521	androgen receptor signaling pathway	3	(THRAP3,9967);(RB1,5925);(RAN,5901)	10.5253	0.00287814	0.000394316	-	1	(RAN,5901)	5.11009	0.178307	0.00157387	-	1	(RAN,5901)	5.11009	0.178307	0.00157387	-	39	-
GO:0021766	hippocampus development	3	(NME2,4831);(SRF,6722);(PAFAH1B1,5048)	10.2621	0.00309503	0.000397716	-	0	-	-	1	1	-	0	-	-	1	1	-	40	-
GO:0019082	viral protein processing	2	(UBB,7314);(RPS27A,6233)	22.8047	0.00333518	0.000407914	-	0	-	-	1	1	-	0	-	-	1	1	-	12	-
GO:0051146	striated muscle cell differentiation	2	(MAPK14,1432);(RB1,5925)	22.8047	0.00333518	0.000404514	-	0	-	-	1	1	-	0	-	-	1	1	-	12	-
GO:0035518	histone H2A monoubiquitination	2	(CUL4B,8450);(SKP1,6500)	22.8047	0.00333518	0.000401115	-	0	-	-	1	1	-	0	-	-	1	1	-	12	-
GO:0043149	stress fiber assembly	2	(SRF,6722);(SRC,6714)	21.0505	0.00392276	0.000418111	-	0	-	-	1	1	-	0	-	-	1	1	-	13	-
GO:0030234	enzyme regulator activity	2	(PSMD1,5707);(PSMD3,5709)	21.0505	0.00392276	0.000414712	-	2	(PSMD1,5707);(PSMD3,5709)	30.6605	0.00187393	5.09892e-05	-	2	(PSMD1,5707);(PSMD3,5709)	30.6605	0.00187393	5.09892e-05	-	13	-
GO:0032479	regulation of type I interferon production	2	(UBB,7314);(RPS27A,6233)	21.0505	0.00392276	0.000411313	-	0	-	-	1	1	-	0	-	-	1	1	-	13	-
GO:0038096	Fc-gamma receptor signaling pathway involved in phagocytosis	4	(ACTB,60);(SRC,6714);(CDC42,998);(ACTR2,10097)	5.88509	0.00482184	0.000421511	-	1	(CDC42,998)	2.14294	0.374375	0.00200557	-	1	(CDC42,998)	2.14294	0.374375	0.00200557	-	93	-
GO:0016363	nuclear matrix	4	(SRPK1,6732);(YEATS4,8089);(ARFGEF1,10565);(MAEA,10296)	5.82248	0.0050081	0.000428309	-	1	(YEATS4,8089)	2.12014	0.37753	0.00200897	-	1	(YEATS4,8089)	2.12014	0.37753	0.00200897	-	94	-
GO:0006928	cellular component movement	4	(ACTB,60);(MAPK14,1432);(VIM,7431);(ACTR2,10097)	5.82248	0.0050081	0.00042491	-	0	-	-	1	1	-	0	-	-	1	1	-	94	-
GO:0016328	lateral plasma membrane	3	(IQGAP1,8826);(DMD,1756);(SNTA1,6640)	8.55177	0.00519313	0.000431708	-	0	-	-	1	1	-	0	-	-	1	1	-	48	-
GO:0051233	spindle midzone	2	(PLK1,5347);(CDC42,998)	18.2438	0.00523039	0.000441906	-	1	(CDC42,998)	13.2862	0.0727057	0.00106397	-	1	(CDC42,998)	13.2862	0.0727057	0.00106397	-	15	-
GO:0035267	NuA4 histone acetyltransferase complex	2	(ACTB,60);(YEATS4,8089)	18.2438	0.00523039	0.000438507	-	1	(YEATS4,8089)	13.2862	0.0727057	0.00106058	-	1	(YEATS4,8089)	13.2862	0.0727057	0.00106058	-	15	-
GO:0042307	positive regulation of protein import into nucleus	2	(MAPK14,1432);(UACA,55075)	18.2438	0.00523039	0.000435108	-	0	-	-	1	1	-	0	-	-	1	1	-	15	-
GO:0003924	GTPase activity	6	(EIF2S3,1968);(ARL1,400);(TUBA1C,84790);(RAN,5901);(RHOQ,23433);(CDC42,998)	3.69806	0.00585458	0.000445306	-	5	(RAN,5901);(CDC42,998);(ARL1,400);(TUBA1C,84790);(RAB7A,7879)	4.48859	0.00521453	0.000149568	-	5	(RAN,5901);(CDC42,998);(ARL1,400);(TUBA1C,84790);(RAB7A,7879)	4.48859	0.00521453	0.000149568	-	222	-
GO:0048821	erythrocyte development	2	(RPS6,6194);(SRF,6722)	17.1035	0.00594911	0.000455503	-	0	-	-	1	1	-	0	-	-	1	1	-	16	-
GO:0071398	cellular response to fatty acid	2	(NME2,4831);(SRC,6714)	17.1035	0.00594911	0.000452104	-	0	-	-	1	1	-	0	-	-	1	1	-	16	-
GO:0000132	establishment of mitotic spindle orientation	2	(SPDL1,54908);(PAFAH1B1,5048)	17.1035	0.00594911	0.000448705	-	1	(SPDL1,54908)	12.4558	0.0773624	0.00107417	-	1	(SPDL1,54908)	12.4558	0.0773624	0.00107417	-	16	-
GO:0007254	JNK cascade	3	(UBB,7314);(MAPK8,5599);(RPS27A,6233)	7.89394	0.00649655	0.000458903	-	0	-	-	1	1	-	0	-	-	1	1	-	52	-
GO:0031369	translation initiation factor binding	2	(EIF3M,10480);(RPS24,6229)	16.0975	0.00671021	0.000465701	-	0	-	-	1	1	-	0	-	-	1	1	-	17	-
GO:0045070	positive regulation of viral genome replication	2	(SRPK1,6732);(SRPK2,6733)	16.0975	0.00671021	0.000462302	-	0	-	-	1	1	-	0	-	-	1	1	-	17	-
GO:0007030	Golgi organization	3	(ARL1,400);(ARFGEF1,10565);(CDC42,998)	7.745	0.00685003	0.000469101	-	2	(CDC42,998);(ARL1,400)	7.52051	0.0290813	0.000523489	-	2	(CDC42,998);(ARL1,400)	7.52051	0.0290813	0.000523489	-	53	-
GO:0035690	cellular response to drug	3	(UMPS,7372);(MYC,4609);(NME2,4831)	7.60158	0.00721473	0.0004725	-	0	-	-	1	1	-	0	-	-	1	1	-	54	-
GO:0046469	platelet activating factor metabolic process	1	(PAFAH1B1,5048)	136.828	0.00730843	0.000584676	-	0	-	-	1	1	-	0	-	-	1	1	-	1	-
GO:0003117	regulation of vasoconstriction by circulating norepinephrine	1	(SNTA1,6640)	136.828	0.00730843	0.000581277	-	0	-	-	1	1	-	0	-	-	1	1	-	1	-
GO:0060265	positive regulation of respiratory burst involved in inflammatory response	1	(RPS19,6223)	136.828	0.00730843	0.000577877	-	0	-	-	1	1	-	0	-	-	1	1	-	1	-
GO:0021691	cerebellar Purkinje cell layer maturation	1	(ARCN1,372)	136.828	0.00730843	0.000574478	-	1	(ARCN1,372)	199.293	0.00501773	0.00014277	-	1	(ARCN1,372)	199.293	0.00501773	0.00014277	-	1	-
GO:0033593	BRCA2-MAGE-D1 complex	1	(BRCA2,675)	136.828	0.00730843	0.000571079	-	0	-	-	1	1	-	0	-	-	1	1	-	1	-
GO:1990264	peptidyl-tyrosine dephosphorylation involved in inactivation of protein kinase activity	1	(PTPN1,5770)	136.828	0.00730843	0.00056768	-	0	-	-	1	1	-	0	-	-	1	1	-	1	-
GO:0090230	regulation of centromere complex assembly	1	(RB1,5925)	136.828	0.00730843	0.00056428	-	0	-	-	1	1	-	0	-	-	1	1	-	1	-
GO:0033291	eukaryotic 80S initiation complex	1	(RPL38,6169)	136.828	0.00730843	0.000560881	-	0	-	-	1	1	-	0	-	-	1	1	-	1	-
GO:0090287	regulation of cellular response to growth factor stimulus	1	(DMD,1756)	136.828	0.00730843	0.000557482	-	0	-	-	1	1	-	0	-	-	1	1	-	1	-
GO:0045556	positive regulation of TRAIL biosynthetic process	1	(TNFRSF8,943)	136.828	0.00730843	0.000554083	-	0	-	-	1	1	-	0	-	-	1	1	-	1	-
GO:0046016	positive regulation of transcription by glucose	1	(SRF,6722)	136.828	0.00730843	0.000550683	-	0	-	-	1	1	-	0	-	-	1	1	-	1	-
GO:0034975	protein folding in endoplasmic reticulum	1	(DNAJC10,54431)	136.828	0.00730843	0.000547284	-	0	-	-	1	1	-	0	-	-	1	1	-	1	-
GO:0051660	establishment of centrosome localization	1	(PAFAH1B1,5048)	136.828	0.00730843	0.000543885	-	0	-	-	1	1	-	0	-	-	1	1	-	1	-
GO:0033387	putrescine biosynthetic process from ornithine	1	(ODC1,4953)	136.828	0.00730843	0.000540485	-	0	-	-	1	1	-	0	-	-	1	1	-	1	-
GO:0038066	p38MAPK cascade	1	(MAPK14,1432)	136.828	0.00730843	0.000537086	-	0	-	-	1	1	-	0	-	-	1	1	-	1	-
GO:0005175	CD27 receptor binding	1	(SIVA1,10572)	136.828	0.00730843	0.000533687	-	1	(SIVA1,10572)	199.293	0.00501773	0.000108777	-	1	(SIVA1,10572)	199.293	0.00501773	0.000108777	-	1	-
GO:0018106	peptidyl-histidine phosphorylation	1	(NME2,4831)	136.828	0.00730843	0.000530288	-	0	-	-	1	1	-	0	-	-	1	1	-	1	-
GO:0043004	cytoplasmic sequestering of CFTR protein	1	(GOPC,57120)	136.828	0.00730843	0.000526888	-	0	-	-	1	1	-	0	-	-	1	1	-	1	-
GO:0022605	oogenesis stage	1	(RPS6,6194)	136.828	0.00730843	0.000523489	-	0	-	-	1	1	-	0	-	-	1	1	-	1	-
GO:0006669	sphinganine-1-phosphate biosynthetic process	1	(SPHK2,56848)	136.828	0.00730843	0.00052009	-	0	-	-	1	1	-	0	-	-	1	1	-	1	-
GO:0090096	positive regulation of metanephric cap mesenchymal cell proliferation	1	(MYC,4609)	136.828	0.00730843	0.00051669	-	0	-	-	1	1	-	0	-	-	1	1	-	1	-
GO:0032427	GBD domain binding	1	(RHOQ,23433)	136.828	0.00730843	0.000513291	-	0	-	-	1	1	-	0	-	-	1	1	-	1	-
GO:0034463	90S preribosome assembly	1	(RPL38,6169)	136.828	0.00730843	0.000509892	-	0	-	-	1	1	-	0	-	-	1	1	-	1	-
GO:0004673	protein histidine kinase activity	1	(NME2,4831)	136.828	0.00730843	0.000506493	-	0	-	-	1	1	-	0	-	-	1	1	-	1	-
GO:0004586	ornithine decarboxylase activity	1	(ODC1,4953)	136.828	0.00730843	0.000503093	-	0	-	-	1	1	-	0	-	-	1	1	-	1	-
GO:0002183	cytoplasmic translational initiation	1	(EIF3M,10480)	136.828	0.00730843	0.000499694	-	0	-	-	1	1	-	0	-	-	1	1	-	1	-
GO:0033176	proton-transporting V-type ATPase complex	1	(ATP6V1D,51382)	136.828	0.00730843	0.000496295	-	0	-	-	1	1	-	0	-	-	1	1	-	1	-
GO:0035063	nuclear speck organization	1	(SRPK2,6733)	136.828	0.00730843	0.000492896	-	0	-	-	1	1	-	0	-	-	1	1	-	1	-
GO:0004590	orotidine-5'-phosphate decarboxylase activity	1	(UMPS,7372)	136.828	0.00730843	0.000489496	-	0	-	-	1	1	-	0	-	-	1	1	-	1	-
GO:0090284	positive regulation of protein glycosylation in Golgi	1	(ARFGEF1,10565)	136.828	0.00730843	0.000486097	-	0	-	-	1	1	-	0	-	-	1	1	-	1	-
GO:0004588	orotate phosphoribosyltransferase activity	1	(UMPS,7372)	136.828	0.00730843	0.000482698	-	0	-	-	1	1	-	0	-	-	1	1	-	1	-
GO:0030038	contractile actin filament bundle assembly	1	(SRF,6722)	136.828	0.00730843	0.000479298	-	0	-	-	1	1	-	0	-	-	1	1	-	1	-
GO:2001286	regulation of caveolin-mediated endocytosis	1	(SRC,6714)	136.828	0.00730843	0.000475899	-	0	-	-	1	1	-	0	-	-	1	1	-	1	-
GO:0017022	myosin binding	2	(ARFGEF1,10565);(DMD,1756)	15.2032	0.00751306	0.000588075	-	0	-	-	1	1	-	0	-	-	1	1	-	18	-
GO:0019900	kinase binding	3	(SGOL1,151648);(PIP5K1A,8394);(RB1,5925)	7.46336	0.00759076	0.000591475	-	0	-	-	1	1	-	0	-	-	1	1	-	55	-
GO:0003713	transcription coactivator activity	6	(TCERG1,10915);(THRAP3,9967);(RB1,5925);(RAN,5901);(NFKBIB,4793);(RNF20,56254)	3.44945	0.00812913	0.000594874	-	2	(NCOA6,23054);(RAN,5901)	1.67474	0.335904	0.00193419	-	2	(NCOA6,23054);(RAN,5901)	1.67474	0.335904	0.00193419	-	238	-
GO:0043015	gamma-tubulin binding	2	(BRCA2,675);(NME2,4831)	14.403	0.00835701	0.000601672	-	0	-	-	1	1	-	0	-	-	1	1	-	19	-
GO:0019068	virion assembly	2	(UBB,7314);(RPS27A,6233)	14.403	0.00835701	0.000598273	-	0	-	-	1	1	-	0	-	-	1	1	-	19	-
GO:0006184	GTP catabolic process	6	(EIF2S3,1968);(ARL1,400);(TUBA1C,84790);(RAN,5901);(RHOQ,23433);(CDC42,998)	3.40652	0.00861767	0.000605072	-	5	(RAN,5901);(CDC42,998);(ARL1,400);(TUBA1C,84790);(RAB7A,7879)	4.13472	0.0073281	0.000156367	-	5	(RAN,5901);(CDC42,998);(ARL1,400);(TUBA1C,84790);(RAB7A,7879)	4.13472	0.0073281	0.000156367	-	241	-
GO:0007264	small GTPase mediated signal transduction	7	(IQGAP1,8826);(ARL1,400);(PTPLAD1,51495);(ARHGAP33,115703);(RAN,5901);(RHOQ,23433);(CDC42,998)	3.01194	0.00891872	0.000608471	-	4	(RAN,5901);(CDC42,998);(ARL1,400);(RAB7A,7879)	2.50684	0.076033	0.00106737	-	4	(RAN,5901);(CDC42,998);(ARL1,400);(RAB7A,7879)	2.50684	0.076033	0.00106737	-	318	-
GO:0006612	protein targeting to membrane	2	(ATG4C,84938);(CHM,1121)	13.6828	0.00924143	0.00061187	-	0	-	-	1	1	-	0	-	-	1	1	-	20	-
GO:0005524	ATP binding	19	(ACTB,60);(TLK2,11011);(MAPK14,1432);(MAP3K14,9020);(MAPK8,5599);(RAD51,5888);(THRAP3,9967);(SRPK1,6732);(PIP5K1A,8394);(NME2,4831);(EIF4A2,1974);(DHX15,1665);(PLK1,5347);(SPHK2,56848);(SRC,6714);(PSMC6,5706);(ACTR2,10097);(CHKB,1120);(SRPK2,6733)	1.78309	0.00971713	0.00061527	-	5	(PI4KA,5297);(TBK1,29110);(MAP3K14,9020);(COASY,80347);(NUAK2,81788)	0.683448	0.865291	0.00241689	-	5	(PI4KA,5297);(TBK1,29110);(MAP3K14,9020);(COASY,80347);(NUAK2,81788)	0.683448	0.865291	0.00241689	-	1458	-
GO:0005819	spindle	4	(INVS,27130);(RB1,5925);(PLK1,5347);(MAEA,10296)	4.801	0.00980329	0.000618669	-	1	(CBX1,10951)	1.74819	0.43743	0.00209056	-	1	(CBX1,10951)	1.74819	0.43743	0.00209056	-	114	-
GO:0045087	innate immune response	11	(ACTB,60);(MAPK14,1432);(UBB,7314);(MAPK8,5599);(RPS27A,6233);(SRPK1,6732);(SRC,6714);(CDC42,998);(NFKBIB,4793);(ACTR2,10097);(SRPK2,6733)	2.25316	0.00993491	0.000622068	-	3	(TBK1,29110);(TRIM62,55223);(CDC42,998)	0.895031	0.656475	0.00231831	-	3	(TBK1,29110);(TRIM62,55223);(CDC42,998)	0.895031	0.656475	0.00231831	-	668	-
GO:0032481	positive regulation of type I interferon production	3	(UBB,7314);(RPS27A,6233);(NFKBIB,4793)	6.72926	0.0100887	0.000625467	-	1	(TBK1,29110)	3.26711	0.264611	0.00179822	-	1	(TBK1,29110)	3.26711	0.264611	0.00179822	-	61	-
GO:0043393	regulation of protein binding	2	(PLK1,5347);(SRC,6714)	13.0313	0.0101657	0.000639065	-	0	-	-	1	1	-	0	-	-	1	1	-	21	-
GO:0032201	telomere maintenance via semi-conservative replication	2	(PRIM1,5557);(PRIM2,5558)	13.0313	0.0101657	0.000635665	-	0	-	-	1	1	-	0	-	-	1	1	-	21	-
GO:0043473	pigmentation	2	(ARCN1,372);(HPS3,84343)	13.0313	0.0101657	0.000632266	-	1	(ARCN1,372)	9.49017	0.100301	0.00122374	-	1	(ARCN1,372)	9.49017	0.100301	0.00122374	-	21	-
GO:0017134	fibroblast growth factor binding	2	(RPS2,6187);(RPS19,6223)	13.0313	0.0101657	0.000628867	-	0	-	-	1	1	-	0	-	-	1	1	-	21	-
GO:0030496	midbody	4	(IQGAP1,8826);(CTNND1,1500);(PLK1,5347);(CDC42,998)	4.67789	0.0107116	0.000642464	-	1	(CDC42,998)	1.70336	0.445909	0.00210755	-	1	(CDC42,998)	1.70336	0.445909	0.00210755	-	117	-
GO:0016197	endosomal transport	3	(UBB,7314);(RPS27A,6233);(CHMP2A,27243)	6.51564	0.011015	0.000645863	-	1	(CHMP2A,27243)	3.16339	0.271998	0.00181522	-	1	(CHMP2A,27243)	3.16339	0.271998	0.00181522	-	63	-
GO:0015630	microtubule cytoskeleton	4	(IQGAP1,8826);(PLK1,5347);(CKAP5,9793);(CDC42EP2,10435)	4.63825	0.0110261	0.000649262	-	1	(CKAP5,9793)	1.68893	0.448707	0.00211095	-	1	(CKAP5,9793)	1.68893	0.448707	0.00211095	-	118	-
GO:0000793	condensed chromosome	2	(RAD51,5888);(PES1,23481)	12.4389	0.0111292	0.000652662	-	0	-	-	1	1	-	0	-	-	1	1	-	22	-
GO:0034641	cellular nitrogen compound metabolic process	5	(PSMD1,5707);(PSMD3,5709);(PSMD8,5714);(PSMC6,5706);(ODC1,4953)	3.73848	0.0111308	0.000656061	-	4	(PSMD1,5707);(PSMD3,5709);(BCAT1,586);(BCKDHB,594)	4.35614	0.0135818	0.000244748	-	4	(PSMD1,5707);(PSMD3,5709);(BCAT1,586);(BCKDHB,594)	4.35614	0.0135818	0.000244748	-	183	-
GO:0006367	transcription initiation from RNA polymerase II promoter	5	(UBB,7314);(THRAP3,9967);(RPS27A,6233);(MYC,4609);(MED8,112950)	3.71816	0.0113763	0.00065946	-	1	(NCOA6,23054)	1.08312	0.605544	0.00226052	-	1	(NCOA6,23054)	1.08312	0.605544	0.00226052	-	184	-
GO:0005198	structural molecule activity	5	(COPB2,9276);(COPA,1314);(COPG1,22820);(COPB1,1315);(TUBA1C,84790)	3.67818	0.0118784	0.000662859	-	5	(COPB2,9276);(COPA,1314);(COPG1,22820);(COPB1,1315);(TUBA1C,84790)	5.35735	0.00245564	6.45863e-05	-	5	(COPB2,9276);(COPA,1314);(COPG1,22820);(COPB1,1315);(TUBA1C,84790)	5.35735	0.00245564	6.45863e-05	-	186	-
GO:0007059	chromosome segregation	3	(TLK2,11011);(SGOL1,151648);(SRPK1,6732)	6.31515	0.011989	0.000669658	-	1	(NUF2,83540)	3.06605	0.27931	0.00181861	-	1	(NUF2,83540)	3.06605	0.27931	0.00181861	-	65	-
GO:0000776	kinetochore	3	(SGOL1,151648);(PLK1,5347);(PAFAH1B1,5048)	6.31515	0.011989	0.000666259	-	0	-	-	1	1	-	0	-	-	1	1	-	65	-
GO:0005815	microtubule organizing center	4	(RAD51,5888);(RPS7,6201);(SPDL1,54908);(CDC42,998)	4.52325	0.012005	0.000673057	-	2	(SPDL1,54908);(CDC42,998)	3.29411	0.123493	0.00137671	-	2	(SPDL1,54908);(CDC42,998)	3.29411	0.123493	0.00137671	-	121	-
GO:0009306	protein secretion	2	(CANX,821);(PAFAH1B1,5048)	11.8981	0.0121312	0.000686654	-	0	-	-	1	1	-	0	-	-	1	1	-	23	-
GO:0051090	regulation of sequence-specific DNA binding transcription factor activity	2	(MAPK14,1432);(MAPK8,5599)	11.8981	0.0121312	0.000683255	-	0	-	-	1	1	-	0	-	-	1	1	-	23	-
GO:0007163	establishment or maintenance of cell polarity	2	(CDC42,998);(ACTR2,10097)	11.8981	0.0121312	0.000679856	-	1	(CDC42,998)	8.66493	0.109318	0.00129513	-	1	(CDC42,998)	8.66493	0.109318	0.00129513	-	23	-
GO:0007220	Notch receptor processing	2	(UBB,7314);(RPS27A,6233)	11.8981	0.0121312	0.000676457	-	0	-	-	1	1	-	0	-	-	1	1	-	23	-
GO:0006006	glucose metabolic process	4	(MAPK14,1432);(UBB,7314);(GPI,2821);(RPS27A,6233)	4.4497	0.0126876	0.000690054	-	0	-	-	1	1	-	0	-	-	1	1	-	123	-
GO:0051297	centrosome organization	2	(PLK1,5347);(CKAP5,9793)	11.4024	0.0131713	0.000703651	-	1	(CKAP5,9793)	8.30389	0.113793	0.00132912	-	1	(CKAP5,9793)	8.30389	0.113793	0.00132912	-	24	-
GO:0071479	cellular response to ionizing radiation	2	(MAPK14,1432);(RAD51,5888)	11.4024	0.0131713	0.000700252	-	0	-	-	1	1	-	0	-	-	1	1	-	24	-
GO:0000722	telomere maintenance via recombination	2	(PRIM1,5557);(PRIM2,5558)	11.4024	0.0131713	0.000696852	-	0	-	-	1	1	-	0	-	-	1	1	-	24	-
GO:0051491	positive regulation of filopodium assembly	2	(SRF,6722);(RHOQ,23433)	11.4024	0.0131713	0.000693453	-	0	-	-	1	1	-	0	-	-	1	1	-	24	-
GO:0071260	cellular response to mechanical stimulus	3	(MAP3K14,9020);(MAPK8,5599);(TNFRSF8,943)	5.94906	0.0140814	0.00070705	-	1	(MAP3K14,9020)	2.88831	0.293719	0.00183901	-	1	(MAP3K14,9020)	2.88831	0.293719	0.00183901	-	69	-
GO:0006270	DNA replication initiation	2	(PRIM1,5557);(PRIM2,5558)	10.9463	0.0142488	0.000713849	-	0	-	-	1	1	-	0	-	-	1	1	-	25	-
GO:0045787	positive regulation of cell cycle	2	(RPS15A,6210);(SRPK2,6733)	10.9463	0.0142488	0.000710449	-	0	-	-	1	1	-	0	-	-	1	1	-	25	-
GO:0010736	serum response element binding	1	(SRF,6722)	68.4142	0.0145638	0.000836223	-	0	-	-	1	1	-	0	-	-	1	1	-	2	-
GO:0016866	intramolecular transferase activity	1	(GPI,2821)	68.4142	0.0145638	0.000832823	-	0	-	-	1	1	-	0	-	-	1	1	-	2	-
GO:0031134	sister chromatid biorientation	1	(RB1,5925)	68.4142	0.0145638	0.000829424	-	0	-	-	1	1	-	0	-	-	1	1	-	2	-
GO:0006650	glycerophospholipid metabolic process	1	(PIP5K1A,8394)	68.4142	0.0145638	0.000826025	-	0	-	-	1	1	-	0	-	-	1	1	-	2	-
GO:0048257	3'-flap endonuclease activity	1	(MUS81,80198)	68.4142	0.0145638	0.000822626	-	0	-	-	1	1	-	0	-	-	1	1	-	2	-
GO:0010632	regulation of epithelial cell migration	1	(SRC,6714)	68.4142	0.0145638	0.000819226	-	0	-	-	1	1	-	0	-	-	1	1	-	2	-
GO:0016344	meiotic chromosome movement towards spindle pole	1	(ACTR2,10097)	68.4142	0.0145638	0.000815827	-	0	-	-	1	1	-	0	-	-	1	1	-	2	-
GO:0000466	maturation of 5.8S rRNA from tricistronic rRNA transcript (SSU-rRNA, 5.8S rRNA, LSU-rRNA)	1	(PES1,23481)	68.4142	0.0145638	0.000812428	-	0	-	-	1	1	-	0	-	-	1	1	-	2	-
GO:0051081	nuclear envelope disassembly	1	(PAFAH1B1,5048)	68.4142	0.0145638	0.000809028	-	0	-	-	1	1	-	0	-	-	1	1	-	2	-
GO:0030892	mitotic cohesin complex	1	(SGOL1,151648)	68.4142	0.0145638	0.000805629	-	0	-	-	1	1	-	0	-	-	1	1	-	2	-
GO:0071338	positive regulation of hair follicle cell proliferation	1	(CDC42,998)	68.4142	0.0145638	0.00080223	-	1	(CDC42,998)	99.6467	0.0100105	0.000210755	-	1	(CDC42,998)	99.6467	0.0100105	0.000210755	-	2	-
GO:0086001	cardiac muscle cell action potential	1	(DMD,1756)	68.4142	0.0145638	0.000798831	-	0	-	-	1	1	-	0	-	-	1	1	-	2	-
GO:1902202	regulation of hepatocyte growth factor receptor signaling pathway	1	(PTPN1,5770)	68.4142	0.0145638	0.000795431	-	0	-	-	1	1	-	0	-	-	1	1	-	2	-
GO:0014819	regulation of skeletal muscle contraction	1	(DMD,1756)	68.4142	0.0145638	0.000792032	-	0	-	-	1	1	-	0	-	-	1	1	-	2	-
GO:0017050	D-erythro-sphingosine kinase activity	1	(SPHK2,56848)	68.4142	0.0145638	0.000788633	-	0	-	-	1	1	-	0	-	-	1	1	-	2	-
GO:0097443	sorting endosome	1	(PTPN1,5770)	68.4142	0.0145638	0.000785234	-	0	-	-	1	1	-	0	-	-	1	1	-	2	-
GO:0002762	negative regulation of myeloid leukocyte differentiation	1	(NME2,4831)	68.4142	0.0145638	0.000781834	-	0	-	-	1	1	-	0	-	-	1	1	-	2	-
GO:1902255	positive regulation of intrinsic apoptotic signaling pathway by p53 class mediator	1	(UBB,7314)	68.4142	0.0145638	0.000778435	-	0	-	-	1	1	-	0	-	-	1	1	-	2	-
GO:0004347	glucose-6-phosphate isomerase activity	1	(GPI,2821)	68.4142	0.0145638	0.000775036	-	0	-	-	1	1	-	0	-	-	1	1	-	2	-
GO:0010256	endomembrane system organization	1	(ARFGEF1,10565)	68.4142	0.0145638	0.000771636	-	0	-	-	1	1	-	0	-	-	1	1	-	2	-
GO:0071393	cellular response to progesterone stimulus	1	(SRC,6714)	68.4142	0.0145638	0.000768237	-	0	-	-	1	1	-	0	-	-	1	1	-	2	-
GO:0007070	negative regulation of transcription from RNA polymerase II promoter during mitosis	1	(RB1,5925)	68.4142	0.0145638	0.000764838	-	0	-	-	1	1	-	0	-	-	1	1	-	2	-
GO:0090135	actin filament branching	1	(CDC42,998)	68.4142	0.0145638	0.000761439	-	1	(CDC42,998)	99.6467	0.0100105	0.000197158	-	1	(CDC42,998)	99.6467	0.0100105	0.000197158	-	2	-
GO:0001672	regulation of chromatin assembly or disassembly	1	(TLK2,11011)	68.4142	0.0145638	0.000758039	-	0	-	-	1	1	-	0	-	-	1	1	-	2	-
GO:0035305	negative regulation of dephosphorylation	1	(IQGAP1,8826)	68.4142	0.0145638	0.00075464	-	0	-	-	1	1	-	0	-	-	1	1	-	2	-
GO:0072422	signal transduction involved in DNA damage checkpoint	1	(CDC5L,988)	68.4142	0.0145638	0.000751241	-	0	-	-	1	1	-	0	-	-	1	1	-	2	-
GO:0048822	enucleate erythrocyte development	1	(MAEA,10296)	68.4142	0.0145638	0.000747841	-	0	-	-	1	1	-	0	-	-	1	1	-	2	-
GO:0002176	male germ cell proliferation	1	(EIF2S2,8894)	68.4142	0.0145638	0.000744442	-	0	-	-	1	1	-	0	-	-	1	1	-	2	-
GO:0033206	meiotic cytokinesis	1	(ACTR2,10097)	68.4142	0.0145638	0.000741043	-	0	-	-	1	1	-	0	-	-	1	1	-	2	-
GO:0044346	fibroblast apoptotic process	1	(MYC,4609)	68.4142	0.0145638	0.000737644	-	0	-	-	1	1	-	0	-	-	1	1	-	2	-
GO:0014835	myoblast differentiation involved in skeletal muscle regeneration	1	(MAPK14,1432)	68.4142	0.0145638	0.000734244	-	0	-	-	1	1	-	0	-	-	1	1	-	2	-
GO:0036035	osteoclast development	1	(PAFAH1B1,5048)	68.4142	0.0145638	0.000730845	-	0	-	-	1	1	-	0	-	-	1	1	-	2	-
GO:0019242	methylglyoxal biosynthetic process	1	(GPI,2821)	68.4142	0.0145638	0.000727446	-	0	-	-	1	1	-	0	-	-	1	1	-	2	-
GO:0060661	submandibular salivary gland formation	1	(CDC42,998)	68.4142	0.0145638	0.000724047	-	1	(CDC42,998)	99.6467	0.0100105	0.000173363	-	1	(CDC42,998)	99.6467	0.0100105	0.000173363	-	2	-
GO:0071987	WD40-repeat domain binding	1	(CDC5L,988)	68.4142	0.0145638	0.000720647	-	0	-	-	1	1	-	0	-	-	1	1	-	2	-
GO:0008481	sphinganine kinase activity	1	(SPHK2,56848)	68.4142	0.0145638	0.000717248	-	0	-	-	1	1	-	0	-	-	1	1	-	2	-
GO:0007179	transforming growth factor beta receptor signaling pathway	4	(UBB,7314);(RPS27A,6233);(MYC,4609);(SRC,6714)	4.2101	0.0152704	0.000839622	-	0	-	-	1	1	-	0	-	-	1	1	-	130	-
GO:0005844	polysome	2	(RPS4X,6191);(RPS6,6194)	10.5253	0.015363	0.000856618	-	0	-	-	1	1	-	0	-	-	1	1	-	26	-
GO:0045931	positive regulation of mitotic cell cycle	2	(BRCA2,675);(PAFAH1B1,5048)	10.5253	0.015363	0.000853219	-	0	-	-	1	1	-	0	-	-	1	1	-	26	-
GO:0043552	positive regulation of phosphatidylinositol 3-kinase activity	2	(SRC,6714);(CDC42,998)	10.5253	0.015363	0.00084982	-	1	(CDC42,998)	7.66513	0.122676	0.00136651	-	1	(CDC42,998)	7.66513	0.122676	0.00136651	-	26	-
GO:0070423	nucleotide-binding oligomerization domain containing signaling pathway	2	(UBB,7314);(RPS27A,6233)	10.5253	0.015363	0.000846421	-	0	-	-	1	1	-	0	-	-	1	1	-	26	-
GO:0005689	U12-type spliceosomal complex	2	(YBX1,4904);(DHX15,1665)	10.5253	0.015363	0.000843021	-	0	-	-	1	1	-	0	-	-	1	1	-	26	-
GO:0007173	epidermal growth factor receptor signaling pathway	5	(IQGAP1,8826);(UBB,7314);(RPS27A,6233);(SRC,6714);(CDC42,998)	3.42071	0.0158205	0.000860018	-	1	(CDC42,998)	0.996467	0.636358	0.00229451	-	1	(CDC42,998)	0.996467	0.636358	0.00229451	-	200	-
GO:0031295	T cell costimulation	3	(MAP3K14,9020);(SRC,6714);(CDC42,998)	5.62308	0.0163682	0.000863417	-	2	(MAP3K14,9020);(CDC42,998)	5.4601	0.0520202	0.000877014	-	2	(MAP3K14,9020);(CDC42,998)	5.4601	0.0520202	0.000877014	-	73	-
GO:0007219	Notch signaling pathway	4	(UBB,7314);(RPS27A,6233);(MYC,4609);(SKP1,6500)	4.11514	0.0164715	0.000866816	-	1	(DLK1,8788)	1.49845	0.48904	0.00216874	-	1	(DLK1,8788)	1.49845	0.48904	0.00216874	-	133	-
GO:0005978	glycogen biosynthetic process	2	(UBB,7314);(RPS27A,6233)	10.1354	0.0165135	0.000877014	-	0	-	-	1	1	-	0	-	-	1	1	-	27	-
GO:0061418	regulation of transcription from RNA polymerase II promoter in response to hypoxia	2	(UBB,7314);(RPS27A,6233)	10.1354	0.0165135	0.000873615	-	0	-	-	1	1	-	0	-	-	1	1	-	27	-
GO:0051149	positive regulation of muscle cell differentiation	2	(MAPK14,1432);(CDC42,998)	10.1354	0.0165135	0.000870216	-	1	(CDC42,998)	7.38124	0.127084	0.00138011	-	1	(CDC42,998)	7.38124	0.127084	0.00138011	-	27	-
GO:0043065	positive regulation of apoptotic process	6	(UBB,7314);(MAPK8,5599);(RPS27A,6233);(TNFRSF8,943);(RPS6,6194);(SRC,6714)	2.94255	0.016754	0.000880413	-	0	-	-	1	1	-	0	-	-	1	1	-	279	-
GO:0007265	Ras protein signal transduction	3	(MAPK14,1432);(RB1,5925);(SRC,6714)	5.5471	0.0169705	0.000883813	-	0	-	-	1	1	-	0	-	-	1	1	-	74	-
GO:0045184	establishment of protein localization	2	(CHMP2A,27243);(PLK1,5347)	9.77345	0.0176997	0.000887212	-	1	(CHMP2A,27243)	7.11762	0.131471	0.0013971	-	1	(CHMP2A,27243)	7.11762	0.131471	0.0013971	-	28	-
GO:0044325	ion channel binding	3	(GOPC,57120);(SNTA1,6640);(SRC,6714)	5.33097	0.0188512	0.000890611	-	0	-	-	1	1	-	0	-	-	1	1	-	77	-
GO:0043967	histone H4 acetylation	2	(BRCA2,675);(YEATS4,8089)	9.43644	0.0189209	0.00089401	-	1	(YEATS4,8089)	6.87219	0.135835	0.0014073	-	1	(YEATS4,8089)	6.87219	0.135835	0.0014073	-	29	-
GO:0007017	microtubule-based process	2	(TUBA1C,84790);(PAFAH1B1,5048)	9.12189	0.0201765	0.000900809	-	1	(TUBA1C,84790)	6.64312	0.140179	0.0014345	-	1	(TUBA1C,84790)	6.64312	0.140179	0.0014345	-	30	-
GO:0010332	response to gamma radiation	2	(MYC,4609);(BRCA2,675)	9.12189	0.0201765	0.00089741	-	0	-	-	1	1	-	0	-	-	1	1	-	30	-
GO:0009615	response to virus	4	(SIVA1,10572);(SRC,6714);(RPS15A,6210);(ODC1,4953)	3.85432	0.0204242	0.000904208	-	3	(SIVA1,10572);(TBK1,29110);(IFITM1,8519)	4.21043	0.0346573	0.000679856	-	3	(SIVA1,10572);(TBK1,29110);(IFITM1,8519)	4.21043	0.0346573	0.000679856	-	142	-
GO:0003729	mRNA binding	3	(RPS2,6187);(RPS26,6231);(RPS13,6207)	5.13106	0.020843	0.000907608	-	1	(HNRNPAB,3182)	2.49117	0.331889	0.00192399	-	1	(HNRNPAB,3182)	2.49117	0.331889	0.00192399	-	80	-
GO:0007093	mitotic cell cycle checkpoint	2	(RPS6,6194);(RB1,5925)	8.82764	0.0214661	0.000914406	-	0	-	-	1	1	-	0	-	-	1	1	-	31	-
GO:0006271	DNA strand elongation involved in DNA replication	2	(PRIM1,5557);(PRIM2,5558)	8.82764	0.0214661	0.000911007	-	0	-	-	1	1	-	0	-	-	1	1	-	31	-
GO:0048471	perinuclear region of cytoplasm	9	(TLK2,11011);(RAD51,5888);(SERBP1,26135);(TNFRSF1B,7133);(ARFGEF1,10565);(RPS6,6194);(NME2,4831);(PAFAH1B1,5048);(UACA,55075)	2.20296	0.0216477	0.000917805	-	1	(SERBP1,26135)	0.356518	0.942488	0.00244748	-	1	(SERBP1,26135)	0.356518	0.942488	0.00244748	-	559	-
GO:0006207	'de novo' pyrimidine nucleobase biosynthetic process	1	(UMPS,7372)	45.6095	0.0217666	0.00106397	-	0	-	-	1	1	-	0	-	-	1	1	-	3	-
GO:0030478	actin cap	1	(ACTR2,10097)	45.6095	0.0217666	0.00106058	-	0	-	-	1	1	-	0	-	-	1	1	-	3	-
GO:0000942	condensed nuclear chromosome outer kinetochore	1	(PLK1,5347)	45.6095	0.0217666	0.00105718	-	0	-	-	1	1	-	0	-	-	1	1	-	3	-
GO:0004705	JUN kinase activity	1	(MAPK8,5599)	45.6095	0.0217666	0.00105378	-	0	-	-	1	1	-	0	-	-	1	1	-	3	-
GO:0090400	stress-induced premature senescence	1	(MAPK14,1432)	45.6095	0.0217666	0.00105038	-	0	-	-	1	1	-	0	-	-	1	1	-	3	-
GO:0005850	eukaryotic translation initiation factor 2 complex	1	(EIF2S2,8894)	45.6095	0.0217666	0.00104698	-	0	-	-	1	1	-	0	-	-	1	1	-	3	-
GO:0033146	regulation of intracellular estrogen receptor signaling pathway	1	(SRC,6714)	45.6095	0.0217666	0.00104358	-	0	-	-	1	1	-	0	-	-	1	1	-	3	-
GO:0030951	establishment or maintenance of microtubule cytoskeleton polarity	1	(CKAP5,9793)	45.6095	0.0217666	0.00104018	-	1	(CKAP5,9793)	66.4312	0.0149786	0.000322932	-	1	(CKAP5,9793)	66.4312	0.0149786	0.000322932	-	3	-
GO:0051653	spindle localization	1	(ACTR2,10097)	45.6095	0.0217666	0.00103678	-	0	-	-	1	1	-	0	-	-	1	1	-	3	-
GO:0000463	maturation of LSU-rRNA from tricistronic rRNA transcript (SSU-rRNA, 5.8S rRNA, LSU-rRNA)	1	(PES1,23481)	45.6095	0.0217666	0.00103338	-	0	-	-	1	1	-	0	-	-	1	1	-	3	-
GO:0022028	tangential migration from the subventricular zone to the olfactory bulb	1	(SRF,6722)	45.6095	0.0217666	0.00102998	-	0	-	-	1	1	-	0	-	-	1	1	-	3	-
GO:0070545	PeBoW complex	1	(PES1,23481)	45.6095	0.0217666	0.00102658	-	0	-	-	1	1	-	0	-	-	1	1	-	3	-
GO:0032204	regulation of telomere maintenance	1	(MYC,4609)	45.6095	0.0217666	0.00102318	-	0	-	-	1	1	-	0	-	-	1	1	-	3	-
GO:0051154	negative regulation of striated muscle cell differentiation	1	(YBX1,4904)	45.6095	0.0217666	0.00101978	-	0	-	-	1	1	-	0	-	-	1	1	-	3	-
GO:0071459	protein localization to chromosome, centromeric region	1	(RB1,5925)	45.6095	0.0217666	0.00101638	-	0	-	-	1	1	-	0	-	-	1	1	-	3	-
GO:0043293	apoptosome	1	(UACA,55075)	45.6095	0.0217666	0.00101299	-	0	-	-	1	1	-	0	-	-	1	1	-	3	-
GO:0000235	astral microtubule	1	(PAFAH1B1,5048)	45.6095	0.0217666	0.00100959	-	0	-	-	1	1	-	0	-	-	1	1	-	3	-
GO:0051106	positive regulation of DNA ligation	1	(RAD51,5888)	45.6095	0.0217666	0.00100619	-	0	-	-	1	1	-	0	-	-	1	1	-	3	-
GO:0030687	preribosome, large subunit precursor	1	(PES1,23481)	45.6095	0.0217666	0.00100279	-	0	-	-	1	1	-	0	-	-	1	1	-	3	-
GO:0043142	single-stranded DNA-dependent ATPase activity	1	(RAD51,5888)	45.6095	0.0217666	0.000999388	-	0	-	-	1	1	-	0	-	-	1	1	-	3	-
GO:0060266	negative regulation of respiratory burst involved in inflammatory response	1	(RPS19,6223)	45.6095	0.0217666	0.000995989	-	0	-	-	1	1	-	0	-	-	1	1	-	3	-
GO:0034663	endoplasmic reticulum chaperone complex	1	(DNAJC10,54431)	45.6095	0.0217666	0.00099259	-	0	-	-	1	1	-	0	-	-	1	1	-	3	-
GO:0035791	platelet-derived growth factor receptor-beta signaling pathway	1	(PTPN1,5770)	45.6095	0.0217666	0.00098919	-	0	-	-	1	1	-	0	-	-	1	1	-	3	-
GO:0033561	regulation of water loss via skin	1	(SRF,6722)	45.6095	0.0217666	0.000985791	-	0	-	-	1	1	-	0	-	-	1	1	-	3	-
GO:0031084	BLOC-2 complex	1	(HPS3,84343)	45.6095	0.0217666	0.000982392	-	0	-	-	1	1	-	0	-	-	1	1	-	3	-
GO:0016671	oxidoreductase activity, acting on a sulfur group of donors, disulfide as acceptor	1	(DNAJC10,54431)	45.6095	0.0217666	0.000978992	-	0	-	-	1	1	-	0	-	-	1	1	-	3	-
GO:0004103	choline kinase activity	1	(CHKB,1120)	45.6095	0.0217666	0.000975593	-	0	-	-	1	1	-	0	-	-	1	1	-	3	-
GO:0008356	asymmetric cell division	1	(ACTR2,10097)	45.6095	0.0217666	0.000972194	-	0	-	-	1	1	-	0	-	-	1	1	-	3	-
GO:0007092	activation of mitotic anaphase-promoting complex activity	1	(PLK1,5347)	45.6095	0.0217666	0.000968795	-	0	-	-	1	1	-	0	-	-	1	1	-	3	-
GO:0045505	dynein intermediate chain binding	1	(PAFAH1B1,5048)	45.6095	0.0217666	0.000965395	-	0	-	-	1	1	-	0	-	-	1	1	-	3	-
GO:0044205	'de novo' UMP biosynthetic process	1	(UMPS,7372)	45.6095	0.0217666	0.000961996	-	0	-	-	1	1	-	0	-	-	1	1	-	3	-
GO:0045132	meiotic chromosome segregation	1	(SGOL1,151648)	45.6095	0.0217666	0.000958597	-	0	-	-	1	1	-	0	-	-	1	1	-	3	-
GO:1901385	regulation of voltage-gated calcium channel activity	1	(DMD,1756)	45.6095	0.0217666	0.000955197	-	0	-	-	1	1	-	0	-	-	1	1	-	3	-
GO:0072757	cellular response to camptothecin	1	(RAD51,5888)	45.6095	0.0217666	0.000951798	-	0	-	-	1	1	-	0	-	-	1	1	-	3	-
GO:0010484	H3 histone acetyltransferase activity	1	(BRCA2,675)	45.6095	0.0217666	0.000948399	-	0	-	-	1	1	-	0	-	-	1	1	-	3	-
GO:2000017	positive regulation of determination of dorsal identity	1	(MAPK8,5599)	45.6095	0.0217666	0.000945	-	0	-	-	1	1	-	0	-	-	1	1	-	3	-
GO:0035033	histone deacetylase regulator activity	1	(MAPK8,5599)	45.6095	0.0217666	0.0009416	-	0	-	-	1	1	-	0	-	-	1	1	-	3	-
GO:0090045	positive regulation of deacetylase activity	1	(MAPK8,5599)	45.6095	0.0217666	0.000938201	-	0	-	-	1	1	-	0	-	-	1	1	-	3	-
GO:0048318	axial mesoderm development	1	(RPL38,6169)	45.6095	0.0217666	0.000934802	-	0	-	-	1	1	-	0	-	-	1	1	-	3	-
GO:0060947	cardiac vascular smooth muscle cell differentiation	1	(SRF,6722)	45.6095	0.0217666	0.000931403	-	0	-	-	1	1	-	0	-	-	1	1	-	3	-
GO:0014809	regulation of skeletal muscle contraction by regulation of release of sequestered calcium ion	1	(DMD,1756)	45.6095	0.0217666	0.000928003	-	0	-	-	1	1	-	0	-	-	1	1	-	3	-
GO:0001162	RNA polymerase II intronic transcription regulatory region sequence-specific DNA binding	1	(HSF1,3297)	45.6095	0.0217666	0.000924604	-	1	(HSF1,3297)	66.4312	0.0149786	0.000258345	-	1	(HSF1,3297)	66.4312	0.0149786	0.000258345	-	3	-
GO:0010641	positive regulation of platelet-derived growth factor receptor signaling pathway	1	(SRC,6714)	45.6095	0.0217666	0.000921205	-	0	-	-	1	1	-	0	-	-	1	1	-	3	-
GO:0046875	ephrin receptor binding	2	(PTPN1,5770);(SRC,6714)	8.55177	0.0227891	0.00107077	-	0	-	-	1	1	-	0	-	-	1	1	-	32	-
GO:0002027	regulation of heart rate	2	(DMD,1756);(SNTA1,6640)	8.55177	0.0227891	0.00106737	-	0	-	-	1	1	-	0	-	-	1	1	-	32	-
GO:0008286	insulin receptor signaling pathway	4	(ATP6V1D,51382);(PTPN1,5770);(RPS6,6194);(RHOQ,23433)	3.72322	0.0228517	0.00107417	-	0	-	-	1	1	-	0	-	-	1	1	-	147	-
GO:0010977	negative regulation of neuron projection development	2	(VIM,7431);(PAFAH1B1,5048)	8.29263	0.024145	0.00107757	-	0	-	-	1	1	-	0	-	-	1	1	-	33	-
GO:0001104	RNA polymerase II transcription cofactor activity	2	(THRAP3,9967);(MED8,112950)	8.04873	0.0255331	0.00109457	-	0	-	-	1	1	-	0	-	-	1	1	-	34	-
GO:0042692	muscle cell differentiation	2	(MAPK14,1432);(CDC42,998)	8.04873	0.0255331	0.00109117	-	1	(CDC42,998)	5.86157	0.157336	0.00149228	-	1	(CDC42,998)	5.86157	0.157336	0.00149228	-	34	-
GO:0032480	negative regulation of type I interferon production	2	(UBB,7314);(RPS27A,6233)	8.04873	0.0255331	0.00108777	-	1	(TBK1,29110)	5.86157	0.157336	0.00148888	-	1	(TBK1,29110)	5.86157	0.157336	0.00148888	-	34	-
GO:0005158	insulin receptor binding	2	(PTPN1,5770);(SRC,6714)	8.04873	0.0255331	0.00108437	-	1	(SNX4,8723)	5.86157	0.157336	0.00148549	-	1	(SNX4,8723)	5.86157	0.157336	0.00148549	-	34	-
GO:0045171	intercellular bridge	2	(MUS81,80198);(THAP11,57215)	8.04873	0.0255331	0.00108097	-	1	(THAP11,57215)	5.86157	0.157336	0.00148209	-	1	(THAP11,57215)	5.86157	0.157336	0.00148209	-	34	-
GO:0010628	positive regulation of gene expression	4	(MAPK8,5599);(VIM,7431);(CDC42,998);(SRPK2,6733)	3.55398	0.0265342	0.00109797	-	1	(CDC42,998)	1.29411	0.540646	0.00221293	-	1	(CDC42,998)	1.29411	0.540646	0.00221293	-	154	-
GO:0010494	cytoplasmic stress granule	2	(YBX1,4904);(CAPRIN1,4076)	7.81876	0.0269529	0.00110137	-	0	-	-	1	1	-	0	-	-	1	1	-	35	-
GO:0016592	mediator complex	2	(THRAP3,9967);(MED8,112950)	7.60158	0.028404	0.00110817	-	0	-	-	1	1	-	0	-	-	1	1	-	36	-
GO:0071333	cellular response to glucose stimulus	2	(NME2,4831);(SRF,6722)	7.60158	0.028404	0.00110477	-	0	-	-	1	1	-	0	-	-	1	1	-	36	-
GO:0043515	kinetochore binding	1	(SPDL1,54908)	34.2071	0.0289171	0.00125433	-	1	(SPDL1,54908)	49.8234	0.019922	0.000407914	-	1	(SPDL1,54908)	49.8234	0.019922	0.000407914	-	4	-
GO:0034349	glial cell apoptotic process	1	(RB1,5925)	34.2071	0.0289171	0.00125093	-	0	-	-	1	1	-	0	-	-	1	1	-	4	-
GO:0031467	Cul7-RING ubiquitin ligase complex	1	(SKP1,6500)	34.2071	0.0289171	0.00124754	-	0	-	-	1	1	-	0	-	-	1	1	-	4	-
GO:0045682	regulation of epidermis development	1	(NME2,4831)	34.2071	0.0289171	0.00124414	-	1	(NAB1,4664)	49.8234	0.019922	0.000401115	-	1	(NAB1,4664)	49.8234	0.019922	0.000401115	-	4	-
GO:0033503	HULC complex	1	(RNF20,56254)	34.2071	0.0289171	0.00124074	-	0	-	-	1	1	-	0	-	-	1	1	-	4	-
GO:0006670	sphingosine metabolic process	1	(SPHK2,56848)	34.2071	0.0289171	0.00123734	-	0	-	-	1	1	-	0	-	-	1	1	-	4	-
GO:0048664	neuron fate determination	1	(CDC42,998)	34.2071	0.0289171	0.00123394	-	1	(CDC42,998)	49.8234	0.019922	0.000390917	-	1	(CDC42,998)	49.8234	0.019922	0.000390917	-	4	-
GO:0031465	Cul4B-RING E3 ubiquitin ligase complex	1	(CUL4B,8450)	34.2071	0.0289171	0.00123054	-	0	-	-	1	1	-	0	-	-	1	1	-	4	-
GO:0090231	regulation of spindle checkpoint	1	(HSF1,3297)	34.2071	0.0289171	0.00122714	-	1	(HSF1,3297)	49.8234	0.019922	0.000387518	-	1	(HSF1,3297)	49.8234	0.019922	0.000387518	-	4	-
GO:0043550	regulation of lipid kinase activity	1	(RB1,5925)	34.2071	0.0289171	0.00122374	-	0	-	-	1	1	-	0	-	-	1	1	-	4	-
GO:1902188	positive regulation of viral release from host cell	1	(CHMP2A,27243)	34.2071	0.0289171	0.00122034	-	1	(CHMP2A,27243)	49.8234	0.019922	0.000384119	-	1	(CHMP2A,27243)	49.8234	0.019922	0.000384119	-	4	-
GO:0060684	epithelial-mesenchymal cell signaling	1	(CDC42,998)	34.2071	0.0289171	0.00121694	-	1	(CDC42,998)	49.8234	0.019922	0.000380719	-	1	(CDC42,998)	49.8234	0.019922	0.000380719	-	4	-
GO:1900222	negative regulation of beta-amyloid clearance	1	(SRF,6722)	34.2071	0.0289171	0.00121354	-	0	-	-	1	1	-	0	-	-	1	1	-	4	-
GO:0010997	anaphase-promoting complex binding	1	(PLK1,5347)	34.2071	0.0289171	0.00121014	-	0	-	-	1	1	-	0	-	-	1	1	-	4	-
GO:0060020	Bergmann glial cell differentiation	1	(VIM,7431)	34.2071	0.0289171	0.00120674	-	0	-	-	1	1	-	0	-	-	1	1	-	4	-
GO:0051902	negative regulation of mitochondrial depolarization	1	(SRC,6714)	34.2071	0.0289171	0.00120334	-	0	-	-	1	1	-	0	-	-	1	1	-	4	-
GO:0010669	epithelial structure maintenance	1	(SRF,6722)	34.2071	0.0289171	0.00119995	-	0	-	-	1	1	-	0	-	-	1	1	-	4	-
GO:0003161	cardiac conduction system development	1	(CDC42,998)	34.2071	0.0289171	0.00119655	-	1	(CDC42,998)	49.8234	0.019922	0.000373921	-	1	(CDC42,998)	49.8234	0.019922	0.000373921	-	4	-
GO:0009301	snRNA transcription	1	(RPAP2,79871)	34.2071	0.0289171	0.00119315	-	0	-	-	1	1	-	0	-	-	1	1	-	4	-
GO:0046185	aldehyde catabolic process	1	(GPI,2821)	34.2071	0.0289171	0.00118975	-	0	-	-	1	1	-	0	-	-	1	1	-	4	-
GO:0033033	negative regulation of myeloid cell apoptotic process	1	(MAEA,10296)	34.2071	0.0289171	0.00118635	-	0	-	-	1	1	-	0	-	-	1	1	-	4	-
GO:0030686	90S preribosome	1	(RPS7,6201)	34.2071	0.0289171	0.00118295	-	0	-	-	1	1	-	0	-	-	1	1	-	4	-
GO:0009991	response to extracellular stimulus	1	(RPS19,6223)	34.2071	0.0289171	0.00117955	-	0	-	-	1	1	-	0	-	-	1	1	-	4	-
GO:0034088	maintenance of mitotic sister chromatid cohesion	1	(RB1,5925)	34.2071	0.0289171	0.00117615	-	0	-	-	1	1	-	0	-	-	1	1	-	4	-
GO:0033625	positive regulation of integrin activation	1	(SRC,6714)	34.2071	0.0289171	0.00117275	-	0	-	-	1	1	-	0	-	-	1	1	-	4	-
GO:0000055	ribosomal large subunit export from nucleus	1	(RAN,5901)	34.2071	0.0289171	0.00116935	-	1	(RAN,5901)	49.8234	0.019922	0.000367122	-	1	(RAN,5901)	49.8234	0.019922	0.000367122	-	4	-
GO:0005968	Rab-protein geranylgeranyltransferase complex	1	(CHM,1121)	34.2071	0.0289171	0.00116595	-	0	-	-	1	1	-	0	-	-	1	1	-	4	-
GO:0010735	positive regulation of transcription via serum response element binding	1	(SRF,6722)	34.2071	0.0289171	0.00116255	-	0	-	-	1	1	-	0	-	-	1	1	-	4	-
GO:0031063	regulation of histone deacetylation	1	(MAPK8,5599)	34.2071	0.0289171	0.00115915	-	0	-	-	1	1	-	0	-	-	1	1	-	4	-
GO:0050779	RNA destabilization	1	(TNFRSF1B,7133)	34.2071	0.0289171	0.00115575	-	0	-	-	1	1	-	0	-	-	1	1	-	4	-
GO:0003257	positive regulation of transcription from RNA polymerase II promoter involved in myocardial precursor cell differentiation	1	(SRF,6722)	34.2071	0.0289171	0.00115236	-	0	-	-	1	1	-	0	-	-	1	1	-	4	-
GO:0072429	response to intra-S DNA damage checkpoint signaling	1	(MUS81,80198)	34.2071	0.0289171	0.00114896	-	0	-	-	1	1	-	0	-	-	1	1	-	4	-
GO:0031577	spindle checkpoint	1	(SPDL1,54908)	34.2071	0.0289171	0.00114556	-	1	(SPDL1,54908)	49.8234	0.019922	0.000356924	-	1	(SPDL1,54908)	49.8234	0.019922	0.000356924	-	4	-
GO:0007258	JUN phosphorylation	1	(MAPK8,5599)	34.2071	0.0289171	0.00114216	-	0	-	-	1	1	-	0	-	-	1	1	-	4	-
GO:0071930	negative regulation of transcription involved in G1/S transition of mitotic cell cycle	1	(RB1,5925)	34.2071	0.0289171	0.00113876	-	0	-	-	1	1	-	0	-	-	1	1	-	4	-
GO:0071008	U2-type post-mRNA release spliceosomal complex	1	(DHX15,1665)	34.2071	0.0289171	0.00113536	-	0	-	-	1	1	-	0	-	-	1	1	-	4	-
GO:0006222	UMP biosynthetic process	1	(UMPS,7372)	34.2071	0.0289171	0.00113196	-	0	-	-	1	1	-	0	-	-	1	1	-	4	-
GO:0051835	positive regulation of synapse structural plasticity	1	(CDC42,998)	34.2071	0.0289171	0.00112856	-	1	(CDC42,998)	49.8234	0.019922	0.000353525	-	1	(CDC42,998)	49.8234	0.019922	0.000353525	-	4	-
GO:0015036	disulfide oxidoreductase activity	1	(DNAJC10,54431)	34.2071	0.0289171	0.00112516	-	0	-	-	1	1	-	0	-	-	1	1	-	4	-
GO:0048478	replication fork protection	1	(BRCA2,675)	34.2071	0.0289171	0.00112176	-	0	-	-	1	1	-	0	-	-	1	1	-	4	-
GO:0070940	dephosphorylation of RNA polymerase II C-terminal domain	1	(RPAP2,79871)	34.2071	0.0289171	0.00111836	-	0	-	-	1	1	-	0	-	-	1	1	-	4	-
GO:0040038	polar body extrusion after meiotic divisions	1	(PLK1,5347)	34.2071	0.0289171	0.00111496	-	0	-	-	1	1	-	0	-	-	1	1	-	4	-
GO:0034191	apolipoprotein A-I receptor binding	1	(CDC42,998)	34.2071	0.0289171	0.00111156	-	1	(CDC42,998)	49.8234	0.019922	0.000336529	-	1	(CDC42,998)	49.8234	0.019922	0.000336529	-	4	-
GO:0090090	negative regulation of canonical Wnt signaling pathway	3	(MAPK14,1432);(INVS,27130);(CTNND1,1500)	4.51082	0.0290978	0.00125773	-	0	-	-	1	1	-	0	-	-	1	1	-	91	-
GO:0045893	positive regulation of transcription, DNA-templated	8	(THRAP3,9967);(MYC,4609);(BRCA2,675);(YEATS4,8089);(RB1,5925);(RAN,5901);(SRC,6714);(RNF20,56254)	2.18925	0.0305771	0.00126113	-	5	(NCOA6,23054);(RAN,5901);(HNRNPAB,3182);(LHX2,9355);(YEATS4,8089)	1.99293	0.106711	0.00127813	-	5	(NCOA6,23054);(RAN,5901);(HNRNPAB,3182);(LHX2,9355);(YEATS4,8089)	1.99293	0.106711	0.00127813	-	500	-
GO:0006915	apoptotic process	9	(MAPK14,1432);(PSMD1,5707);(PSMD3,5709);(UBB,7314);(MAPK8,5599);(RPS27A,6233);(VIM,7431);(PSMD8,5714);(PSMC6,5706)	2.06967	0.0306828	0.00126453	-	5	(RNF152,220441);(PSMD1,5707);(PSMD3,5709);(NUAK2,81788);(CGB8,1082)	1.67474	0.179035	0.00158066	-	5	(RNF152,220441);(PSMD1,5707);(PSMD3,5709);(NUAK2,81788);(CGB8,1082)	1.67474	0.179035	0.00158066	-	595	-
GO:0008022	protein C-terminus binding	4	(RAD51,5888);(YEATS4,8089);(VIM,7431);(SRC,6714)	3.37848	0.0311553	0.00126793	-	2	(ERCC1,2067);(YEATS4,8089)	2.46041	0.19536	0.00161806	-	2	(ERCC1,2067);(YEATS4,8089)	2.46041	0.19536	0.00161806	-	162	-
GO:0008026	ATP-dependent helicase activity	2	(EIF4A2,1974);(DHX15,1665)	7.20149	0.0313977	0.00128153	-	0	-	-	1	1	-	0	-	-	1	1	-	38	-
GO:0030049	muscle filament sliding	2	(VIM,7431);(DMD,1756)	7.20149	0.0313977	0.00127813	-	0	-	-	1	1	-	0	-	-	1	1	-	38	-
GO:0006446	regulation of translational initiation	2	(EIF3M,10480);(EIF4A2,1974)	7.20149	0.0313977	0.00127473	-	0	-	-	1	1	-	0	-	-	1	1	-	38	-
GO:0050681	androgen receptor binding	2	(RB1,5925);(RAN,5901)	7.20149	0.0313977	0.00127133	-	1	(RAN,5901)	5.24457	0.174154	0.00154667	-	1	(RAN,5901)	5.24457	0.174154	0.00154667	-	38	-
GO:0019886	antigen processing and presentation of exogenous peptide antigen via MHC class II	3	(DCTN4,51164);(CANX,821);(CTSF,8722)	4.36686	0.0316078	0.00128493	-	2	(CTSF,8722);(RAB7A,7879)	4.24029	0.0809394	0.00110477	-	2	(CTSF,8722);(RAB7A,7879)	4.24029	0.0809394	0.00110477	-	94	-
GO:0019221	cytokine-mediated signaling pathway	5	(ZC3H15,55854);(UBB,7314);(PTPN1,5770);(RPS27A,6233);(EIF4A2,1974)	2.83876	0.0321025	0.00128833	-	1	(IFITM1,8519)	0.826944	0.70487	0.0023523	-	1	(IFITM1,8519)	0.826944	0.70487	0.0023523	-	241	-
GO:0004674	protein serine/threonine kinase activity	6	(TLK2,11011);(MAPK14,1432);(MAPK8,5599);(SRPK1,6732);(PLK1,5347);(SRPK2,6733)	2.52606	0.0322818	0.00129173	-	2	(TBK1,29110);(NUAK2,81788)	1.22642	0.487246	0.00216534	-	2	(TBK1,29110);(NUAK2,81788)	1.22642	0.487246	0.00216534	-	325	-
GO:0000187	activation of MAPK activity	3	(MAPK14,1432);(UBB,7314);(RPS27A,6233)	4.3209	0.032469	0.00129513	-	0	-	-	1	1	-	0	-	-	1	1	-	95	-
GO:0007611	learning or memory	2	(GPI,2821);(PAFAH1B1,5048)	7.01684	0.0329393	0.00131212	-	0	-	-	1	1	-	0	-	-	1	1	-	39	-
GO:0016301	kinase activity	2	(PLK1,5347);(SRC,6714)	7.01684	0.0329393	0.00130872	-	0	-	-	1	1	-	0	-	-	1	1	-	39	-
GO:0045071	negative regulation of viral genome replication	2	(SRPK1,6732);(SRPK2,6733)	7.01684	0.0329393	0.00130532	-	1	(IFITM1,8519)	5.11009	0.178307	0.00157047	-	1	(IFITM1,8519)	5.11009	0.178307	0.00157047	-	39	-
GO:0001568	blood vessel development	2	(CHM,1121);(SPHK2,56848)	7.01684	0.0329393	0.00130192	-	0	-	-	1	1	-	0	-	-	1	1	-	39	-
GO:0043280	positive regulation of cysteine-type endopeptidase activity involved in apoptotic process	2	(MYC,4609);(UACA,55075)	7.01684	0.0329393	0.00129852	-	0	-	-	1	1	-	0	-	-	1	1	-	39	-
GO:0005882	intermediate filament	3	(TLK2,11011);(VIM,7431);(NME2,4831)	4.27589	0.0333423	0.00131552	-	1	(KRT31,3881)	2.07597	0.383793	0.00201577	-	1	(KRT31,3881)	2.07597	0.383793	0.00201577	-	96	-
GO:0030218	erythrocyte differentiation	2	(RPS14,6208);(RPS19,6223)	6.84142	0.03451	0.00132232	-	0	-	-	1	1	-	0	-	-	1	1	-	40	-
GO:0051084	'de novo' posttranslational protein folding	2	(ACTB,60);(TUBA1C,84790)	6.84142	0.03451	0.00131892	-	1	(TUBA1C,84790)	4.98234	0.182438	0.00158406	-	1	(TUBA1C,84790)	4.98234	0.182438	0.00158406	-	40	-
GO:0000978	RNA polymerase II core promoter proximal region sequence-specific DNA binding	4	(ACTB,60);(MYC,4609);(SRF,6722);(HSF1,3297)	3.25782	0.0349135	0.00132572	-	2	(CEBPD,1052);(HSF1,3297)	2.37254	0.206314	0.00165545	-	2	(CEBPD,1052);(HSF1,3297)	2.37254	0.206314	0.00165545	-	168	-
GO:0005856	cytoskeleton	6	(ACTB,60);(VIM,7431);(DMD,1756);(SNTA1,6640);(MAEA,10296);(UACA,55075)	2.46538	0.0357013	0.00132912	-	0	-	-	1	1	-	0	-	-	1	1	-	333	-
GO:0004663	Rab geranylgeranyltransferase activity	1	(CHM,1121)	27.3657	0.0360158	0.00146509	-	0	-	-	1	1	-	0	-	-	1	1	-	5	-
GO:0071803	positive regulation of podosome assembly	1	(SRC,6714)	27.3657	0.0360158	0.00146169	-	0	-	-	1	1	-	0	-	-	1	1	-	5	-
GO:1901741	positive regulation of myoblast fusion	1	(MAPK14,1432)	27.3657	0.0360158	0.00145829	-	0	-	-	1	1	-	0	-	-	1	1	-	5	-
GO:0033600	negative regulation of mammary gland epithelial cell proliferation	1	(BRCA2,675)	27.3657	0.0360158	0.00145489	-	0	-	-	1	1	-	0	-	-	1	1	-	5	-
GO:0051525	NFAT protein binding	1	(MAPK14,1432)	27.3657	0.0360158	0.00145149	-	0	-	-	1	1	-	0	-	-	1	1	-	5	-
GO:0031023	microtubule organizing center organization	1	(PAFAH1B1,5048)	27.3657	0.0360158	0.00144809	-	0	-	-	1	1	-	0	-	-	1	1	-	5	-
GO:0043043	peptide biosynthetic process	1	(DMD,1756)	27.3657	0.0360158	0.00144469	-	0	-	-	1	1	-	0	-	-	1	1	-	5	-
GO:0050792	regulation of viral process	1	(CHMP2A,27243)	27.3657	0.0360158	0.00144129	-	1	(CHMP2A,27243)	39.8587	0.0248408	0.000489496	-	1	(CHMP2A,27243)	39.8587	0.0248408	0.000489496	-	5	-
GO:0044233	ER-mitochondrion membrane contact site	1	(CANX,821)	27.3657	0.0360158	0.0014379	-	0	-	-	1	1	-	0	-	-	1	1	-	5	-
GO:0070851	growth factor receptor binding	1	(SRC,6714)	27.3657	0.0360158	0.0014345	-	0	-	-	1	1	-	0	-	-	1	1	-	5	-
GO:0048667	cell morphogenesis involved in neuron differentiation	1	(RB1,5925)	27.3657	0.0360158	0.0014311	-	0	-	-	1	1	-	0	-	-	1	1	-	5	-
GO:0031062	positive regulation of histone methylation	1	(RNF20,56254)	27.3657	0.0360158	0.0014277	-	0	-	-	1	1	-	0	-	-	1	1	-	5	-
GO:0005826	actomyosin contractile ring	1	(MAEA,10296)	27.3657	0.0360158	0.0014243	-	0	-	-	1	1	-	0	-	-	1	1	-	5	-
GO:0006312	mitotic recombination	1	(RAD51,5888)	27.3657	0.0360158	0.0014209	-	1	(ERCC1,2067)	39.8587	0.0248408	0.000486097	-	1	(ERCC1,2067)	39.8587	0.0248408	0.000486097	-	5	-
GO:0051385	response to mineralocorticoid	1	(SRC,6714)	27.3657	0.0360158	0.0014175	-	0	-	-	1	1	-	0	-	-	1	1	-	5	-
GO:0035088	establishment or maintenance of apical/basal cell polarity	1	(CDC42,998)	27.3657	0.0360158	0.0014141	-	1	(CDC42,998)	39.8587	0.0248408	0.000482698	-	1	(CDC42,998)	39.8587	0.0248408	0.000482698	-	5	-
GO:0032463	negative regulation of protein homooligomerization	1	(SRC,6714)	27.3657	0.0360158	0.0014107	-	0	-	-	1	1	-	0	-	-	1	1	-	5	-
GO:0030071	regulation of mitotic metaphase/anaphase transition	1	(PLK1,5347)	27.3657	0.0360158	0.0014073	-	0	-	-	1	1	-	0	-	-	1	1	-	5	-
GO:0046834	lipid phosphorylation	1	(SPHK2,56848)	27.3657	0.0360158	0.0014039	-	0	-	-	1	1	-	0	-	-	1	1	-	5	-
GO:0016482	cytoplasmic transport	1	(ACTR2,10097)	27.3657	0.0360158	0.0014005	-	0	-	-	1	1	-	0	-	-	1	1	-	5	-
GO:0021540	corpus callosum morphogenesis	1	(PAFAH1B1,5048)	27.3657	0.0360158	0.0013971	-	0	-	-	1	1	-	0	-	-	1	1	-	5	-
GO:0000730	DNA recombinase assembly	1	(RAD51,5888)	27.3657	0.0360158	0.0013937	-	0	-	-	1	1	-	0	-	-	1	1	-	5	-
GO:0035189	Rb-E2F complex	1	(RB1,5925)	27.3657	0.0360158	0.00139031	-	0	-	-	1	1	-	0	-	-	1	1	-	5	-
GO:0045656	negative regulation of monocyte differentiation	1	(MYC,4609)	27.3657	0.0360158	0.00138691	-	0	-	-	1	1	-	0	-	-	1	1	-	5	-
GO:0035092	sperm chromatin condensation	1	(SRPK1,6732)	27.3657	0.0360158	0.00138351	-	0	-	-	1	1	-	0	-	-	1	1	-	5	-
GO:0060971	embryonic heart tube left/right pattern formation	1	(INVS,27130)	27.3657	0.0360158	0.00138011	-	0	-	-	1	1	-	0	-	-	1	1	-	5	-
GO:0031584	activation of phospholipase D activity	1	(ARL1,400)	27.3657	0.0360158	0.00137671	-	1	(ARL1,400)	39.8587	0.0248408	0.000452104	-	1	(ARL1,400)	39.8587	0.0248408	0.000452104	-	5	-
GO:0035912	dorsal aorta morphogenesis	1	(SRF,6722)	27.3657	0.0360158	0.00137331	-	0	-	-	1	1	-	0	-	-	1	1	-	5	-
GO:0071168	protein localization to chromatin	1	(PLK1,5347)	27.3657	0.0360158	0.00136991	-	0	-	-	1	1	-	0	-	-	1	1	-	5	-
GO:0097300	programmed necrotic cell death	1	(MAPK8,5599)	27.3657	0.0360158	0.00136651	-	0	-	-	1	1	-	0	-	-	1	1	-	5	-
GO:0060136	embryonic process involved in female pregnancy	1	(HSF1,3297)	27.3657	0.0360158	0.00136311	-	1	(HSF1,3297)	39.8587	0.0248408	0.000438507	-	1	(HSF1,3297)	39.8587	0.0248408	0.000438507	-	5	-
GO:0051782	negative regulation of cell division	1	(MYC,4609)	27.3657	0.0360158	0.00135971	-	0	-	-	1	1	-	0	-	-	1	1	-	5	-
GO:0008090	retrograde axon cargo transport	1	(PAFAH1B1,5048)	27.3657	0.0360158	0.00135631	-	0	-	-	1	1	-	0	-	-	1	1	-	5	-
GO:2000651	positive regulation of sodium ion transmembrane transporter activity	1	(DMD,1756)	27.3657	0.0360158	0.00135291	-	0	-	-	1	1	-	0	-	-	1	1	-	5	-
GO:0000779	condensed chromosome, centromeric region	1	(SGOL1,151648)	27.3657	0.0360158	0.00134951	-	0	-	-	1	1	-	0	-	-	1	1	-	5	-
GO:0004305	ethanolamine kinase activity	1	(CHKB,1120)	27.3657	0.0360158	0.00134611	-	0	-	-	1	1	-	0	-	-	1	1	-	5	-
GO:0036336	dendritic cell migration	1	(CDC42,998)	27.3657	0.0360158	0.00134272	-	1	(CDC42,998)	39.8587	0.0248408	0.000435108	-	1	(CDC42,998)	39.8587	0.0248408	0.000435108	-	5	-
GO:2000641	regulation of early endosome to late endosome transport	1	(SRC,6714)	27.3657	0.0360158	0.00133932	-	0	-	-	1	1	-	0	-	-	1	1	-	5	-
GO:1990138	neuron projection extension	1	(IQGAP1,8826)	27.3657	0.0360158	0.00133592	-	0	-	-	1	1	-	0	-	-	1	1	-	5	-
GO:0043353	enucleate erythrocyte differentiation	1	(RB1,5925)	27.3657	0.0360158	0.00133252	-	0	-	-	1	1	-	0	-	-	1	1	-	5	-
GO:0008380	RNA splicing	5	(YBX1,4904);(THRAP3,9967);(SRPK1,6732);(DHX15,1665);(SRPK2,6733)	2.74756	0.0361701	0.00146849	-	0	-	-	1	1	-	0	-	-	1	1	-	249	-
GO:0071456	cellular response to hypoxia	3	(UBB,7314);(RPS27A,6233);(SRC,6714)	4.10485	0.0369572	0.00147189	-	0	-	-	1	1	-	0	-	-	1	1	-	100	-
GO:0000122	negative regulation of transcription from RNA polymerase II promoter	9	(YBX1,4904);(TCERG1,10915);(UBB,7314);(HDAC8,55869);(RPS27A,6233);(MYC,4609);(RPS14,6208);(PLK1,5347);(HSF1,3297)	1.99265	0.0376783	0.00147529	-	2	(HNRNPAB,3182);(HSF1,3297)	0.644963	0.821154	0.00239309	-	2	(HNRNPAB,3182);(HSF1,3297)	0.644963	0.821154	0.00239309	-	618	-
GO:0001649	osteoblast differentiation	3	(RPS11,6205);(WWOX,51741);(RPS15,6209)	4.06421	0.0378912	0.00148209	-	0	-	-	1	1	-	0	-	-	1	1	-	101	-
GO:0030426	growth cone	3	(IQGAP1,8826);(CTNND1,1500);(PAFAH1B1,5048)	4.06421	0.0378912	0.00147869	-	0	-	-	1	1	-	0	-	-	1	1	-	101	-
GO:0031532	actin cytoskeleton reorganization	2	(PTPN1,5770);(PIP5K1A,8394)	6.36411	0.0393922	0.00148888	-	0	-	-	1	1	-	0	-	-	1	1	-	43	-
GO:0051117	ATPase binding	2	(SNTA1,6640);(DNAJC10,54431)	6.36411	0.0393922	0.00148549	-	0	-	-	1	1	-	0	-	-	1	1	-	43	-
GO:0008134	transcription factor binding	5	(HES4,57801);(HDAC8,55869);(MYC,4609);(SRF,6722);(RB1,5925)	2.68291	0.0394207	0.00149228	-	1	(NAB1,4664)	0.781543	0.725206	0.0023591	-	1	(NAB1,4664)	0.781543	0.725206	0.0023591	-	255	-
GO:0030424	axon	4	(ACTB,60);(IQGAP1,8826);(CANX,821);(PAFAH1B1,5048)	3.12751	0.0396172	0.00149568	-	0	-	-	1	1	-	0	-	-	1	1	-	175	-
GO:0045944	positive regulation of transcription from RNA polymerase II promoter	11	(MAPK14,1432);(UBB,7314);(THRAP3,9967);(RPS27A,6233);(MYC,4609);(WWOX,51741);(NME2,4831);(SRF,6722);(RB1,5925);(HSF1,3297);(RHOQ,23433)	1.81997	0.0400475	0.00149908	-	6	(TBK1,29110);(NCOA6,23054);(CEBPD,1052);(HSF1,3297);(LHX2,9355);(POU3F2,5454)	1.4459	0.235065	0.00174043	-	6	(TBK1,29110);(NCOA6,23054);(CEBPD,1052);(HSF1,3297);(LHX2,9355);(POU3F2,5454)	1.4459	0.235065	0.00174043	-	827	-
GO:0008284	positive regulation of cell proliferation	7	(RPS4X,6191);(MYC,4609);(RPS9,6203);(SPHK2,56848);(RPS15A,6210);(ODC1,4953);(SRPK2,6733)	2.20184	0.040749	0.00150248	-	2	(NOX1,27035);(POU3F2,5454)	0.916292	0.645413	0.00230811	-	2	(NOX1,27035);(POU3F2,5454)	0.916292	0.645413	0.00230811	-	435	-
GO:0035872	nucleotide-binding domain, leucine rich repeat containing receptor signaling pathway	2	(UBB,7314);(RPS27A,6233)	6.21947	0.0410746	0.00150928	-	0	-	-	1	1	-	0	-	-	1	1	-	44	-
GO:0021762	substantia nigra development	2	(ACTB,60);(CDC42,998)	6.21947	0.0410746	0.00150588	-	1	(CDC42,998)	4.5294	0.198761	0.00162146	-	1	(CDC42,998)	4.5294	0.198761	0.00162146	-	44	-
GO:0043025	neuronal cell body	5	(UBB,7314);(TNFRSF1B,7133);(CANX,821);(PAFAH1B1,5048);(CDC42,998)	2.62123	0.0428445	0.00151268	-	1	(CDC42,998)	0.763577	0.73349	0.0023625	-	1	(CDC42,998)	0.763577	0.73349	0.0023625	-	261	-
GO:0072015	glomerular visceral epithelial cell development	1	(IQGAP1,8826)	22.8047	0.0430629	0.00160786	-	0	-	-	1	1	-	0	-	-	1	1	-	6	-
GO:0034452	dynactin binding	1	(PAFAH1B1,5048)	22.8047	0.0430629	0.00160446	-	0	-	-	1	1	-	0	-	-	1	1	-	6	-
GO:0071541	eukaryotic translation initiation factor 3 complex, eIF3m	1	(EIF3M,10480)	22.8047	0.0430629	0.00160106	-	0	-	-	1	1	-	0	-	-	1	1	-	6	-
GO:0019215	intermediate filament binding	1	(NME2,4831)	22.8047	0.0430629	0.00159766	-	0	-	-	1	1	-	0	-	-	1	1	-	6	-
GO:0043114	regulation of vascular permeability	1	(SRC,6714)	22.8047	0.0430629	0.00159426	-	0	-	-	1	1	-	0	-	-	1	1	-	6	-
GO:0010485	H4 histone acetyltransferase activity	1	(BRCA2,675)	22.8047	0.0430629	0.00159086	-	0	-	-	1	1	-	0	-	-	1	1	-	6	-
GO:0008420	CTD phosphatase activity	1	(RPAP2,79871)	22.8047	0.0430629	0.00158746	-	0	-	-	1	1	-	0	-	-	1	1	-	6	-
GO:0048554	positive regulation of metalloenzyme activity	1	(CDC42,998)	22.8047	0.0430629	0.00158406	-	1	(CDC42,998)	33.2156	0.0297352	0.000574478	-	1	(CDC42,998)	33.2156	0.0297352	0.000574478	-	6	-
GO:0046134	pyrimidine nucleoside biosynthetic process	1	(UMPS,7372)	22.8047	0.0430629	0.00158066	-	0	-	-	1	1	-	0	-	-	1	1	-	6	-
GO:0050684	regulation of mRNA processing	1	(SRPK1,6732)	22.8047	0.0430629	0.00157727	-	0	-	-	1	1	-	0	-	-	1	1	-	6	-
GO:0018344	protein geranylgeranylation	1	(CHM,1121)	22.8047	0.0430629	0.00157387	-	0	-	-	1	1	-	0	-	-	1	1	-	6	-
GO:0010457	centriole-centriole cohesion	1	(SGOL1,151648)	22.8047	0.0430629	0.00157047	-	0	-	-	1	1	-	0	-	-	1	1	-	6	-
GO:0004704	NF-kappaB-inducing kinase activity	1	(MAP3K14,9020)	22.8047	0.0430629	0.00156707	-	1	(MAP3K14,9020)	33.2156	0.0297352	0.000560881	-	1	(MAP3K14,9020)	33.2156	0.0297352	0.000560881	-	6	-
GO:0002309	T cell proliferation involved in immune response	1	(RPS6,6194)	22.8047	0.0430629	0.00156367	-	0	-	-	1	1	-	0	-	-	1	1	-	6	-
GO:0070934	CRD-mediated mRNA stabilization	1	(YBX1,4904)	22.8047	0.0430629	0.00156027	-	0	-	-	1	1	-	0	-	-	1	1	-	6	-
GO:0071204	histone pre-mRNA 3'end processing complex	1	(YBX1,4904)	22.8047	0.0430629	0.00155687	-	0	-	-	1	1	-	0	-	-	1	1	-	6	-
GO:0030957	Tat protein binding	1	(ACTB,60)	22.8047	0.0430629	0.00155347	-	0	-	-	1	1	-	0	-	-	1	1	-	6	-
GO:0043196	varicosity	1	(TNFRSF1B,7133)	22.8047	0.0430629	0.00155007	-	0	-	-	1	1	-	0	-	-	1	1	-	6	-
GO:0000974	Prp19 complex	1	(CDC5L,988)	22.8047	0.0430629	0.00154667	-	0	-	-	1	1	-	0	-	-	1	1	-	6	-
GO:0048026	positive regulation of mRNA splicing, via spliceosome	1	(THRAP3,9967)	22.8047	0.0430629	0.00154327	-	0	-	-	1	1	-	0	-	-	1	1	-	6	-
GO:0001667	ameboidal-type cell migration	1	(PAFAH1B1,5048)	22.8047	0.0430629	0.00153987	-	0	-	-	1	1	-	0	-	-	1	1	-	6	-
GO:0045842	positive regulation of mitotic metaphase/anaphase transition	1	(RB1,5925)	22.8047	0.0430629	0.00153647	-	0	-	-	1	1	-	0	-	-	1	1	-	6	-
GO:0009404	toxin metabolic process	1	(ARL1,400)	22.8047	0.0430629	0.00153307	-	1	(ARL1,400)	33.2156	0.0297352	0.000543885	-	1	(ARL1,400)	33.2156	0.0297352	0.000543885	-	6	-
GO:0001515	opioid peptide activity	1	(CDC42EP2,10435)	22.8047	0.0430629	0.00152968	-	0	-	-	1	1	-	0	-	-	1	1	-	6	-
GO:0006333	chromatin assembly or disassembly	1	(HDAC8,55869)	22.8047	0.0430629	0.00152628	-	0	-	-	1	1	-	0	-	-	1	1	-	6	-
GO:0060789	hair follicle placode formation	1	(CDC42,998)	22.8047	0.0430629	0.00152288	-	1	(CDC42,998)	33.2156	0.0297352	0.000530288	-	1	(CDC42,998)	33.2156	0.0297352	0.000530288	-	6	-
GO:0045056	transcytosis	1	(SRC,6714)	22.8047	0.0430629	0.00151948	-	0	-	-	1	1	-	0	-	-	1	1	-	6	-
GO:0051150	regulation of smooth muscle cell differentiation	1	(SRF,6722)	22.8047	0.0430629	0.00151608	-	0	-	-	1	1	-	0	-	-	1	1	-	6	-
GO:0034613	cellular protein localization	2	(DMD,1756);(CDC42,998)	5.94906	0.044519	0.00161126	-	1	(CDC42,998)	4.33247	0.206801	0.00166225	-	1	(CDC42,998)	4.33247	0.206801	0.00166225	-	46	-
GO:0009411	response to UV	2	(MAPK8,5599);(UACA,55075)	5.82248	0.0462801	0.00161466	-	0	-	-	1	1	-	0	-	-	1	1	-	47	-
GO:0014069	postsynaptic density	3	(ACTB,60);(GOPC,57120);(SRC,6714)	3.73168	0.0468331	0.00161806	-	0	-	-	1	1	-	0	-	-	1	1	-	110	-
GO:0031625	ubiquitin protein ligase binding	4	(CUL4B,8450);(TNFRSF1B,7133);(RB1,5925);(RNF20,56254)	2.94255	0.0477055	0.00162486	-	1	(KDM4A,9682)	1.07147	0.609533	0.00226392	-	1	(KDM4A,9682)	1.07147	0.609533	0.00226392	-	186	-
GO:0004672	protein kinase activity	4	(MAP3K14,9020);(SRPK1,6732);(PLK1,5347);(SRC,6714)	2.94255	0.0477055	0.00162146	-	2	(TBK1,29110);(MAP3K14,9020)	2.14294	0.239521	0.00175403	-	2	(TBK1,29110);(MAP3K14,9020)	2.14294	0.239521	0.00175403	-	186	-
GO:0008344	adult locomotory behavior	2	(ARCN1,372);(PAFAH1B1,5048)	5.70118	0.0480665	0.00163165	-	1	(ARCN1,372)	4.15195	0.214762	0.00167584	-	1	(ARCN1,372)	4.15195	0.214762	0.00167584	-	48	-
GO:0043525	positive regulation of neuron apoptotic process	2	(CDC42,998);(SRPK2,6733)	5.70118	0.0480665	0.00162825	-	1	(CDC42,998)	4.15195	0.214762	0.00166565	-	1	(CDC42,998)	4.15195	0.214762	0.00166565	-	48	-
GO:0006281	DNA repair	5	(UBB,7314);(RAD51,5888);(RPS27A,6233);(MUS81,80198);(BRCA2,675)	2.51523	0.0495751	0.00163505	-	3	(FANCE,2178);(NCOA6,23054);(ERCC1,2067)	2.19809	0.156536	0.00147869	-	3	(FANCE,2178);(NCOA6,23054);(ERCC1,2067)	2.19809	0.156536	0.00147869	-	272	-
GO:0000228	nuclear chromosome	2	(HDAC8,55869);(RAD51,5888)	5.58483	0.0498778	0.00163845	-	0	-	-	1	1	-	0	-	-	1	1	-	49	-
GO:0034259	negative regulation of Rho GTPase activity	1	(ARFGEF1,10565)	19.5469	0.0500589	0.00173023	-	0	-	-	1	1	-	0	-	-	1	1	-	7	-
GO:0097178	ruffle assembly	1	(PIP5K1A,8394)	19.5469	0.0500589	0.00172683	-	0	-	-	1	1	-	0	-	-	1	1	-	7	-
GO:0048193	Golgi vesicle transport	1	(ARL1,400)	19.5469	0.0500589	0.00172343	-	1	(ARL1,400)	28.4705	0.0346053	0.000666259	-	1	(ARL1,400)	28.4705	0.0346053	0.000666259	-	7	-
GO:0010907	positive regulation of glucose metabolic process	1	(SRC,6714)	19.5469	0.0500589	0.00172004	-	0	-	-	1	1	-	0	-	-	1	1	-	7	-
GO:0070914	UV-damage excision repair	1	(CUL4B,8450)	19.5469	0.0500589	0.00171664	-	0	-	-	1	1	-	0	-	-	1	1	-	7	-
GO:0007091	metaphase/anaphase transition of mitotic cell cycle	1	(PLK1,5347)	19.5469	0.0500589	0.00171324	-	0	-	-	1	1	-	0	-	-	1	1	-	7	-
GO:0048029	monosaccharide binding	1	(GPI,2821)	19.5469	0.0500589	0.00170984	-	0	-	-	1	1	-	0	-	-	1	1	-	7	-
GO:0051347	positive regulation of transferase activity	1	(RPS2,6187)	19.5469	0.0500589	0.00170644	-	0	-	-	1	1	-	0	-	-	1	1	-	7	-
GO:0060055	angiogenesis involved in wound healing	1	(SRF,6722)	19.5469	0.0500589	0.00170304	-	0	-	-	1	1	-	0	-	-	1	1	-	7	-
GO:2001022	positive regulation of response to DNA damage stimulus	1	(MYC,4609)	19.5469	0.0500589	0.00169964	-	0	-	-	1	1	-	0	-	-	1	1	-	7	-
GO:0010447	response to acidic pH	1	(SRC,6714)	19.5469	0.0500589	0.00169624	-	0	-	-	1	1	-	0	-	-	1	1	-	7	-
GO:0016308	1-phosphatidylinositol-4-phosphate 5-kinase activity	1	(PIP5K1A,8394)	19.5469	0.0500589	0.00169284	-	0	-	-	1	1	-	0	-	-	1	1	-	7	-
GO:1902305	regulation of sodium ion transmembrane transport	1	(SNTA1,6640)	19.5469	0.0500589	0.00168944	-	0	-	-	1	1	-	0	-	-	1	1	-	7	-
GO:0017145	stem cell division	1	(PAFAH1B1,5048)	19.5469	0.0500589	0.00168604	-	0	-	-	1	1	-	0	-	-	1	1	-	7	-
GO:0033523	histone H2B ubiquitination	1	(RNF20,56254)	19.5469	0.0500589	0.00168264	-	0	-	-	1	1	-	0	-	-	1	1	-	7	-
GO:0002162	dystroglycan binding	1	(DMD,1756)	19.5469	0.0500589	0.00167924	-	0	-	-	1	1	-	0	-	-	1	1	-	7	-
GO:0070937	CRD-mediated mRNA stability complex	1	(YBX1,4904)	19.5469	0.0500589	0.00167584	-	0	-	-	1	1	-	0	-	-	1	1	-	7	-
GO:0005885	Arp2/3 protein complex	1	(ACTR2,10097)	19.5469	0.0500589	0.00167245	-	0	-	-	1	1	-	0	-	-	1	1	-	7	-
GO:0034101	erythrocyte homeostasis	1	(RPS24,6229)	19.5469	0.0500589	0.00166905	-	0	-	-	1	1	-	0	-	-	1	1	-	7	-
GO:0001961	positive regulation of cytokine-mediated signaling pathway	1	(PAFAH1B1,5048)	19.5469	0.0500589	0.00166565	-	0	-	-	1	1	-	0	-	-	1	1	-	7	-
GO:0051988	regulation of attachment of spindle microtubules to kinetochore	1	(CDC42,998)	19.5469	0.0500589	0.00166225	-	1	(CDC42,998)	28.4705	0.0346053	0.000628867	-	1	(CDC42,998)	28.4705	0.0346053	0.000628867	-	7	-
GO:0061512	protein localization to cilium	1	(ATP6V1D,51382)	19.5469	0.0500589	0.00165885	-	0	-	-	1	1	-	0	-	-	1	1	-	7	-
GO:0031256	leading edge membrane	1	(CDC42,998)	19.5469	0.0500589	0.00165545	-	1	(CDC42,998)	28.4705	0.0346053	0.000625467	-	1	(CDC42,998)	28.4705	0.0346053	0.000625467	-	7	-
GO:0032873	negative regulation of stress-activated MAPK cascade	1	(MYC,4609)	19.5469	0.0500589	0.00165205	-	0	-	-	1	1	-	0	-	-	1	1	-	7	-
GO:0060261	positive regulation of transcription initiation from RNA polymerase II promoter	1	(SRF,6722)	19.5469	0.0500589	0.00164865	-	0	-	-	1	1	-	0	-	-	1	1	-	7	-
GO:0007143	female meiotic division	1	(HSF1,3297)	19.5469	0.0500589	0.00164525	-	1	(HSF1,3297)	28.4705	0.0346053	0.00061187	-	1	(HSF1,3297)	28.4705	0.0346053	0.00061187	-	7	-
GO:0050847	progesterone receptor signaling pathway	1	(SRC,6714)	19.5469	0.0500589	0.00164185	-	0	-	-	1	1	-	0	-	-	1	1	-	7	-
GO:0007049	cell cycle	4	(TLK2,11011);(CUL4B,8450);(SRC,6714);(MAEA,10296)	2.89584	0.0500591	0.00173363	-	0	-	-	1	1	-	0	-	-	1	1	-	189	-
GO:0005884	actin filament	2	(IQGAP1,8826);(RHOQ,23433)	5.47313	0.0517134	0.00173703	-	0	-	-	1	1	-	0	-	-	1	1	-	50	-
GO:0097190	apoptotic signaling pathway	3	(UBB,7314);(MAPK8,5599);(RPS27A,6233)	3.56944	0.0522107	0.00174043	-	0	-	-	1	1	-	0	-	-	1	1	-	115	-
GO:0044281	small molecule metabolic process	16	(IQGAP1,8826);(PSMD1,5707);(PLA2G12A,81579);(PSMD3,5709);(UMPS,7372);(UBB,7314);(GPI,2821);(RPS27A,6233);(PSMD8,5714);(PIP5K1A,8394);(NME2,4831);(RAN,5901);(SPHK2,56848);(PSMC6,5706);(ODC1,4953);(CHKB,1120)	1.55046	0.0526236	0.00174383	-	13	(ACOT8,10005);(IDS,3423);(PI4KA,5297);(PSMD1,5707);(COASY,80347);(NCOA6,23054);(PSMD3,5709);(BAAT,570);(CHST12,55501);(BCAT1,586);(RAN,5901);(HAS1,3036);(BCKDHB,594)	1.83485	0.023717	0.000421511	-	13	(ACOT8,10005);(IDS,3423);(PI4KA,5297);(PSMD1,5707);(COASY,80347);(NCOA6,23054);(PSMD3,5709);(BAAT,570);(CHST12,55501);(BCAT1,586);(RAN,5901);(HAS1,3036);(BCKDHB,594)	1.83485	0.023717	0.000421511	-	1412	-
GO:0048011	neurotrophin TRK receptor signaling pathway	5	(MAPK14,1432);(UBB,7314);(MAPK8,5599);(RPS27A,6233);(SRC,6714)	2.46094	0.0534951	0.00174723	-	0	-	-	1	1	-	0	-	-	1	1	-	278	-
GO:0005525	GTP binding	6	(EIF2S3,1968);(ARL1,400);(TUBA1C,84790);(RAN,5901);(RHOQ,23433);(CDC42,998)	2.21884	0.0545054	0.00175063	-	5	(RAN,5901);(CDC42,998);(ARL1,400);(TUBA1C,84790);(RAB7A,7879)	2.69316	0.0385431	0.000696852	-	5	(RAN,5901);(CDC42,998);(ARL1,400);(TUBA1C,84790);(RAB7A,7879)	2.69316	0.0385431	0.000696852	-	370	-
GO:0003684	damaged DNA binding	2	(CUL4B,8450);(RAD51,5888)	5.26263	0.055456	0.00176423	-	1	(ERCC1,2067)	3.83257	0.230446	0.00172004	-	1	(ERCC1,2067)	3.83257	0.230446	0.00172004	-	52	-
GO:0001948	glycoprotein binding	2	(VIM,7431);(CANX,821)	5.26263	0.055456	0.00176083	-	0	-	-	1	1	-	0	-	-	1	1	-	52	-
GO:0004197	cysteine-type endopeptidase activity	2	(ATG4C,84938);(CTSF,8722)	5.26263	0.055456	0.00175743	-	1	(CTSF,8722)	3.83257	0.230446	0.00170984	-	1	(CTSF,8722)	3.83257	0.230446	0.00170984	-	52	-
GO:0008630	intrinsic apoptotic signaling pathway in response to DNA damage	2	(TNFRSF1B,7133);(UACA,55075)	5.26263	0.055456	0.00175403	-	0	-	-	1	1	-	0	-	-	1	1	-	52	-
GO:0007172	signal complex assembly	1	(SRC,6714)	17.1035	0.0570041	0.00185941	-	0	-	-	1	1	-	0	-	-	1	1	-	8	-
GO:1901030	positive regulation of mitochondrial outer membrane permeabilization involved in apoptotic signaling pathway	1	(SIVA1,10572)	17.1035	0.0570041	0.00185601	-	1	(SIVA1,10572)	24.9117	0.0394513	0.000761439	-	1	(SIVA1,10572)	24.9117	0.0394513	0.000761439	-	8	-
GO:0030157	pancreatic juice secretion	1	(COPA,1314)	17.1035	0.0570041	0.00185261	-	1	(COPA,1314)	24.9117	0.0394513	0.00075464	-	1	(COPA,1314)	24.9117	0.0394513	0.00075464	-	8	-
GO:0051489	regulation of filopodium assembly	1	(CDC42,998)	17.1035	0.0570041	0.00184921	-	1	(CDC42,998)	24.9117	0.0394513	0.000751241	-	1	(CDC42,998)	24.9117	0.0394513	0.000751241	-	8	-
GO:0070688	MLL5-L complex	1	(ACTB,60)	17.1035	0.0570041	0.00184581	-	0	-	-	1	1	-	0	-	-	1	1	-	8	-
GO:0034501	protein localization to kinetochore	1	(SPDL1,54908)	17.1035	0.0570041	0.00184241	-	1	(SPDL1,54908)	24.9117	0.0394513	0.000747841	-	1	(SPDL1,54908)	24.9117	0.0394513	0.000747841	-	8	-
GO:0004726	non-membrane spanning protein tyrosine phosphatase activity	1	(ACP1,52)	17.1035	0.0570041	0.00183901	-	0	-	-	1	1	-	0	-	-	1	1	-	8	-
GO:0010761	fibroblast migration	1	(PIP5K1A,8394)	17.1035	0.0570041	0.00183561	-	0	-	-	1	1	-	0	-	-	1	1	-	8	-
GO:0005522	profilin binding	1	(RHOQ,23433)	17.1035	0.0570041	0.00183221	-	0	-	-	1	1	-	0	-	-	1	1	-	8	-
GO:0003334	keratinocyte development	1	(CDC42,998)	17.1035	0.0570041	0.00182881	-	1	(CDC42,998)	24.9117	0.0394513	0.000744442	-	1	(CDC42,998)	24.9117	0.0394513	0.000744442	-	8	-
GO:0008608	attachment of spindle microtubules to kinetochore	1	(SGOL1,151648)	17.1035	0.0570041	0.00182541	-	0	-	-	1	1	-	0	-	-	1	1	-	8	-
GO:0043497	regulation of protein heterodimerization activity	1	(CDC42,998)	17.1035	0.0570041	0.00182201	-	1	(CDC42,998)	24.9117	0.0394513	0.000741043	-	1	(CDC42,998)	24.9117	0.0394513	0.000741043	-	8	-
GO:0021895	cerebral cortex neuron differentiation	1	(PAFAH1B1,5048)	17.1035	0.0570041	0.00181861	-	0	-	-	1	1	-	0	-	-	1	1	-	8	-
GO:0036057	slit diaphragm	1	(IQGAP1,8826)	17.1035	0.0570041	0.00181522	-	0	-	-	1	1	-	0	-	-	1	1	-	8	-
GO:0000780	condensed nuclear chromosome, centromeric region	1	(SGOL1,151648)	17.1035	0.0570041	0.00181182	-	0	-	-	1	1	-	0	-	-	1	1	-	8	-
GO:0039702	viral budding via host ESCRT complex	1	(CHMP2A,27243)	17.1035	0.0570041	0.00180842	-	1	(CHMP2A,27243)	24.9117	0.0394513	0.000734244	-	1	(CHMP2A,27243)	24.9117	0.0394513	0.000734244	-	8	-
GO:0010831	positive regulation of myotube differentiation	1	(MAPK14,1432)	17.1035	0.0570041	0.00180502	-	0	-	-	1	1	-	0	-	-	1	1	-	8	-
GO:0000930	gamma-tubulin complex	1	(CKAP5,9793)	17.1035	0.0570041	0.00180162	-	1	(CKAP5,9793)	24.9117	0.0394513	0.000724047	-	1	(CKAP5,9793)	24.9117	0.0394513	0.000724047	-	8	-
GO:0006657	CDP-choline pathway	1	(CHKB,1120)	17.1035	0.0570041	0.00179822	-	0	-	-	1	1	-	0	-	-	1	1	-	8	-
GO:0005869	dynactin complex	1	(DCTN4,51164)	17.1035	0.0570041	0.00179482	-	0	-	-	1	1	-	0	-	-	1	1	-	8	-
GO:0070182	DNA polymerase binding	1	(RAD51,5888)	17.1035	0.0570041	0.00179142	-	0	-	-	1	1	-	0	-	-	1	1	-	8	-
GO:0007289	spermatid nucleus differentiation	1	(GOPC,57120)	17.1035	0.0570041	0.00178802	-	0	-	-	1	1	-	0	-	-	1	1	-	8	-
GO:0043589	skin morphogenesis	1	(SRF,6722)	17.1035	0.0570041	0.00178462	-	0	-	-	1	1	-	0	-	-	1	1	-	8	-
GO:0050658	RNA transport	1	(CKAP5,9793)	17.1035	0.0570041	0.00178122	-	1	(CKAP5,9793)	24.9117	0.0394513	0.000717248	-	1	(CKAP5,9793)	24.9117	0.0394513	0.000717248	-	8	-
GO:0047498	calcium-dependent phospholipase A2 activity	1	(PLA2G12A,81579)	17.1035	0.0570041	0.00177782	-	0	-	-	1	1	-	0	-	-	1	1	-	8	-
GO:0031512	motile primary cilium	1	(PAFAH1B1,5048)	17.1035	0.0570041	0.00177442	-	0	-	-	1	1	-	0	-	-	1	1	-	8	-
GO:0006893	Golgi to plasma membrane transport	1	(GOPC,57120)	17.1035	0.0570041	0.00177102	-	0	-	-	1	1	-	0	-	-	1	1	-	8	-
GO:0090005	negative regulation of establishment of protein localization to plasma membrane	1	(RHOQ,23433)	17.1035	0.0570041	0.00176763	-	0	-	-	1	1	-	0	-	-	1	1	-	8	-
GO:0000139	Golgi membrane	7	(COPG1,22820);(COPB1,1315);(ARL1,400);(GOPC,57120);(MPHOSPH9,10198);(ARFGEF1,10565);(CDC42,998)	2.03787	0.0572625	0.00186281	-	5	(COPG1,22820);(COPB1,1315);(CHST12,55501);(CDC42,998);(ARL1,400)	2.12014	0.0875989	0.00117955	-	5	(COPG1,22820);(COPB1,1315);(CHST12,55501);(CDC42,998);(ARL1,400)	2.12014	0.0875989	0.00117955	-	470	-
GO:0000910	cytokinesis	2	(BRCA2,675);(PLK1,5347)	5.06772	0.0592909	0.0018662	-	0	-	-	1	1	-	0	-	-	1	1	-	54	-
GO:0005096	GTPase activator activity	3	(IQGAP1,8826);(PTPLAD1,51495);(CHM,1121)	3.36463	0.0602167	0.0018696	-	0	-	-	1	1	-	0	-	-	1	1	-	122	-
GO:0030666	endocytic vesicle membrane	2	(UBB,7314);(RPS27A,6233)	4.97558	0.0612418	0.001873	-	0	-	-	1	1	-	0	-	-	1	1	-	55	-
GO:0045059	positive thymic T cell selection	1	(SRF,6722)	15.2032	0.0638989	0.00195119	-	0	-	-	1	1	-	0	-	-	1	1	-	9	-
GO:0042347	negative regulation of NF-kappaB import into nucleus	1	(UACA,55075)	15.2032	0.0638989	0.00194779	-	0	-	-	1	1	-	0	-	-	1	1	-	9	-
GO:0034067	protein localization to Golgi apparatus	1	(ARL1,400)	15.2032	0.0638989	0.00194439	-	1	(ARL1,400)	22.1437	0.0442731	0.000795431	-	1	(ARL1,400)	22.1437	0.0442731	0.000795431	-	9	-
GO:0048027	mRNA 5'-UTR binding	1	(RPS14,6208)	15.2032	0.0638989	0.00194099	-	0	-	-	1	1	-	0	-	-	1	1	-	9	-
GO:0042535	positive regulation of tumor necrosis factor biosynthetic process	1	(TNFRSF8,943)	15.2032	0.0638989	0.00193759	-	0	-	-	1	1	-	0	-	-	1	1	-	9	-
GO:0000075	cell cycle checkpoint	1	(RB1,5925)	15.2032	0.0638989	0.00193419	-	0	-	-	1	1	-	0	-	-	1	1	-	9	-
GO:0000940	condensed chromosome outer kinetochore	1	(SPDL1,54908)	15.2032	0.0638989	0.00193079	-	1	(SPDL1,54908)	22.1437	0.0442731	0.000792032	-	1	(SPDL1,54908)	22.1437	0.0442731	0.000792032	-	9	-
GO:0038061	NIK/NF-kappaB signaling	1	(MAP3K14,9020)	15.2032	0.0638989	0.00192739	-	1	(MAP3K14,9020)	22.1437	0.0442731	0.000788633	-	1	(MAP3K14,9020)	22.1437	0.0442731	0.000788633	-	9	-
GO:0097284	hepatocyte apoptotic process	1	(RB1,5925)	15.2032	0.0638989	0.00192399	-	0	-	-	1	1	-	0	-	-	1	1	-	9	-
GO:0016281	eukaryotic translation initiation factor 4F complex	1	(EIF4A2,1974)	15.2032	0.0638989	0.00192059	-	0	-	-	1	1	-	0	-	-	1	1	-	9	-
GO:0044458	motile cilium assembly	1	(DMD,1756)	15.2032	0.0638989	0.00191719	-	0	-	-	1	1	-	0	-	-	1	1	-	9	-
GO:0005031	tumor necrosis factor-activated receptor activity	1	(TNFRSF1B,7133)	15.2032	0.0638989	0.00191379	-	0	-	-	1	1	-	0	-	-	1	1	-	9	-
GO:0032495	response to muramyl dipeptide	1	(MAPK14,1432)	15.2032	0.0638989	0.00191039	-	0	-	-	1	1	-	0	-	-	1	1	-	9	-
GO:0032319	regulation of Rho GTPase activity	1	(PAFAH1B1,5048)	15.2032	0.0638989	0.001907	-	0	-	-	1	1	-	0	-	-	1	1	-	9	-
GO:0030948	negative regulation of vascular endothelial growth factor receptor signaling pathway	1	(PTPN1,5770)	15.2032	0.0638989	0.0019036	-	0	-	-	1	1	-	0	-	-	1	1	-	9	-
GO:0005915	zonula adherens	1	(CTNND1,1500)	15.2032	0.0638989	0.0019002	-	0	-	-	1	1	-	0	-	-	1	1	-	9	-
GO:0017049	GTP-Rho binding	1	(CDC42EP2,10435)	15.2032	0.0638989	0.0018968	-	0	-	-	1	1	-	0	-	-	1	1	-	9	-
GO:0061003	positive regulation of dendritic spine morphogenesis	1	(CAPRIN1,4076)	15.2032	0.0638989	0.0018934	-	0	-	-	1	1	-	0	-	-	1	1	-	9	-
GO:0045124	regulation of bone resorption	1	(SRC,6714)	15.2032	0.0638989	0.00189	-	0	-	-	1	1	-	0	-	-	1	1	-	9	-
GO:0014075	response to amine	1	(NME2,4831)	15.2032	0.0638989	0.0018866	-	0	-	-	1	1	-	0	-	-	1	1	-	9	-
GO:0000983	RNA polymerase II core promoter sequence-specific DNA binding transcription factor activity	1	(SRF,6722)	15.2032	0.0638989	0.0018832	-	0	-	-	1	1	-	0	-	-	1	1	-	9	-
GO:0005847	mRNA cleavage and polyadenylation specificity factor complex	1	(PIP5K1A,8394)	15.2032	0.0638989	0.0018798	-	0	-	-	1	1	-	0	-	-	1	1	-	9	-
GO:0090009	primitive streak formation	1	(SRF,6722)	15.2032	0.0638989	0.0018764	-	0	-	-	1	1	-	0	-	-	1	1	-	9	-
GO:0003725	double-stranded RNA binding	2	(VIM,7431);(DHX15,1665)	4.801	0.0652086	0.00195459	-	0	-	-	1	1	-	0	-	-	1	1	-	57	-
GO:0030168	platelet activation	4	(MAPK14,1432);(PTPN1,5770);(SRF,6722);(SRC,6714)	2.64403	0.0654957	0.00195798	-	0	-	-	1	1	-	0	-	-	1	1	-	207	-
GO:0043547	positive regulation of GTPase activity	4	(IQGAP1,8826);(PTPLAD1,51495);(ARFGEF1,10565);(CHM,1121)	2.61872	0.0673485	0.00196138	-	1	(SPATA13,221178)	0.953557	0.652631	0.00231151	-	1	(SPATA13,221178)	0.953557	0.652631	0.00231151	-	209	-
GO:0051056	regulation of small GTPase mediated signal transduction	3	(ARHGAP33,115703);(RHOQ,23433);(CDC42,998)	3.20691	0.0675091	0.00196478	-	1	(CDC42,998)	1.55698	0.475931	0.00213815	-	1	(CDC42,998)	1.55698	0.475931	0.00213815	-	128	-
GO:0051092	positive regulation of NF-kappaB transcription factor activity	3	(UBB,7314);(RPS27A,6233);(NFKBIB,4793)	3.18205	0.0687621	0.00196818	-	1	(TRIM62,55223)	1.54491	0.478579	0.00214495	-	1	(TRIM62,55223)	1.54491	0.478579	0.00214495	-	129	-
GO:0030175	filopodium	2	(DMD,1756);(CDC42,998)	4.63825	0.0692593	0.00197498	-	2	(SPATA13,221178);(CDC42,998)	6.75571	0.0354198	0.000686654	-	2	(SPATA13,221178);(CDC42,998)	6.75571	0.0354198	0.000686654	-	59	-
GO:0050679	positive regulation of epithelial cell proliferation	2	(MYC,4609);(NME2,4831)	4.63825	0.0692593	0.00197158	-	0	-	-	1	1	-	0	-	-	1	1	-	59	-
GO:0019899	enzyme binding	5	(RPS2,6187);(PTPN1,5770);(WWOX,51741);(SPDL1,54908);(SRC,6714)	2.2729	0.0701513	0.00197838	-	3	(NCOA6,23054);(SPDL1,54908);(CBX1,10951)	1.98631	0.192397	0.00159766	-	3	(NCOA6,23054);(SPDL1,54908);(CBX1,10951)	1.98631	0.192397	0.00159766	-	301	-
GO:0000956	nuclear-transcribed mRNA catabolic process	1	(THRAP3,9967)	13.6828	0.0707437	0.00206336	-	0	-	-	1	1	-	0	-	-	1	1	-	10	-
GO:0007599	hemostasis	1	(GPI,2821)	13.6828	0.0707437	0.00205996	-	1	(HPS4,89781)	19.9293	0.0490711	0.000860018	-	1	(HPS4,89781)	19.9293	0.0490711	0.000860018	-	10	-
GO:0060218	hematopoietic stem cell differentiation	1	(SRF,6722)	13.6828	0.0707437	0.00205656	-	0	-	-	1	1	-	0	-	-	1	1	-	10	-
GO:0030837	negative regulation of actin filament polymerization	1	(ARFGEF1,10565)	13.6828	0.0707437	0.00205316	-	0	-	-	1	1	-	0	-	-	1	1	-	10	-
GO:0010390	histone monoubiquitination	1	(RNF20,56254)	13.6828	0.0707437	0.00204977	-	1	(DTX3L,151636)	19.9293	0.0490711	0.000853219	-	1	(DTX3L,151636)	19.9293	0.0490711	0.000853219	-	10	-
GO:0004707	MAP kinase activity	1	(MAPK14,1432)	13.6828	0.0707437	0.00204637	-	0	-	-	1	1	-	0	-	-	1	1	-	10	-
GO:0060065	uterus development	1	(SRC,6714)	13.6828	0.0707437	0.00204297	-	0	-	-	1	1	-	0	-	-	1	1	-	10	-
GO:0070307	lens fiber cell development	1	(VIM,7431)	13.6828	0.0707437	0.00203957	-	0	-	-	1	1	-	0	-	-	1	1	-	10	-
GO:0010225	response to UV-C	1	(BRCA2,675)	13.6828	0.0707437	0.00203617	-	0	-	-	1	1	-	0	-	-	1	1	-	10	-
GO:0032040	small-subunit processome	1	(RPS7,6201)	13.6828	0.0707437	0.00203277	-	1	(TBL3,10607)	19.9293	0.0490711	0.000846421	-	1	(TBL3,10607)	19.9293	0.0490711	0.000846421	-	10	-
GO:0009142	nucleoside triphosphate biosynthetic process	1	(NME2,4831)	13.6828	0.0707437	0.00202937	-	0	-	-	1	1	-	0	-	-	1	1	-	10	-
GO:0045618	positive regulation of keratinocyte differentiation	1	(NME2,4831)	13.6828	0.0707437	0.00202597	-	0	-	-	1	1	-	0	-	-	1	1	-	10	-
GO:0046628	positive regulation of insulin receptor signaling pathway	1	(SRC,6714)	13.6828	0.0707437	0.00202257	-	0	-	-	1	1	-	0	-	-	1	1	-	10	-
GO:0060047	heart contraction	1	(CDC42,998)	13.6828	0.0707437	0.00201917	-	1	(CDC42,998)	19.9293	0.0490711	0.000836223	-	1	(CDC42,998)	19.9293	0.0490711	0.000836223	-	10	-
GO:0047497	mitochondrion transport along microtubule	1	(UBB,7314)	13.6828	0.0707437	0.00201577	-	0	-	-	1	1	-	0	-	-	1	1	-	10	-
GO:0001076	RNA polymerase II transcription factor binding transcription factor activity	1	(SRF,6722)	13.6828	0.0707437	0.00201237	-	1	(LHX2,9355)	19.9293	0.0490711	0.000832823	-	1	(LHX2,9355)	19.9293	0.0490711	0.000832823	-	10	-
GO:0022407	regulation of cell-cell adhesion	1	(SRC,6714)	13.6828	0.0707437	0.00200897	-	0	-	-	1	1	-	0	-	-	1	1	-	10	-
GO:0006996	organelle organization	1	(HPS3,84343)	13.6828	0.0707437	0.00200557	-	0	-	-	1	1	-	0	-	-	1	1	-	10	-
GO:0071732	cellular response to nitric oxide	1	(MAPK8,5599)	13.6828	0.0707437	0.00200218	-	0	-	-	1	1	-	0	-	-	1	1	-	10	-
GO:0001817	regulation of cytokine production	1	(IQGAP1,8826)	13.6828	0.0707437	0.00199878	-	0	-	-	1	1	-	0	-	-	1	1	-	10	-
GO:0000800	lateral element	1	(RAD51,5888)	13.6828	0.0707437	0.00199538	-	0	-	-	1	1	-	0	-	-	1	1	-	10	-
GO:0016591	DNA-directed RNA polymerase II, holoenzyme	1	(RPAP2,79871)	13.6828	0.0707437	0.00199198	-	0	-	-	1	1	-	0	-	-	1	1	-	10	-
GO:0034237	protein kinase A regulatory subunit binding	1	(ARFGEF1,10565)	13.6828	0.0707437	0.00198858	-	0	-	-	1	1	-	0	-	-	1	1	-	10	-
GO:0032863	activation of Rac GTPase activity	1	(PIP5K1A,8394)	13.6828	0.0707437	0.00198518	-	0	-	-	1	1	-	0	-	-	1	1	-	10	-
GO:0045176	apical protein localization	1	(GOPC,57120)	13.6828	0.0707437	0.00198178	-	1	(NAPA,8775)	19.9293	0.0490711	0.000819226	-	1	(NAPA,8775)	19.9293	0.0490711	0.000819226	-	10	-
GO:0030027	lamellipodium	3	(CTNND1,1500);(PIP5K1A,8394);(NME2,4831)	3.13347	0.0712998	0.00206676	-	1	(SPATA13,221178)	1.52132	0.483836	0.00215854	-	1	(SPATA13,221178)	1.52132	0.483836	0.00215854	-	131	-
GO:0097193	intrinsic apoptotic signaling pathway	2	(MAPK8,5599);(SIVA1,10572)	4.56095	0.071315	0.00207016	-	1	(SIVA1,10572)	3.32156	0.260891	0.00178802	-	1	(SIVA1,10572)	3.32156	0.260891	0.00178802	-	60	-
GO:0006302	double-strand break repair	2	(RAD51,5888);(BRCA2,675)	4.48618	0.0733904	0.00207356	-	2	(DTX3L,151636);(ERCC1,2067)	6.53421	0.0376411	0.000693453	-	2	(DTX3L,151636);(ERCC1,2067)	6.53421	0.0376411	0.000693453	-	61	-
GO:0000724	double-strand break repair via homologous recombination	2	(RAD51,5888);(BRCA2,675)	4.41382	0.0754853	0.00208036	-	0	-	-	1	1	-	0	-	-	1	1	-	62	-
GO:0006879	cellular iron ion homeostasis	2	(ATP6V1D,51382);(MYC,4609)	4.41382	0.0754853	0.00207696	-	1	(HAMP,57817)	3.21441	0.268314	0.00180842	-	1	(HAMP,57817)	3.21441	0.268314	0.00180842	-	62	-
GO:0030036	actin cytoskeleton organization	3	(CDC42EP2,10435);(PAFAH1B1,5048);(CDC42,998)	3.04063	0.0764999	0.00208376	-	2	(NUAK2,81788);(CDC42,998)	2.9525	0.147285	0.00146169	-	2	(NUAK2,81788);(CDC42,998)	2.9525	0.147285	0.00146169	-	135	-
GO:0002011	morphogenesis of an epithelial sheet	1	(SRF,6722)	12.4389	0.0775388	0.00213475	-	0	-	-	1	1	-	0	-	-	1	1	-	11	-
GO:0042770	signal transduction in response to DNA damage	1	(MAPK14,1432)	12.4389	0.0775388	0.00213135	-	0	-	-	1	1	-	0	-	-	1	1	-	11	-
GO:0061029	eyelid development in camera-type eye	1	(SRF,6722)	12.4389	0.0775388	0.00212795	-	0	-	-	1	1	-	0	-	-	1	1	-	11	-
GO:0014002	astrocyte development	1	(VIM,7431)	12.4389	0.0775388	0.00212455	-	1	(POU3F2,5454)	18.1176	0.0538452	0.000904208	-	1	(POU3F2,5454)	18.1176	0.0538452	0.000904208	-	11	-
GO:0007178	transmembrane receptor protein serine/threonine kinase signaling pathway	1	(MAPK14,1432)	12.4389	0.0775388	0.00212115	-	0	-	-	1	1	-	0	-	-	1	1	-	11	-
GO:0047496	vesicle transport along microtubule	1	(PAFAH1B1,5048)	12.4389	0.0775388	0.00211775	-	0	-	-	1	1	-	0	-	-	1	1	-	11	-
GO:0045663	positive regulation of myoblast differentiation	1	(MAPK14,1432)	12.4389	0.0775388	0.00211435	-	0	-	-	1	1	-	0	-	-	1	1	-	11	-
GO:0006183	GTP biosynthetic process	1	(NME2,4831)	12.4389	0.0775388	0.00211095	-	0	-	-	1	1	-	0	-	-	1	1	-	11	-
GO:0045651	positive regulation of macrophage differentiation	1	(RB1,5925)	12.4389	0.0775388	0.00210755	-	0	-	-	1	1	-	0	-	-	1	1	-	11	-
GO:0017166	vinculin binding	1	(DMD,1756)	12.4389	0.0775388	0.00210415	-	0	-	-	1	1	-	0	-	-	1	1	-	11	-
GO:0003724	RNA helicase activity	1	(DHX15,1665)	12.4389	0.0775388	0.00210075	-	0	-	-	1	1	-	0	-	-	1	1	-	11	-
GO:0051156	glucose 6-phosphate metabolic process	1	(GPI,2821)	12.4389	0.0775388	0.00209736	-	0	-	-	1	1	-	0	-	-	1	1	-	11	-
GO:0021819	layer formation in cerebral cortex	1	(PAFAH1B1,5048)	12.4389	0.0775388	0.00209396	-	0	-	-	1	1	-	0	-	-	1	1	-	11	-
GO:0003993	acid phosphatase activity	1	(ACP1,52)	12.4389	0.0775388	0.00209056	-	0	-	-	1	1	-	0	-	-	1	1	-	11	-
GO:0051787	misfolded protein binding	1	(DNAJC10,54431)	12.4389	0.0775388	0.00208716	-	0	-	-	1	1	-	0	-	-	1	1	-	11	-
GO:0043154	negative regulation of cysteine-type endopeptidase activity involved in apoptotic process	2	(GPI,2821);(SRC,6714)	4.2101	0.0818819	0.00214495	-	0	-	-	1	1	-	0	-	-	1	1	-	65	-
GO:0045216	cell-cell junction organization	2	(ACTB,60);(CTNND1,1500)	4.2101	0.0818819	0.00214155	-	0	-	-	1	1	-	0	-	-	1	1	-	65	-
GO:0050728	negative regulation of inflammatory response	2	(TNFRSF1B,7133);(UACA,55075)	4.2101	0.0818819	0.00213815	-	0	-	-	1	1	-	0	-	-	1	1	-	65	-
GO:0046983	protein dimerization activity	3	(HES4,57801);(MYC,4609);(WWOX,51741)	2.93204	0.0832283	0.00214834	-	1	(HPS4,89781)	1.42352	0.506849	0.00218914	-	1	(HPS4,89781)	1.42352	0.506849	0.00218914	-	140	-
GO:0010976	positive regulation of neuron projection development	2	(NME2,4831);(DMD,1756)	4.14631	0.0840503	0.00215514	-	0	-	-	1	1	-	0	-	-	1	1	-	66	-
GO:0032869	cellular response to insulin stimulus	2	(RHOQ,23433);(SRC,6714)	4.14631	0.0840503	0.00215174	-	0	-	-	1	1	-	0	-	-	1	1	-	66	-
GO:0006228	UTP biosynthetic process	1	(NME2,4831)	11.4024	0.0842846	0.00222313	-	0	-	-	1	1	-	0	-	-	1	1	-	12	-
GO:1903543	positive regulation of exosomal secretion	1	(CHMP2A,27243)	11.4024	0.0842846	0.00221973	-	2	(RAB7A,7879);(CHMP2A,27243)	33.2156	0.00159082	4.07914e-05	-	2	(RAB7A,7879);(CHMP2A,27243)	33.2156	0.00159082	4.07914e-05	-	12	-
GO:0090303	positive regulation of wound healing	1	(ARFGEF1,10565)	11.4024	0.0842846	0.00221633	-	0	-	-	1	1	-	0	-	-	1	1	-	12	-
GO:0072583	clathrin-mediated endocytosis	1	(CANX,821)	11.4024	0.0842846	0.00221293	-	0	-	-	1	1	-	0	-	-	1	1	-	12	-
GO:0043249	erythrocyte maturation	1	(MAEA,10296)	11.4024	0.0842846	0.00220953	-	0	-	-	1	1	-	0	-	-	1	1	-	12	-
GO:0010569	regulation of double-strand break repair via homologous recombination	1	(RAD51,5888)	11.4024	0.0842846	0.00220613	-	0	-	-	1	1	-	0	-	-	1	1	-	12	-
GO:0046970	NAD-dependent histone deacetylase activity (H4-K16 specific)	1	(HDAC8,55869)	11.4024	0.0842846	0.00220273	-	0	-	-	1	1	-	0	-	-	1	1	-	12	-
GO:0006241	CTP biosynthetic process	1	(NME2,4831)	11.4024	0.0842846	0.00219933	-	0	-	-	1	1	-	0	-	-	1	1	-	12	-
GO:0032041	NAD-dependent histone deacetylase activity (H3-K14 specific)	1	(HDAC8,55869)	11.4024	0.0842846	0.00219593	-	0	-	-	1	1	-	0	-	-	1	1	-	12	-
GO:0006268	DNA unwinding involved in DNA replication	1	(RAD51,5888)	11.4024	0.0842846	0.00219254	-	0	-	-	1	1	-	0	-	-	1	1	-	12	-
GO:0051272	positive regulation of cellular component movement	1	(RPS19,6223)	11.4024	0.0842846	0.00218914	-	0	-	-	1	1	-	0	-	-	1	1	-	12	-
GO:0060307	regulation of ventricular cardiac muscle cell membrane repolarization	1	(SNTA1,6640)	11.4024	0.0842846	0.00218574	-	0	-	-	1	1	-	0	-	-	1	1	-	12	-
GO:0042551	neuron maturation	1	(RB1,5925)	11.4024	0.0842846	0.00218234	-	0	-	-	1	1	-	0	-	-	1	1	-	12	-
GO:0061136	regulation of proteasomal protein catabolic process	1	(UBB,7314)	11.4024	0.0842846	0.00217894	-	0	-	-	1	1	-	0	-	-	1	1	-	12	-
GO:0097372	NAD-dependent histone deacetylase activity (H3-K18 specific)	1	(HDAC8,55869)	11.4024	0.0842846	0.00217554	-	0	-	-	1	1	-	0	-	-	1	1	-	12	-
GO:0005798	Golgi-associated vesicle	1	(COPB1,1315)	11.4024	0.0842846	0.00217214	-	1	(COPB1,1315)	16.6078	0.0585956	0.000938201	-	1	(COPB1,1315)	16.6078	0.0585956	0.000938201	-	12	-
GO:0045120	pronucleus	1	(HSF1,3297)	11.4024	0.0842846	0.00216874	-	1	(HSF1,3297)	16.6078	0.0585956	0.000931403	-	1	(HSF1,3297)	16.6078	0.0585956	0.000931403	-	12	-
GO:0051895	negative regulation of focal adhesion assembly	1	(SRC,6714)	11.4024	0.0842846	0.00216534	-	0	-	-	1	1	-	0	-	-	1	1	-	12	-
GO:0007051	spindle organization	1	(CKAP5,9793)	11.4024	0.0842846	0.00216194	-	1	(CKAP5,9793)	16.6078	0.0585956	0.000928003	-	1	(CKAP5,9793)	16.6078	0.0585956	0.000928003	-	12	-
GO:0045737	positive regulation of cyclin-dependent protein serine/threonine kinase activity	1	(SRC,6714)	11.4024	0.0842846	0.00215854	-	0	-	-	1	1	-	0	-	-	1	1	-	12	-
GO:0000723	telomere maintenance	2	(PRIM1,5557);(PRIM2,5558)	4.02436	0.0884391	0.00222653	-	0	-	-	1	1	-	0	-	-	1	1	-	68	-
GO:0001675	acrosome assembly	1	(PAFAH1B1,5048)	10.5253	0.0909814	0.00228432	-	0	-	-	1	1	-	0	-	-	1	1	-	13	-
GO:0045109	intermediate filament organization	1	(VIM,7431)	10.5253	0.0909814	0.00228092	-	0	-	-	1	1	-	0	-	-	1	1	-	13	-
GO:0061647	histone H3-K9 modification	1	(HDAC8,55869)	10.5253	0.0909814	0.00227752	-	0	-	-	1	1	-	0	-	-	1	1	-	13	-
GO:0030140	trans-Golgi network transport vesicle	1	(GOPC,57120)	10.5253	0.0909814	0.00227412	-	0	-	-	1	1	-	0	-	-	1	1	-	13	-
GO:0001833	inner cell mass cell proliferation	1	(BRCA2,675)	10.5253	0.0909814	0.00227072	-	0	-	-	1	1	-	0	-	-	1	1	-	13	-
GO:0046969	NAD-dependent histone deacetylase activity (H3-K9 specific)	1	(HDAC8,55869)	10.5253	0.0909814	0.00226732	-	0	-	-	1	1	-	0	-	-	1	1	-	13	-
GO:0070935	3'-UTR-mediated mRNA stabilization	1	(MAPK14,1432)	10.5253	0.0909814	0.00226392	-	0	-	-	1	1	-	0	-	-	1	1	-	13	-
GO:0045502	dynein binding	1	(PAFAH1B1,5048)	10.5253	0.0909814	0.00226052	-	0	-	-	1	1	-	0	-	-	1	1	-	13	-
GO:0060444	branching involved in mammary gland duct morphogenesis	1	(SRC,6714)	10.5253	0.0909814	0.00225712	-	0	-	-	1	1	-	0	-	-	1	1	-	13	-
GO:0055003	cardiac myofibril assembly	1	(SRF,6722)	10.5253	0.0909814	0.00225372	-	0	-	-	1	1	-	0	-	-	1	1	-	13	-
GO:0043968	histone H2A acetylation	1	(YEATS4,8089)	10.5253	0.0909814	0.00225032	-	1	(YEATS4,8089)	15.3303	0.0633224	0.000985791	-	1	(YEATS4,8089)	15.3303	0.0633224	0.000985791	-	13	-
GO:0019395	fatty acid oxidation	1	(MAPK14,1432)	10.5253	0.0909814	0.00224692	-	0	-	-	1	1	-	0	-	-	1	1	-	13	-
GO:0007080	mitotic metaphase plate congression	1	(SPDL1,54908)	10.5253	0.0909814	0.00224352	-	1	(SPDL1,54908)	15.3303	0.0633224	0.000978992	-	1	(SPDL1,54908)	15.3303	0.0633224	0.000978992	-	13	-
GO:0031929	TOR signaling	1	(RPS6,6194)	10.5253	0.0909814	0.00224013	-	0	-	-	1	1	-	0	-	-	1	1	-	13	-
GO:0033290	eukaryotic 48S preinitiation complex	1	(EIF3M,10480)	10.5253	0.0909814	0.00223673	-	0	-	-	1	1	-	0	-	-	1	1	-	13	-
GO:0030705	cytoskeleton-dependent intracellular transport	1	(TUBA1C,84790)	10.5253	0.0909814	0.00223333	-	1	(TUBA1C,84790)	15.3303	0.0633224	0.000972194	-	1	(TUBA1C,84790)	15.3303	0.0633224	0.000972194	-	13	-
GO:0031333	negative regulation of protein complex assembly	1	(CDC42,998)	10.5253	0.0909814	0.00222993	-	1	(CDC42,998)	15.3303	0.0633224	0.000961996	-	1	(CDC42,998)	15.3303	0.0633224	0.000961996	-	13	-
GO:0006338	chromatin remodeling	2	(MYC,4609);(RB1,5925)	3.85432	0.0951467	0.00228772	-	0	-	-	1	1	-	0	-	-	1	1	-	71	-
GO:0016055	Wnt signaling pathway	3	(INVS,27130);(WWOX,51741);(CTNND1,1500)	2.73657	0.0974123	0.00229111	-	0	-	-	1	1	-	0	-	-	1	1	-	150	-
GO:0030512	negative regulation of transforming growth factor beta receptor signaling pathway	2	(UBB,7314);(RPS27A,6233)	3.80079	0.0974144	0.00229451	-	0	-	-	1	1	-	0	-	-	1	1	-	72	-
GO:0060347	heart trabecula formation	1	(SRF,6722)	9.77345	0.0976296	0.0023761	-	0	-	-	1	1	-	0	-	-	1	1	-	14	-
GO:1901214	regulation of neuron death	1	(UBB,7314)	9.77345	0.0976296	0.0023727	-	0	-	-	1	1	-	0	-	-	1	1	-	14	-
GO:0031334	positive regulation of protein complex assembly	1	(CDC42EP2,10435)	9.77345	0.0976296	0.0023693	-	0	-	-	1	1	-	0	-	-	1	1	-	14	-
GO:0005095	GTPase inhibitor activity	1	(IQGAP1,8826)	9.77345	0.0976296	0.0023659	-	0	-	-	1	1	-	0	-	-	1	1	-	14	-
GO:0048255	mRNA stabilization	1	(THRAP3,9967)	9.77345	0.0976296	0.0023625	-	0	-	-	1	1	-	0	-	-	1	1	-	14	-
GO:0042273	ribosomal large subunit biogenesis	1	(PES1,23481)	9.77345	0.0976296	0.0023591	-	0	-	-	1	1	-	0	-	-	1	1	-	14	-
GO:0048488	synaptic vesicle endocytosis	1	(CANX,821)	9.77345	0.0976296	0.0023557	-	0	-	-	1	1	-	0	-	-	1	1	-	14	-
GO:0051298	centrosome duplication	1	(BRCA2,675)	9.77345	0.0976296	0.0023523	-	0	-	-	1	1	-	0	-	-	1	1	-	14	-
GO:0017016	Ras GTPase binding	1	(SPHK2,56848)	9.77345	0.0976296	0.0023489	-	0	-	-	1	1	-	0	-	-	1	1	-	14	-
GO:0070848	response to growth factor	1	(MYC,4609)	9.77345	0.0976296	0.0023455	-	0	-	-	1	1	-	0	-	-	1	1	-	14	-
GO:0042809	vitamin D receptor binding	1	(THRAP3,9967)	9.77345	0.0976296	0.0023421	-	0	-	-	1	1	-	0	-	-	1	1	-	14	-
GO:0035855	megakaryocyte development	1	(SRF,6722)	9.77345	0.0976296	0.0023387	-	0	-	-	1	1	-	0	-	-	1	1	-	14	-
GO:0060314	regulation of ryanodine-sensitive calcium-release channel activity	1	(DMD,1756)	9.77345	0.0976296	0.0023353	-	0	-	-	1	1	-	0	-	-	1	1	-	14	-
GO:0005662	DNA replication factor A complex	1	(CDC5L,988)	9.77345	0.0976296	0.00233191	-	0	-	-	1	1	-	0	-	-	1	1	-	14	-
GO:0006646	phosphatidylethanolamine biosynthetic process	1	(CHKB,1120)	9.77345	0.0976296	0.00232851	-	0	-	-	1	1	-	0	-	-	1	1	-	14	-
GO:0004708	MAP kinase kinase activity	1	(MAPK14,1432)	9.77345	0.0976296	0.00232511	-	0	-	-	1	1	-	0	-	-	1	1	-	14	-
GO:0030518	intracellular steroid hormone receptor signaling pathway	1	(THRAP3,9967)	9.77345	0.0976296	0.00232171	-	0	-	-	1	1	-	0	-	-	1	1	-	14	-
GO:0050662	coenzyme binding	1	(WWOX,51741)	9.77345	0.0976296	0.00231831	-	0	-	-	1	1	-	0	-	-	1	1	-	14	-
GO:0048037	cofactor binding	1	(WWOX,51741)	9.77345	0.0976296	0.00231491	-	0	-	-	1	1	-	0	-	-	1	1	-	14	-
GO:0002042	cell migration involved in sprouting angiogenesis	1	(SRF,6722)	9.77345	0.0976296	0.00231151	-	0	-	-	1	1	-	0	-	-	1	1	-	14	-
GO:0001671	ATPase activator activity	1	(DNAJC10,54431)	9.77345	0.0976296	0.00230811	-	0	-	-	1	1	-	0	-	-	1	1	-	14	-
GO:0034314	Arp2/3 complex-mediated actin nucleation	1	(ACTR2,10097)	9.77345	0.0976296	0.00230471	-	0	-	-	1	1	-	0	-	-	1	1	-	14	-
GO:0016282	eukaryotic 43S preinitiation complex	1	(EIF3M,10480)	9.77345	0.0976296	0.00230131	-	0	-	-	1	1	-	0	-	-	1	1	-	14	-
GO:0042789	mRNA transcription from RNA polymerase II promoter	1	(SRF,6722)	9.77345	0.0976296	0.00229791	-	0	-	-	1	1	-	0	-	-	1	1	-	14	-
GO:0035556	intracellular signal transduction	5	(TLK2,11011);(MAPK14,1432);(SRPK1,6732);(SRC,6714);(SRPK2,6733)	2.04833	0.0984867	0.0023795	-	2	(TBL3,10607);(IFITM1,8519)	1.19337	0.501712	0.00217894	-	2	(TBL3,10607);(IFITM1,8519)	1.19337	0.501712	0.00217894	-	334	-
GO:0006511	ubiquitin-dependent protein catabolic process	3	(CUL4B,8450);(PSMC6,5706);(RNF20,56254)	2.71844	0.0988818	0.00238289	-	0	-	-	1	1	-	0	-	-	1	1	-	151	-
GO:0030141	secretory granule	2	(BRCA2,675);(CDC42,998)	3.74872	0.0996974	0.00238629	-	1	(CDC42,998)	2.73005	0.307842	0.00186281	-	1	(CDC42,998)	2.73005	0.307842	0.00186281	-	73	-
GO:0043123	positive regulation of I-kappaB kinase/NF-kappaB signaling	3	(MAP3K14,9020);(UBB,7314);(RPS27A,6233)	2.70056	0.10036	0.00238969	-	3	(TBK1,29110);(MAP3K14,9020);(TRIM62,55223)	3.93342	0.041089	0.000771636	-	3	(TBK1,29110);(MAP3K14,9020);(TRIM62,55223)	3.93342	0.041089	0.000771636	-	152	-
GO:0042383	sarcolemma	2	(DMD,1756);(SNTA1,6640)	3.69806	0.101995	0.00239649	-	1	(ITGA7,3679)	2.69316	0.311329	0.001873	-	1	(ITGA7,3679)	2.69316	0.311329	0.001873	-	74	-
GO:0006310	DNA recombination	2	(RAD51,5888);(MUS81,80198)	3.69806	0.101995	0.00239309	-	2	(NCOA6,23054);(ERCC1,2067)	5.38631	0.053295	0.000880413	-	2	(NCOA6,23054);(ERCC1,2067)	5.38631	0.053295	0.000880413	-	74	-
GO:0030675	Rac GTPase activator activity	1	(ARHGAP33,115703)	9.12189	0.10423	0.00246448	-	0	-	-	1	1	-	0	-	-	1	1	-	15	-
GO:0016010	dystrophin-associated glycoprotein complex	1	(DMD,1756)	9.12189	0.10423	0.00246108	-	0	-	-	1	1	-	0	-	-	1	1	-	15	-
GO:0034185	apolipoprotein binding	1	(CANX,821)	9.12189	0.10423	0.00245768	-	0	-	-	1	1	-	0	-	-	1	1	-	15	-
GO:2001241	positive regulation of extrinsic apoptotic signaling pathway in absence of ligand	1	(WWOX,51741)	9.12189	0.10423	0.00245428	-	0	-	-	1	1	-	0	-	-	1	1	-	15	-
GO:0005852	eukaryotic translation initiation factor 3 complex	1	(EIF3M,10480)	9.12189	0.10423	0.00245088	-	0	-	-	1	1	-	0	-	-	1	1	-	15	-
GO:0071480	cellular response to gamma radiation	1	(TLK2,11011)	9.12189	0.10423	0.00244748	-	0	-	-	1	1	-	0	-	-	1	1	-	15	-
GO:0045445	myoblast differentiation	1	(RB1,5925)	9.12189	0.10423	0.00244408	-	0	-	-	1	1	-	0	-	-	1	1	-	15	-
GO:0045987	positive regulation of smooth muscle contraction	1	(SRF,6722)	9.12189	0.10423	0.00244068	-	0	-	-	1	1	-	0	-	-	1	1	-	15	-
GO:0043488	regulation of mRNA stability	1	(SERBP1,26135)	9.12189	0.10423	0.00243728	-	1	(SERBP1,26135)	13.2862	0.0727057	0.00105038	-	1	(SERBP1,26135)	13.2862	0.0727057	0.00105038	-	15	-
GO:0014911	positive regulation of smooth muscle cell migration	1	(SRC,6714)	9.12189	0.10423	0.00243388	-	0	-	-	1	1	-	0	-	-	1	1	-	15	-
GO:0004143	diacylglycerol kinase activity	1	(SPHK2,56848)	9.12189	0.10423	0.00243048	-	0	-	-	1	1	-	0	-	-	1	1	-	15	-
GO:0043539	protein serine/threonine kinase activator activity	1	(IQGAP1,8826)	9.12189	0.10423	0.00242709	-	0	-	-	1	1	-	0	-	-	1	1	-	15	-
GO:0032465	regulation of cytokinesis	1	(BRCA2,675)	9.12189	0.10423	0.00242369	-	0	-	-	1	1	-	0	-	-	1	1	-	15	-
GO:2000114	regulation of establishment of cell polarity	1	(ARFGEF1,10565)	9.12189	0.10423	0.00242029	-	0	-	-	1	1	-	0	-	-	1	1	-	15	-
GO:0031996	thioesterase binding	1	(CDC42,998)	9.12189	0.10423	0.00241689	-	1	(CDC42,998)	13.2862	0.0727057	0.00104358	-	1	(CDC42,998)	13.2862	0.0727057	0.00104358	-	15	-
GO:0001829	trophectodermal cell differentiation	1	(SRF,6722)	9.12189	0.10423	0.00241349	-	0	-	-	1	1	-	0	-	-	1	1	-	15	-
GO:0032435	negative regulation of proteasomal ubiquitin-dependent protein catabolic process	1	(TLK2,11011)	9.12189	0.10423	0.00241009	-	0	-	-	1	1	-	0	-	-	1	1	-	15	-
GO:0060292	long term synaptic depression	1	(SRF,6722)	9.12189	0.10423	0.00240669	-	0	-	-	1	1	-	0	-	-	1	1	-	15	-
GO:0016514	SWI/SNF complex	1	(RB1,5925)	9.12189	0.10423	0.00240329	-	0	-	-	1	1	-	0	-	-	1	1	-	15	-
GO:0030225	macrophage differentiation	1	(CDC42,998)	9.12189	0.10423	0.00239989	-	1	(CDC42,998)	13.2862	0.0727057	0.00104018	-	1	(CDC42,998)	13.2862	0.0727057	0.00104018	-	15	-
GO:0016042	lipid catabolic process	2	(PLA2G12A,81579);(PAFAH1B1,5048)	3.64876	0.104308	0.00247468	-	1	(HRASLS2,54979)	2.65725	0.314798	0.0018934	-	1	(HRASLS2,54979)	2.65725	0.314798	0.0018934	-	75	-
GO:0001503	ossification	2	(MAPK8,5599);(RPL38,6169)	3.64876	0.104308	0.00247128	-	1	(IFITM1,8519)	2.65725	0.314798	0.0018866	-	1	(IFITM1,8519)	2.65725	0.314798	0.0018866	-	75	-
GO:0000165	MAPK cascade	2	(MAP3K14,9020);(MYC,4609)	3.64876	0.104308	0.00246788	-	1	(MAP3K14,9020)	2.65725	0.314798	0.0018798	-	1	(MAP3K14,9020)	2.65725	0.314798	0.0018798	-	75	-
GO:0034329	cell junction assembly	2	(ACTB,60);(CTNND1,1500)	3.60075	0.106635	0.00247807	-	0	-	-	1	1	-	0	-	-	1	1	-	76	-
GO:0031175	neuron projection development	2	(SRF,6722);(RB1,5925)	3.55398	0.108976	0.00248487	-	0	-	-	1	1	-	0	-	-	1	1	-	77	-
GO:0000785	chromatin	2	(RB1,5925);(RAN,5901)	3.55398	0.108976	0.00248147	-	2	(CBX1,10951);(RAN,5901)	5.17645	0.0571853	0.000921205	-	2	(CBX1,10951);(RAN,5901)	5.17645	0.0571853	0.000921205	-	77	-
GO:0048854	brain morphogenesis	1	(PAFAH1B1,5048)	8.55177	0.110782	0.00255966	-	0	-	-	1	1	-	0	-	-	1	1	-	16	-
GO:0005762	mitochondrial large ribosomal subunit	1	(MRPL23,6150)	8.55177	0.110782	0.00255626	-	0	-	-	1	1	-	0	-	-	1	1	-	16	-
GO:0051276	chromosome organization	1	(MYC,4609)	8.55177	0.110782	0.00255286	-	1	(ERCC1,2067)	12.4558	0.0773624	0.00110137	-	1	(ERCC1,2067)	12.4558	0.0773624	0.00110137	-	16	-
GO:0036149	phosphatidylinositol acyl-chain remodeling	1	(PLA2G12A,81579)	8.55177	0.110782	0.00254946	-	0	-	-	1	1	-	0	-	-	1	1	-	16	-
GO:0046716	muscle cell cellular homeostasis	1	(SRF,6722)	8.55177	0.110782	0.00254606	-	0	-	-	1	1	-	0	-	-	1	1	-	16	-
GO:0006978	DNA damage response, signal transduction by p53 class mediator resulting in transcription of p21 class mediator	1	(BRCA2,675)	8.55177	0.110782	0.00254266	-	0	-	-	1	1	-	0	-	-	1	1	-	16	-
GO:0005099	Ras GTPase activator activity	1	(IQGAP1,8826)	8.55177	0.110782	0.00253926	-	0	-	-	1	1	-	0	-	-	1	1	-	16	-
GO:0006595	polyamine metabolic process	1	(ODC1,4953)	8.55177	0.110782	0.00253586	-	0	-	-	1	1	-	0	-	-	1	1	-	16	-
GO:0036148	phosphatidylglycerol acyl-chain remodeling	1	(PLA2G12A,81579)	8.55177	0.110782	0.00253246	-	0	-	-	1	1	-	0	-	-	1	1	-	16	-
GO:0030131	clathrin adaptor complex	1	(ARCN1,372)	8.55177	0.110782	0.00252906	-	1	(ARCN1,372)	12.4558	0.0773624	0.00109117	-	1	(ARCN1,372)	12.4558	0.0773624	0.00109117	-	16	-
GO:0007405	neuroblast proliferation	1	(PAFAH1B1,5048)	8.55177	0.110782	0.00252566	-	0	-	-	1	1	-	0	-	-	1	1	-	16	-
GO:0035371	microtubule plus-end	1	(CKAP5,9793)	8.55177	0.110782	0.00252227	-	1	(CKAP5,9793)	12.4558	0.0773624	0.00108777	-	1	(CKAP5,9793)	12.4558	0.0773624	0.00108777	-	16	-
GO:0050775	positive regulation of dendrite morphogenesis	1	(CAPRIN1,4076)	8.55177	0.110782	0.00251887	-	0	-	-	1	1	-	0	-	-	1	1	-	16	-
GO:0007062	sister chromatid cohesion	1	(HDAC8,55869)	8.55177	0.110782	0.00251547	-	0	-	-	1	1	-	0	-	-	1	1	-	16	-
GO:1900087	positive regulation of G1/S transition of mitotic cell cycle	1	(CUL4B,8450)	8.55177	0.110782	0.00251207	-	0	-	-	1	1	-	0	-	-	1	1	-	16	-
GO:0036150	phosphatidylserine acyl-chain remodeling	1	(PLA2G12A,81579)	8.55177	0.110782	0.00250867	-	0	-	-	1	1	-	0	-	-	1	1	-	16	-
GO:0043623	cellular protein complex assembly	1	(DMD,1756)	8.55177	0.110782	0.00250527	-	0	-	-	1	1	-	0	-	-	1	1	-	16	-
GO:2000811	negative regulation of anoikis	1	(SRC,6714)	8.55177	0.110782	0.00250187	-	0	-	-	1	1	-	0	-	-	1	1	-	16	-
GO:0033137	negative regulation of peptidyl-serine phosphorylation	1	(DMD,1756)	8.55177	0.110782	0.00249847	-	0	-	-	1	1	-	0	-	-	1	1	-	16	-
GO:0015671	oxygen transport	1	(MYC,4609)	8.55177	0.110782	0.00249507	-	0	-	-	1	1	-	0	-	-	1	1	-	16	-
GO:0032012	regulation of ARF protein signal transduction	1	(ARFGEF1,10565)	8.55177	0.110782	0.00249167	-	0	-	-	1	1	-	0	-	-	1	1	-	16	-
GO:0032839	dendrite cytoplasm	1	(CANX,821)	8.55177	0.110782	0.00248827	-	0	-	-	1	1	-	0	-	-	1	1	-	16	-
GO:0006644	phospholipid metabolic process	3	(PLA2G12A,81579);(PIP5K1A,8394);(CHKB,1120)	2.58167	0.110955	0.00256306	-	1	(PI4KA,5297)	1.25342	0.552152	0.00222313	-	1	(PI4KA,5297)	1.25342	0.552152	0.00222313	-	159	-
GO:0007229	integrin-mediated signaling pathway	2	(NME2,4831);(SRC,6714)	3.50842	0.11133	0.00256646	-	1	(ITGA7,3679)	2.55504	0.325104	0.0019036	-	1	(ITGA7,3679)	2.55504	0.325104	0.0019036	-	78	-
GO:0060070	canonical Wnt signaling pathway	2	(MYC,4609);(CDC42,998)	3.46401	0.113698	0.00256986	-	1	(CDC42,998)	2.5227	0.328505	0.00191719	-	1	(CDC42,998)	2.5227	0.328505	0.00191719	-	79	-
GO:0030742	GTP-dependent protein binding	1	(CDC42,998)	8.04873	0.117286	0.00263784	-	1	(CDC42,998)	11.7231	0.081996	0.00113536	-	1	(CDC42,998)	11.7231	0.081996	0.00113536	-	17	-
GO:0008585	female gonad development	1	(BRCA2,675)	8.04873	0.117286	0.00263444	-	0	-	-	1	1	-	0	-	-	1	1	-	17	-
GO:0007141	male meiosis I	1	(BRCA2,675)	8.04873	0.117286	0.00263104	-	0	-	-	1	1	-	0	-	-	1	1	-	17	-
GO:0030220	platelet formation	1	(SRF,6722)	8.04873	0.117286	0.00262764	-	0	-	-	1	1	-	0	-	-	1	1	-	17	-
GO:0031527	filopodium membrane	1	(DMD,1756)	8.04873	0.117286	0.00262424	-	0	-	-	1	1	-	0	-	-	1	1	-	17	-
GO:0043536	positive regulation of blood vessel endothelial cell migration	1	(MAPK14,1432)	8.04873	0.117286	0.00262084	-	0	-	-	1	1	-	0	-	-	1	1	-	17	-
GO:0060334	regulation of interferon-gamma-mediated signaling pathway	1	(PTPN1,5770)	8.04873	0.117286	0.00261745	-	0	-	-	1	1	-	0	-	-	1	1	-	17	-
GO:0004407	histone deacetylase activity	1	(HDAC8,55869)	8.04873	0.117286	0.00261405	-	0	-	-	1	1	-	0	-	-	1	1	-	17	-
GO:0010880	regulation of release of sequestered calcium ion into cytosol by sarcoplasmic reticulum	1	(DMD,1756)	8.04873	0.117286	0.00261065	-	0	-	-	1	1	-	0	-	-	1	1	-	17	-
GO:0051044	positive regulation of membrane protein ectodomain proteolysis	1	(TNFRSF1B,7133)	8.04873	0.117286	0.00260725	-	0	-	-	1	1	-	0	-	-	1	1	-	17	-
GO:0090316	positive regulation of intracellular protein transport	1	(CDC42,998)	8.04873	0.117286	0.00260385	-	1	(CDC42,998)	11.7231	0.081996	0.00112516	-	1	(CDC42,998)	11.7231	0.081996	0.00112516	-	17	-
GO:0001731	formation of translation preinitiation complex	1	(EIF3M,10480)	8.04873	0.117286	0.00260045	-	0	-	-	1	1	-	0	-	-	1	1	-	17	-
GO:0008654	phospholipid biosynthetic process	1	(PIP5K1A,8394)	8.04873	0.117286	0.00259705	-	0	-	-	1	1	-	0	-	-	1	1	-	17	-
GO:0003951	NAD+ kinase activity	1	(SPHK2,56848)	8.04873	0.117286	0.00259365	-	0	-	-	1	1	-	0	-	-	1	1	-	17	-
GO:0043274	phospholipase binding	1	(PAFAH1B1,5048)	8.04873	0.117286	0.00259025	-	0	-	-	1	1	-	0	-	-	1	1	-	17	-
GO:0070933	histone H4 deacetylation	1	(HDAC8,55869)	8.04873	0.117286	0.00258685	-	0	-	-	1	1	-	0	-	-	1	1	-	17	-
GO:0002548	monocyte chemotaxis	1	(RPS19,6223)	8.04873	0.117286	0.00258345	-	0	-	-	1	1	-	0	-	-	1	1	-	17	-
GO:0035255	ionotropic glutamate receptor binding	1	(CANX,821)	8.04873	0.117286	0.00258005	-	0	-	-	1	1	-	0	-	-	1	1	-	17	-
GO:0071889	14-3-3 protein binding	1	(SRPK2,6733)	8.04873	0.117286	0.00257665	-	0	-	-	1	1	-	0	-	-	1	1	-	17	-
GO:0016601	Rac protein signal transduction	1	(PTPLAD1,51495)	8.04873	0.117286	0.00257325	-	0	-	-	1	1	-	0	-	-	1	1	-	17	-
GO:0055086	nucleobase-containing small molecule metabolic process	2	(UMPS,7372);(NME2,4831)	3.37848	0.118473	0.00264124	-	0	-	-	1	1	-	0	-	-	1	1	-	81	-
GO:0006974	cellular response to DNA damage stimulus	3	(TLK2,11011);(RAD51,5888);(MYC,4609)	2.48779	0.120365	0.00264464	-	2	(DTX3L,151636);(NCOA6,23054)	2.41568	0.200827	0.00163505	-	2	(DTX3L,151636);(NCOA6,23054)	2.41568	0.200827	0.00163505	-	165	-
GO:0051301	cell division	2	(TUBA1C,84790);(MAEA,10296)	3.33728	0.120879	0.00264804	-	1	(TUBA1C,84790)	2.43041	0.338606	0.00193759	-	1	(TUBA1C,84790)	2.43041	0.338606	0.00193759	-	82	-
GO:0045121	membrane raft	3	(TNFRSF1B,7133);(DMD,1756);(RHOQ,23433)	2.4728	0.121961	0.00265144	-	0	-	-	1	1	-	0	-	-	1	1	-	166	-
GO:0010629	negative regulation of gene expression	2	(NME2,4831);(CDC42,998)	3.29707	0.123297	0.00265824	-	2	(TBK1,29110);(CDC42,998)	4.80225	0.0652505	0.00101299	-	2	(TBK1,29110);(CDC42,998)	4.80225	0.0652505	0.00101299	-	83	-
GO:0001822	kidney development	2	(INVS,27130);(ODC1,4953)	3.29707	0.123297	0.00265484	-	1	(UPK3A,7380)	2.40113	0.34194	0.00194779	-	1	(UPK3A,7380)	2.40113	0.34194	0.00194779	-	83	-
GO:0008543	fibroblast growth factor receptor signaling pathway	3	(UBB,7314);(RPS27A,6233);(SRC,6714)	2.45799	0.123565	0.00266504	-	0	-	-	1	1	-	0	-	-	1	1	-	167	-
GO:0006457	protein folding	3	(ACTB,60);(TUBA1C,84790);(CANX,821)	2.45799	0.123565	0.00266164	-	1	(TUBA1C,84790)	1.19337	0.569972	0.00224692	-	1	(TUBA1C,84790)	1.19337	0.569972	0.00224692	-	167	-
GO:0005086	ARF guanyl-nucleotide exchange factor activity	1	(ARFGEF1,10565)	7.60158	0.123743	0.00269223	-	0	-	-	1	1	-	0	-	-	1	1	-	18	-
GO:0031954	positive regulation of protein autophosphorylation	1	(SRC,6714)	7.60158	0.123743	0.00268883	-	0	-	-	1	1	-	0	-	-	1	1	-	18	-
GO:0004709	MAP kinase kinase kinase activity	1	(MAP3K14,9020)	7.60158	0.123743	0.00268543	-	1	(MAP3K14,9020)	11.0719	0.0866065	0.00116255	-	1	(MAP3K14,9020)	11.0719	0.0866065	0.00116255	-	18	-
GO:0031572	G2 DNA damage checkpoint	1	(PLK1,5347)	7.60158	0.123743	0.00268203	-	0	-	-	1	1	-	0	-	-	1	1	-	18	-
GO:0010507	negative regulation of autophagy	1	(TLK2,11011)	7.60158	0.123743	0.00267863	-	0	-	-	1	1	-	0	-	-	1	1	-	18	-
GO:0019226	transmission of nerve impulse	1	(PAFAH1B1,5048)	7.60158	0.123743	0.00267523	-	0	-	-	1	1	-	0	-	-	1	1	-	18	-
GO:0033365	protein localization to organelle	1	(PES1,23481)	7.60158	0.123743	0.00267183	-	0	-	-	1	1	-	0	-	-	1	1	-	18	-
GO:0051443	positive regulation of ubiquitin-protein transferase activity	1	(PLK1,5347)	7.60158	0.123743	0.00266843	-	0	-	-	1	1	-	0	-	-	1	1	-	18	-
GO:0005516	calmodulin binding	3	(IQGAP1,8826);(INVS,27130);(SNTA1,6640)	2.44336	0.125177	0.00269563	-	0	-	-	1	1	-	0	-	-	1	1	-	168	-
GO:0030532	small nuclear ribonucleoprotein complex	1	(ARFGEF1,10565)	7.20149	0.130154	0.00275342	-	0	-	-	1	1	-	0	-	-	1	1	-	19	-
GO:0010881	regulation of cardiac muscle contraction by regulation of the release of sequestered calcium ion	1	(DMD,1756)	7.20149	0.130154	0.00275002	-	0	-	-	1	1	-	0	-	-	1	1	-	19	-
GO:0030100	regulation of endocytosis	1	(PTPN1,5770)	7.20149	0.130154	0.00274662	-	0	-	-	1	1	-	0	-	-	1	1	-	19	-
GO:0015949	nucleobase-containing small molecule interconversion	1	(NME2,4831)	7.20149	0.130154	0.00274322	-	0	-	-	1	1	-	0	-	-	1	1	-	19	-
GO:0016829	lyase activity	1	(PTPLAD1,51495)	7.20149	0.130154	0.00273982	-	0	-	-	1	1	-	0	-	-	1	1	-	19	-
GO:0045773	positive regulation of axon extension	1	(PAFAH1B1,5048)	7.20149	0.130154	0.00273642	-	0	-	-	1	1	-	0	-	-	1	1	-	19	-
GO:0010800	positive regulation of peptidyl-threonine phosphorylation	1	(PLK1,5347)	7.20149	0.130154	0.00273302	-	0	-	-	1	1	-	0	-	-	1	1	-	19	-
GO:0008631	intrinsic apoptotic signaling pathway in response to oxidative stress	1	(UACA,55075)	7.20149	0.130154	0.00272962	-	0	-	-	1	1	-	0	-	-	1	1	-	19	-
GO:0086005	ventricular cardiac muscle cell action potential	1	(SNTA1,6640)	7.20149	0.130154	0.00272622	-	0	-	-	1	1	-	0	-	-	1	1	-	19	-
GO:0070064	proline-rich region binding	1	(TCERG1,10915)	7.20149	0.130154	0.00272282	-	0	-	-	1	1	-	0	-	-	1	1	-	19	-
GO:0007126	meiotic nuclear division	1	(RAD51,5888)	7.20149	0.130154	0.00271942	-	0	-	-	1	1	-	0	-	-	1	1	-	19	-
GO:0001556	oocyte maturation	1	(BRCA2,675)	7.20149	0.130154	0.00271602	-	0	-	-	1	1	-	0	-	-	1	1	-	19	-
GO:0030866	cortical actin cytoskeleton organization	1	(RHOQ,23433)	7.20149	0.130154	0.00271262	-	0	-	-	1	1	-	0	-	-	1	1	-	19	-
GO:0035924	cellular response to vascular endothelial growth factor stimulus	1	(MAPK14,1432)	7.20149	0.130154	0.00270923	-	0	-	-	1	1	-	0	-	-	1	1	-	19	-
GO:0008306	associative learning	1	(SRF,6722)	7.20149	0.130154	0.00270583	-	0	-	-	1	1	-	0	-	-	1	1	-	19	-
GO:0010165	response to X-ray	1	(BRCA2,675)	7.20149	0.130154	0.00270243	-	1	(ERCC1,2067)	10.4891	0.0911942	0.00118635	-	1	(ERCC1,2067)	10.4891	0.0911942	0.00118635	-	19	-
GO:0048010	vascular endothelial growth factor receptor signaling pathway	1	(MAPK14,1432)	7.20149	0.130154	0.00269903	-	0	-	-	1	1	-	0	-	-	1	1	-	19	-
GO:0030336	negative regulation of cell migration	2	(SRF,6722);(RNF20,56254)	3.14548	0.133084	0.00275682	-	1	(IFITM1,8519)	2.29073	0.355109	0.00197498	-	1	(IFITM1,8519)	2.29073	0.355109	0.00197498	-	87	-
GO:0043197	dendritic spine	2	(CTNND1,1500);(CANX,821)	3.10974	0.135558	0.00276021	-	0	-	-	1	1	-	0	-	-	1	1	-	88	-
GO:0005212	structural constituent of eye lens	1	(VIM,7431)	6.84142	0.136517	0.00279081	-	0	-	-	1	1	-	0	-	-	1	1	-	20	-
GO:0006165	nucleoside diphosphate phosphorylation	1	(NME2,4831)	6.84142	0.136517	0.00278741	-	0	-	-	1	1	-	0	-	-	1	1	-	20	-
GO:0035145	exon-exon junction complex	1	(THRAP3,9967)	6.84142	0.136517	0.00278401	-	0	-	-	1	1	-	0	-	-	1	1	-	20	-
GO:0045648	positive regulation of erythrocyte differentiation	1	(MAPK14,1432)	6.84142	0.136517	0.00278061	-	0	-	-	1	1	-	0	-	-	1	1	-	20	-
GO:0031146	SCF-dependent proteasomal ubiquitin-dependent protein catabolic process	1	(SKP1,6500)	6.84142	0.136517	0.00277721	-	0	-	-	1	1	-	0	-	-	1	1	-	20	-
GO:0009966	regulation of signal transduction	1	(PTPN1,5770)	6.84142	0.136517	0.00277381	-	0	-	-	1	1	-	0	-	-	1	1	-	20	-
GO:0072661	protein targeting to plasma membrane	1	(PIP5K1A,8394)	6.84142	0.136517	0.00277041	-	0	-	-	1	1	-	0	-	-	1	1	-	20	-
GO:0000070	mitotic sister chromatid segregation	1	(PLK1,5347)	6.84142	0.136517	0.00276701	-	0	-	-	1	1	-	0	-	-	1	1	-	20	-
GO:0000245	spliceosomal complex assembly	1	(SRPK2,6733)	6.84142	0.136517	0.00276361	-	0	-	-	1	1	-	0	-	-	1	1	-	20	-
GO:0046474	glycerophospholipid biosynthetic process	2	(PLA2G12A,81579);(CHKB,1120)	3.07479	0.138043	0.00279421	-	0	-	-	1	1	-	0	-	-	1	1	-	89	-
GO:0030544	Hsp70 protein binding	1	(DNAJC10,54431)	6.51564	0.142835	0.0028316	-	0	-	-	1	1	-	0	-	-	1	1	-	21	-
GO:0046847	filopodium assembly	1	(CDC42,998)	6.51564	0.142835	0.0028282	-	2	(SPATA13,221178);(CDC42,998)	18.9803	0.00491531	8.4982e-05	-	2	(SPATA13,221178);(CDC42,998)	18.9803	0.00491531	8.4982e-05	-	21	-
GO:0070932	histone H3 deacetylation	1	(HDAC8,55869)	6.51564	0.142835	0.0028248	-	0	-	-	1	1	-	0	-	-	1	1	-	21	-
GO:0031667	response to nutrient levels	1	(SRC,6714)	6.51564	0.142835	0.0028214	-	0	-	-	1	1	-	0	-	-	1	1	-	21	-
GO:0043034	costamere	1	(DMD,1756)	6.51564	0.142835	0.002818	-	0	-	-	1	1	-	0	-	-	1	1	-	21	-
GO:0045736	negative regulation of cyclin-dependent protein serine/threonine kinase activity	1	(PLK1,5347)	6.51564	0.142835	0.0028146	-	0	-	-	1	1	-	0	-	-	1	1	-	21	-
GO:0048477	oogenesis	1	(SRC,6714)	6.51564	0.142835	0.0028112	-	1	(ERCC1,2067)	9.49017	0.100301	0.00123054	-	1	(ERCC1,2067)	9.49017	0.100301	0.00123054	-	21	-
GO:0004550	nucleoside diphosphate kinase activity	1	(NME2,4831)	6.51564	0.142835	0.0028078	-	0	-	-	1	1	-	0	-	-	1	1	-	21	-
GO:0045453	bone resorption	1	(SRC,6714)	6.51564	0.142835	0.00280441	-	1	(RAB7A,7879)	9.49017	0.100301	0.00122034	-	1	(RAB7A,7879)	9.49017	0.100301	0.00122034	-	21	-
GO:0090398	cellular senescence	1	(SRF,6722)	6.51564	0.142835	0.00280101	-	0	-	-	1	1	-	0	-	-	1	1	-	21	-
GO:0007088	regulation of mitosis	1	(CDC42,998)	6.51564	0.142835	0.00279761	-	1	(CDC42,998)	9.49017	0.100301	0.00121694	-	1	(CDC42,998)	9.49017	0.100301	0.00121694	-	21	-
GO:0003690	double-stranded DNA binding	2	(YBX1,4904);(RAD51,5888)	2.97453	0.145555	0.002835	-	0	-	-	1	1	-	0	-	-	1	1	-	92	-
GO:0007420	brain development	3	(BRCA2,675);(CTNND1,1500);(SPHK2,56848)	2.26787	0.146798	0.0028384	-	2	(NAPA,8775);(NCOA6,23054)	2.20214	0.230257	0.00170644	-	2	(NAPA,8775);(NCOA6,23054)	2.20214	0.230257	0.00170644	-	181	-
GO:0006468	protein phosphorylation	6	(TLK2,11011);(MAP3K14,9020);(SRPK1,6732);(PLK1,5347);(HSF1,3297);(SRPK2,6733)	1.68232	0.147924	0.0028418	-	4	(TBK1,29110);(MAP3K14,9020);(NUAK2,81788);(HSF1,3297)	1.63355	0.229596	0.00170304	-	4	(TBK1,29110);(MAP3K14,9020);(NUAK2,81788);(HSF1,3297)	1.63355	0.229596	0.00170304	-	488	-
GO:0019904	protein domain specific binding	3	(ARL1,400);(CHMP2A,27243);(RAN,5901)	2.25541	0.14851	0.0028452	-	5	(SLC34A2,10568);(RAN,5901);(ERCC1,2067);(ARL1,400);(CHMP2A,27243)	5.4751	0.00223472	5.77877e-05	-	5	(SLC34A2,10568);(RAN,5901);(ERCC1,2067);(ARL1,400);(CHMP2A,27243)	5.4751	0.00223472	5.77877e-05	-	182	-
GO:0031016	pancreas development	1	(INVS,27130)	6.21947	0.149107	0.00289619	-	0	-	-	1	1	-	0	-	-	1	1	-	22	-
GO:0002040	sprouting angiogenesis	1	(CDC42,998)	6.21947	0.149107	0.00289279	-	1	(CDC42,998)	9.05879	0.104821	0.00126453	-	1	(CDC42,998)	9.05879	0.104821	0.00126453	-	22	-
GO:0071364	cellular response to epidermal growth factor stimulus	1	(IQGAP1,8826)	6.21947	0.149107	0.00288939	-	0	-	-	1	1	-	0	-	-	1	1	-	22	-
GO:0045862	positive regulation of proteolysis	1	(PLK1,5347)	6.21947	0.149107	0.00288599	-	0	-	-	1	1	-	0	-	-	1	1	-	22	-
GO:0043021	ribonucleoprotein complex binding	1	(PES1,23481)	6.21947	0.149107	0.00288259	-	0	-	-	1	1	-	0	-	-	1	1	-	22	-
GO:2000134	negative regulation of G1/S transition of mitotic cell cycle	1	(RB1,5925)	6.21947	0.149107	0.00287919	-	0	-	-	1	1	-	0	-	-	1	1	-	22	-
GO:0000281	mitotic cytokinesis	1	(PLK1,5347)	6.21947	0.149107	0.00287579	-	0	-	-	1	1	-	0	-	-	1	1	-	22	-
GO:0007052	mitotic spindle organization	1	(RAN,5901)	6.21947	0.149107	0.00287239	-	1	(RAN,5901)	9.05879	0.104821	0.00125433	-	1	(RAN,5901)	9.05879	0.104821	0.00125433	-	22	-
GO:0030863	cortical cytoskeleton	1	(ACTB,60)	6.21947	0.149107	0.00286899	-	0	-	-	1	1	-	0	-	-	1	1	-	22	-
GO:0048041	focal adhesion assembly	1	(PIP5K1A,8394)	6.21947	0.149107	0.00286559	-	0	-	-	1	1	-	0	-	-	1	1	-	22	-
GO:0031648	protein destabilization	1	(PLK1,5347)	6.21947	0.149107	0.00286219	-	0	-	-	1	1	-	0	-	-	1	1	-	22	-
GO:0031435	mitogen-activated protein kinase kinase kinase binding	1	(CDC42,998)	6.21947	0.149107	0.00285879	-	1	(CDC42,998)	9.05879	0.104821	0.00125093	-	1	(CDC42,998)	9.05879	0.104821	0.00125093	-	22	-
GO:0001578	microtubule bundle formation	1	(PLK1,5347)	6.21947	0.149107	0.00285539	-	0	-	-	1	1	-	0	-	-	1	1	-	22	-
GO:0001892	embryonic placenta development	1	(HSF1,3297)	6.21947	0.149107	0.002852	-	1	(HSF1,3297)	9.05879	0.104821	0.00124754	-	1	(HSF1,3297)	9.05879	0.104821	0.00124754	-	22	-
GO:0046686	response to cadmium ion	1	(MAPK8,5599)	6.21947	0.149107	0.0028486	-	0	-	-	1	1	-	0	-	-	1	1	-	22	-
GO:0050852	T cell receptor signaling pathway	2	(UBB,7314);(RPS27A,6233)	2.91124	0.15061	0.00289959	-	0	-	-	1	1	-	0	-	-	1	1	-	94	-
GO:0042470	melanosome	2	(CANX,821);(RAN,5901)	2.8806	0.153151	0.00290298	-	3	(HPS4,89781);(RAN,5901);(RAB7A,7879)	6.29348	0.012137	0.000231151	-	3	(HPS4,89781);(RAN,5901);(RAB7A,7879)	6.29348	0.012137	0.000231151	-	95	-
GO:0005794	Golgi apparatus	8	(PLA2G12A,81579);(COPB1,1315);(ARCN1,372);(ARL1,400);(GOPC,57120);(MPHOSPH9,10198);(WWOX,51741);(ARFGEF1,10565)	1.52668	0.154827	0.00290638	-	4	(COPB1,1315);(ARCN1,372);(ARL1,400);(RAB7A,7879)	1.11182	0.487134	0.00216194	-	4	(COPB1,1315);(ARCN1,372);(ARL1,400);(RAB7A,7879)	1.11182	0.487134	0.00216194	-	717	-
GO:0072332	intrinsic apoptotic signaling pathway by p53 class mediator	1	(WWOX,51741)	5.94906	0.155333	0.00296077	-	0	-	-	1	1	-	0	-	-	1	1	-	23	-
GO:0017080	sodium channel regulator activity	1	(SNTA1,6640)	5.94906	0.155333	0.00295737	-	0	-	-	1	1	-	0	-	-	1	1	-	23	-
GO:0005790	smooth endoplasmic reticulum	1	(CANX,821)	5.94906	0.155333	0.00295397	-	0	-	-	1	1	-	0	-	-	1	1	-	23	-
GO:0033574	response to testosterone	1	(NME2,4831)	5.94906	0.155333	0.00295057	-	0	-	-	1	1	-	0	-	-	1	1	-	23	-
GO:2001243	negative regulation of intrinsic apoptotic signaling pathway	1	(SRC,6714)	5.94906	0.155333	0.00294718	-	0	-	-	1	1	-	0	-	-	1	1	-	23	-
GO:0005100	Rho GTPase activator activity	1	(CDC42EP2,10435)	5.94906	0.155333	0.00294378	-	0	-	-	1	1	-	0	-	-	1	1	-	23	-
GO:0015035	protein disulfide oxidoreductase activity	1	(DNAJC10,54431)	5.94906	0.155333	0.00294038	-	0	-	-	1	1	-	0	-	-	1	1	-	23	-
GO:0007369	gastrulation	1	(RPS6,6194)	5.94906	0.155333	0.00293698	-	0	-	-	1	1	-	0	-	-	1	1	-	23	-
GO:0006259	DNA metabolic process	1	(RAN,5901)	5.94906	0.155333	0.00293358	-	1	(RAN,5901)	8.66493	0.109318	0.00131212	-	1	(RAN,5901)	8.66493	0.109318	0.00131212	-	23	-
GO:1900026	positive regulation of substrate adhesion-dependent cell spreading	1	(CDC42,998)	5.94906	0.155333	0.00293018	-	1	(CDC42,998)	8.66493	0.109318	0.00130872	-	1	(CDC42,998)	8.66493	0.109318	0.00130872	-	23	-
GO:0000083	regulation of transcription involved in G1/S transition of mitotic cell cycle	1	(RB1,5925)	5.94906	0.155333	0.00292678	-	0	-	-	1	1	-	0	-	-	1	1	-	23	-
GO:0036152	phosphatidylethanolamine acyl-chain remodeling	1	(PLA2G12A,81579)	5.94906	0.155333	0.00292338	-	0	-	-	1	1	-	0	-	-	1	1	-	23	-
GO:0051881	regulation of mitochondrial membrane potential	1	(UBB,7314)	5.94906	0.155333	0.00291998	-	0	-	-	1	1	-	0	-	-	1	1	-	23	-
GO:0045879	negative regulation of smoothened signaling pathway	1	(RB1,5925)	5.94906	0.155333	0.00291658	-	0	-	-	1	1	-	0	-	-	1	1	-	23	-
GO:0042474	middle ear morphogenesis	1	(RPL38,6169)	5.94906	0.155333	0.00291318	-	1	(TSHZ1,10194)	8.66493	0.109318	0.00129173	-	1	(TSHZ1,10194)	8.66493	0.109318	0.00129173	-	23	-
GO:0032148	activation of protein kinase B activity	1	(SRC,6714)	5.94906	0.155333	0.00290978	-	0	-	-	1	1	-	0	-	-	1	1	-	23	-
GO:0016605	PML body	2	(RAD51,5888);(RB1,5925)	2.8212	0.158257	0.00296417	-	0	-	-	1	1	-	0	-	-	1	1	-	97	-
GO:0038095	Fc-epsilon receptor signaling pathway	3	(UBB,7314);(MAPK8,5599);(RPS27A,6233)	2.18343	0.158915	0.00297097	-	0	-	-	1	1	-	0	-	-	1	1	-	188	-
GO:0006397	mRNA processing	3	(THRAP3,9967);(SRPK1,6732);(DHX15,1665)	2.18343	0.158915	0.00296757	-	0	-	-	1	1	-	0	-	-	1	1	-	188	-
GO:0016337	single organismal cell-cell adhesion	2	(CTNND1,1500);(SRC,6714)	2.79242	0.160822	0.00297437	-	0	-	-	1	1	-	0	-	-	1	1	-	98	-
GO:0006656	phosphatidylcholine biosynthetic process	1	(CHKB,1120)	5.70118	0.161514	0.00300836	-	0	-	-	1	1	-	0	-	-	1	1	-	24	-
GO:0007569	cell aging	1	(BRCA2,675)	5.70118	0.161514	0.00300496	-	0	-	-	1	1	-	0	-	-	1	1	-	24	-
GO:0005761	mitochondrial ribosome	1	(MRPS12,6183)	5.70118	0.161514	0.00300156	-	0	-	-	1	1	-	0	-	-	1	1	-	24	-
GO:0051602	response to electrical stimulus	1	(SRC,6714)	5.70118	0.161514	0.00299816	-	0	-	-	1	1	-	0	-	-	1	1	-	24	-
GO:0043044	ATP-dependent chromatin remodeling	1	(ACTB,60)	5.70118	0.161514	0.00299477	-	0	-	-	1	1	-	0	-	-	1	1	-	24	-
GO:0001502	cartilage condensation	1	(MAPK14,1432)	5.70118	0.161514	0.00299137	-	0	-	-	1	1	-	0	-	-	1	1	-	24	-
GO:0060397	JAK-STAT cascade involved in growth hormone signaling pathway	1	(PTPN1,5770)	5.70118	0.161514	0.00298797	-	0	-	-	1	1	-	0	-	-	1	1	-	24	-
GO:0046329	negative regulation of JNK cascade	1	(PAFAH1B1,5048)	5.70118	0.161514	0.00298457	-	0	-	-	1	1	-	0	-	-	1	1	-	24	-
GO:0000289	nuclear-transcribed mRNA poly(A) tail shortening	1	(EIF4A2,1974)	5.70118	0.161514	0.00298117	-	0	-	-	1	1	-	0	-	-	1	1	-	24	-
GO:0030316	osteoclast differentiation	1	(MAPK14,1432)	5.70118	0.161514	0.00297777	-	0	-	-	1	1	-	0	-	-	1	1	-	24	-
GO:0005929	cilium	2	(ATP6V1D,51382);(INVS,27130)	2.76421	0.163395	0.00301176	-	0	-	-	1	1	-	0	-	-	1	1	-	99	-
GO:0045211	postsynaptic membrane	3	(GOPC,57120);(DMD,1756);(SNTA1,6640)	2.13794	0.165973	0.00301516	-	0	-	-	1	1	-	0	-	-	1	1	-	192	-
GO:0006112	energy reserve metabolic process	2	(IQGAP1,8826);(MYC,4609)	2.73657	0.165976	0.00301856	-	0	-	-	1	1	-	0	-	-	1	1	-	100	-
GO:0036151	phosphatidylcholine acyl-chain remodeling	1	(PLA2G12A,81579)	5.47313	0.16765	0.00304236	-	0	-	-	1	1	-	0	-	-	1	1	-	25	-
GO:0001106	RNA polymerase II transcription corepressor activity	1	(TCERG1,10915)	5.47313	0.16765	0.00303896	-	0	-	-	1	1	-	0	-	-	1	1	-	25	-
GO:0046627	negative regulation of insulin receptor signaling pathway	1	(PTPN1,5770)	5.47313	0.16765	0.00303556	-	0	-	-	1	1	-	0	-	-	1	1	-	25	-
GO:0006611	protein export from nucleus	1	(RAN,5901)	5.47313	0.16765	0.00303216	-	1	(RAN,5901)	7.97174	0.118245	0.00134272	-	1	(RAN,5901)	7.97174	0.118245	0.00134272	-	25	-
GO:0000794	condensed nuclear chromosome	1	(RAD51,5888)	5.47313	0.16765	0.00302876	-	0	-	-	1	1	-	0	-	-	1	1	-	25	-
GO:0048147	negative regulation of fibroblast proliferation	1	(MYC,4609)	5.47313	0.16765	0.00302536	-	0	-	-	1	1	-	0	-	-	1	1	-	25	-
GO:0071944	cell periphery	1	(NME2,4831)	5.47313	0.16765	0.00302196	-	0	-	-	1	1	-	0	-	-	1	1	-	25	-
GO:0015629	actin cytoskeleton	3	(IQGAP1,8826);(DMD,1756);(ACTR2,10097)	2.12687	0.167752	0.00304575	-	0	-	-	1	1	-	0	-	-	1	1	-	193	-
GO:0035335	peptidyl-tyrosine dephosphorylation	2	(PTPN1,5770);(ACP1,52)	2.70947	0.168563	0.00304915	-	0	-	-	1	1	-	0	-	-	1	1	-	101	-
GO:0042384	cilium assembly	2	(ATP6V1D,51382);(ACTR2,10097)	2.68291	0.171158	0.00305595	-	0	-	-	1	1	-	0	-	-	1	1	-	102	-
GO:0051726	regulation of cell cycle	2	(PLK1,5347);(PES1,23481)	2.68291	0.171158	0.00305255	-	0	-	-	1	1	-	0	-	-	1	1	-	102	-
GO:0006206	pyrimidine nucleobase metabolic process	1	(UMPS,7372)	5.26263	0.173741	0.00310014	-	0	-	-	1	1	-	0	-	-	1	1	-	26	-
GO:0045214	sarcomere organization	1	(SRF,6722)	5.26263	0.173741	0.00309674	-	0	-	-	1	1	-	0	-	-	1	1	-	26	-
GO:0046966	thyroid hormone receptor binding	1	(THRAP3,9967)	5.26263	0.173741	0.00309334	-	1	(NCOA6,23054)	7.66513	0.122676	0.00136991	-	1	(NCOA6,23054)	7.66513	0.122676	0.00136991	-	26	-
GO:0031519	PcG protein complex	1	(SKP1,6500)	5.26263	0.173741	0.00308994	-	0	-	-	1	1	-	0	-	-	1	1	-	26	-
GO:0045296	cadherin binding	1	(CTNND1,1500)	5.26263	0.173741	0.00308655	-	0	-	-	1	1	-	0	-	-	1	1	-	26	-
GO:0001103	RNA polymerase II repressing transcription factor binding	1	(TCERG1,10915)	5.26263	0.173741	0.00308315	-	0	-	-	1	1	-	0	-	-	1	1	-	26	-
GO:0051017	actin filament bundle assembly	1	(CDC42,998)	5.26263	0.173741	0.00307975	-	1	(CDC42,998)	7.66513	0.122676	0.00135631	-	1	(CDC42,998)	7.66513	0.122676	0.00135631	-	26	-
GO:0045859	regulation of protein kinase activity	1	(CDC42,998)	5.26263	0.173741	0.00307635	-	1	(CDC42,998)	7.66513	0.122676	0.00135291	-	1	(CDC42,998)	7.66513	0.122676	0.00135291	-	26	-
GO:0031234	extrinsic component of cytoplasmic side of plasma membrane	1	(IQGAP1,8826)	5.26263	0.173741	0.00307295	-	0	-	-	1	1	-	0	-	-	1	1	-	26	-
GO:0070059	intrinsic apoptotic signaling pathway in response to endoplasmic reticulum stress	1	(DNAJC10,54431)	5.26263	0.173741	0.00306955	-	0	-	-	1	1	-	0	-	-	1	1	-	26	-
GO:0007131	reciprocal meiotic recombination	1	(RAD51,5888)	5.26263	0.173741	0.00306615	-	0	-	-	1	1	-	0	-	-	1	1	-	26	-
GO:0000045	autophagic vacuole assembly	1	(ATG4C,84938)	5.26263	0.173741	0.00306275	-	0	-	-	1	1	-	0	-	-	1	1	-	26	-
GO:0032781	positive regulation of ATPase activity	1	(DNAJC10,54431)	5.26263	0.173741	0.00305935	-	0	-	-	1	1	-	0	-	-	1	1	-	26	-
GO:0001764	neuron migration	2	(SRF,6722);(PAFAH1B1,5048)	2.63131	0.176367	0.00310354	-	0	-	-	1	1	-	0	-	-	1	1	-	104	-
GO:0003700	sequence-specific DNA binding transcription factor activity	9	(YBX1,4904);(ZNF286A,57335);(MYC,4609);(YEATS4,8089);(NME2,4831);(SRF,6722);(RB1,5925);(HSF1,3297);(ZNF445,353274)	1.43192	0.178138	0.00310694	-	4	(HNRNPAB,3182);(HSF1,3297);(YEATS4,8089);(POU3F2,5454)	0.926946	0.631828	0.00229111	-	4	(HNRNPAB,3182);(HSF1,3297);(YEATS4,8089);(POU3F2,5454)	0.926946	0.631828	0.00229111	-	860	-
GO:0008360	regulation of cell shape	2	(CDC42EP2,10435);(RHOQ,23433)	2.60625	0.178981	0.00311034	-	1	(ITGA7,3679)	1.89803	0.411215	0.00206676	-	1	(ITGA7,3679)	1.89803	0.411215	0.00206676	-	105	-
GO:0046326	positive regulation of glucose import	1	(RHOQ,23433)	5.06772	0.179789	0.00314093	-	0	-	-	1	1	-	0	-	-	1	1	-	27	-
GO:0050715	positive regulation of cytokine secretion	1	(SRC,6714)	5.06772	0.179789	0.00313753	-	0	-	-	1	1	-	0	-	-	1	1	-	27	-
GO:0042169	SH2 domain binding	1	(SRC,6714)	5.06772	0.179789	0.00313414	-	0	-	-	1	1	-	0	-	-	1	1	-	27	-
GO:0007616	long-term memory	1	(SRF,6722)	5.06772	0.179789	0.00313074	-	0	-	-	1	1	-	0	-	-	1	1	-	27	-
GO:0000077	DNA damage checkpoint	1	(MAPK14,1432)	5.06772	0.179789	0.00312734	-	0	-	-	1	1	-	0	-	-	1	1	-	27	-
GO:0032720	negative regulation of tumor necrosis factor production	1	(HSF1,3297)	5.06772	0.179789	0.00312394	-	1	(HSF1,3297)	7.38124	0.127084	0.00138691	-	1	(HSF1,3297)	7.38124	0.127084	0.00138691	-	27	-
GO:0000118	histone deacetylase complex	1	(HDAC8,55869)	5.06772	0.179789	0.00312054	-	0	-	-	1	1	-	0	-	-	1	1	-	27	-
GO:0048705	skeletal system morphogenesis	1	(WWOX,51741)	5.06772	0.179789	0.00311714	-	0	-	-	1	1	-	0	-	-	1	1	-	27	-
GO:0071902	positive regulation of protein serine/threonine kinase activity	1	(IQGAP1,8826)	5.06772	0.179789	0.00311374	-	0	-	-	1	1	-	0	-	-	1	1	-	27	-
GO:0016568	chromatin modification	2	(TLK2,11011);(HDAC8,55869)	2.55754	0.184226	0.00314433	-	0	-	-	1	1	-	0	-	-	1	1	-	107	-
GO:0031663	lipopolysaccharide-mediated signaling pathway	1	(MAPK14,1432)	4.88673	0.185792	0.00317833	-	0	-	-	1	1	-	0	-	-	1	1	-	28	-
GO:0051258	protein polymerization	1	(TUBA1C,84790)	4.88673	0.185792	0.00317493	-	1	(TUBA1C,84790)	7.11762	0.131471	0.0014005	-	1	(TUBA1C,84790)	7.11762	0.131471	0.0014005	-	28	-
GO:0001707	mesoderm formation	1	(SRF,6722)	4.88673	0.185792	0.00317153	-	0	-	-	1	1	-	0	-	-	1	1	-	28	-
GO:1900740	positive regulation of protein insertion into mitochondrial membrane involved in apoptotic signaling pathway	1	(MAPK8,5599)	4.88673	0.185792	0.00316813	-	0	-	-	1	1	-	0	-	-	1	1	-	28	-
GO:2001238	positive regulation of extrinsic apoptotic signaling pathway	1	(WWOX,51741)	4.88673	0.185792	0.00316473	-	0	-	-	1	1	-	0	-	-	1	1	-	28	-
GO:0005083	small GTPase regulator activity	1	(GOPC,57120)	4.88673	0.185792	0.00316133	-	0	-	-	1	1	-	0	-	-	1	1	-	28	-
GO:2000379	positive regulation of reactive oxygen species metabolic process	1	(MAPK14,1432)	4.88673	0.185792	0.00315793	-	0	-	-	1	1	-	0	-	-	1	1	-	28	-
GO:0060338	regulation of type I interferon-mediated signaling pathway	1	(PTPN1,5770)	4.88673	0.185792	0.00315453	-	0	-	-	1	1	-	0	-	-	1	1	-	28	-
GO:0005875	microtubule associated complex	1	(PAFAH1B1,5048)	4.88673	0.185792	0.00315113	-	0	-	-	1	1	-	0	-	-	1	1	-	28	-
GO:0048589	developmental growth	1	(SRF,6722)	4.88673	0.185792	0.00314773	-	0	-	-	1	1	-	0	-	-	1	1	-	28	-
GO:0071556	integral component of lumenal side of endoplasmic reticulum membrane	1	(CANX,821)	4.71822	0.191752	0.00319872	-	0	-	-	1	1	-	0	-	-	1	1	-	29	-
GO:0045597	positive regulation of cell differentiation	1	(SRF,6722)	4.71822	0.191752	0.00319532	-	0	-	-	1	1	-	0	-	-	1	1	-	29	-
GO:0006654	phosphatidic acid biosynthetic process	1	(PLA2G12A,81579)	4.71822	0.191752	0.00319192	-	0	-	-	1	1	-	0	-	-	1	1	-	29	-
GO:0048365	Rac GTPase binding	1	(IQGAP1,8826)	4.71822	0.191752	0.00318852	-	2	(NOX1,27035);(RAB7A,7879)	13.7444	0.009259	0.000166565	-	2	(NOX1,27035);(RAB7A,7879)	13.7444	0.009259	0.000166565	-	29	-
GO:0030331	estrogen receptor binding	1	(SRC,6714)	4.71822	0.191752	0.00318512	-	1	(NCOA6,23054)	6.87219	0.135835	0.0014107	-	1	(NCOA6,23054)	6.87219	0.135835	0.0014107	-	29	-
GO:0033209	tumor necrosis factor-mediated signaling pathway	1	(TNFRSF1B,7133)	4.71822	0.191752	0.00318173	-	0	-	-	1	1	-	0	-	-	1	1	-	29	-
GO:0006351	transcription, DNA-templated	17	(ZNF286A,57335);(CDC5L,988);(MAPK14,1432);(HES4,57801);(UBB,7314);(HDAC8,55869);(RPS27A,6233);(MYC,4609);(YEATS4,8089);(CTNND1,1500);(NME2,4831);(RB1,5925);(HSF1,3297);(THAP11,57215);(ZNF445,353274);(NFKBIB,4793);(ZNF672,79894)	1.25395	0.195508	0.00320212	-	8	(KDM4A,9682);(NAB1,4664);(TSHZ1,10194);(HSF1,3297);(THAP11,57215);(ZNF550,162972);(YEATS4,8089);(POU3F2,5454)	0.859487	0.724985	0.0023557	-	8	(KDM4A,9682);(NAB1,4664);(TSHZ1,10194);(HSF1,3297);(THAP11,57215);(ZNF550,162972);(YEATS4,8089);(POU3F2,5454)	0.859487	0.724985	0.0023557	-	1855	-
GO:0008060	ARF GTPase activator activity	1	(ARFGEF1,10565)	4.56095	0.197668	0.00322932	-	0	-	-	1	1	-	0	-	-	1	1	-	30	-
GO:0072686	mitotic spindle	1	(CDC42,998)	4.56095	0.197668	0.00322592	-	1	(CDC42,998)	6.64312	0.140179	0.0014277	-	1	(CDC42,998)	6.64312	0.140179	0.0014277	-	30	-
GO:0031492	nucleosomal DNA binding	1	(ACTB,60)	4.56095	0.197668	0.00322252	-	0	-	-	1	1	-	0	-	-	1	1	-	30	-
GO:0070491	repressing transcription factor binding	1	(MYC,4609)	4.56095	0.197668	0.00321912	-	0	-	-	1	1	-	0	-	-	1	1	-	30	-
GO:0005547	phosphatidylinositol-3,4,5-trisphosphate binding	1	(IQGAP1,8826)	4.56095	0.197668	0.00321572	-	0	-	-	1	1	-	0	-	-	1	1	-	30	-
GO:0042771	intrinsic apoptotic signaling pathway in response to DNA damage by p53 class mediator	1	(BRCA2,675)	4.56095	0.197668	0.00321232	-	0	-	-	1	1	-	0	-	-	1	1	-	30	-
GO:0019894	kinesin binding	1	(ACTB,60)	4.56095	0.197668	0.00320892	-	0	-	-	1	1	-	0	-	-	1	1	-	30	-
GO:0000381	regulation of alternative mRNA splicing, via spliceosome	1	(THRAP3,9967)	4.56095	0.197668	0.00320552	-	0	-	-	1	1	-	0	-	-	1	1	-	30	-
GO:0001525	angiogenesis	3	(MAPK14,1432);(GPI,2821);(SRPK2,6733)	1.95469	0.198797	0.00323271	-	1	(NOX1,27035)	0.949017	0.654395	0.00231491	-	1	(NOX1,27035)	0.949017	0.654395	0.00231491	-	210	-
GO:0031069	hair follicle morphogenesis	1	(CDC42,998)	4.41382	0.203541	0.00325651	-	1	(CDC42,998)	6.42882	0.1445	0.00145829	-	1	(CDC42,998)	6.42882	0.1445	0.00145829	-	31	-
GO:0034605	cellular response to heat	1	(HSF1,3297)	4.41382	0.203541	0.00325311	-	1	(HSF1,3297)	6.42882	0.1445	0.00144809	-	1	(HSF1,3297)	6.42882	0.1445	0.00144809	-	31	-
GO:0051262	protein tetramerization	1	(RPS19,6223)	4.41382	0.203541	0.00324971	-	0	-	-	1	1	-	0	-	-	1	1	-	31	-
GO:0019005	SCF ubiquitin ligase complex	1	(SKP1,6500)	4.41382	0.203541	0.00324631	-	0	-	-	1	1	-	0	-	-	1	1	-	31	-
GO:0042626	ATPase activity, coupled to transmembrane movement of substances	1	(ATP6V1D,51382)	4.41382	0.203541	0.00324291	-	0	-	-	1	1	-	0	-	-	1	1	-	31	-
GO:0048565	digestive tract development	1	(RB1,5925)	4.41382	0.203541	0.00323951	-	0	-	-	1	1	-	0	-	-	1	1	-	31	-
GO:0032956	regulation of actin cytoskeleton organization	1	(RHOQ,23433)	4.41382	0.203541	0.00323611	-	0	-	-	1	1	-	0	-	-	1	1	-	31	-
GO:0006200	ATP catabolic process	4	(RAD51,5888);(EIF4A2,1974);(DHX15,1665);(PSMC6,5706)	1.71035	0.206841	0.00325991	-	0	-	-	1	1	-	0	-	-	1	1	-	320	-
GO:0033572	transferrin transport	1	(ATP6V1D,51382)	4.27589	0.209372	0.0032803	-	0	-	-	1	1	-	0	-	-	1	1	-	32	-
GO:0042254	ribosome biogenesis	1	(RPS18,6222)	4.27589	0.209372	0.00327691	-	0	-	-	1	1	-	0	-	-	1	1	-	32	-
GO:0070555	response to interleukin-1	1	(SRC,6714)	4.27589	0.209372	0.00327351	-	0	-	-	1	1	-	0	-	-	1	1	-	32	-
GO:0007094	mitotic spindle assembly checkpoint	1	(PLK1,5347)	4.27589	0.209372	0.00327011	-	0	-	-	1	1	-	0	-	-	1	1	-	32	-
GO:0040018	positive regulation of multicellular organism growth	1	(HSF1,3297)	4.27589	0.209372	0.00326671	-	2	(HSF1,3297);(POU3F2,5454)	12.4558	0.0112019	0.000227752	-	2	(HSF1,3297);(POU3F2,5454)	12.4558	0.0112019	0.000227752	-	32	-
GO:0032467	positive regulation of cytokinesis	1	(CDC42,998)	4.27589	0.209372	0.00326331	-	1	(CDC42,998)	6.22792	0.1488	0.00146509	-	1	(CDC42,998)	6.22792	0.1488	0.00146509	-	32	-
GO:0046677	response to antibiotic	1	(PLK1,5347)	4.14631	0.21516	0.0033075	-	0	-	-	1	1	-	0	-	-	1	1	-	33	-
GO:0061077	chaperone-mediated protein folding	1	(CANX,821)	4.14631	0.21516	0.0033041	-	0	-	-	1	1	-	0	-	-	1	1	-	33	-
GO:0001618	virus receptor activity	1	(SIVA1,10572)	4.14631	0.21516	0.0033007	-	1	(SIVA1,10572)	6.0392	0.153078	0.00147529	-	1	(SIVA1,10572)	6.0392	0.153078	0.00147529	-	33	-
GO:0048812	neuron projection morphogenesis	1	(UBB,7314)	4.14631	0.21516	0.0032973	-	0	-	-	1	1	-	0	-	-	1	1	-	33	-
GO:0046854	phosphatidylinositol phosphorylation	1	(PIP5K1A,8394)	4.14631	0.21516	0.0032939	-	1	(PI4KA,5297)	6.0392	0.153078	0.00147189	-	1	(PI4KA,5297)	6.0392	0.153078	0.00147189	-	33	-
GO:0007528	neuromuscular junction development	1	(SNTA1,6640)	4.14631	0.21516	0.0032905	-	0	-	-	1	1	-	0	-	-	1	1	-	33	-
GO:2001237	negative regulation of extrinsic apoptotic signaling pathway	1	(SRC,6714)	4.14631	0.21516	0.0032871	-	0	-	-	1	1	-	0	-	-	1	1	-	33	-
GO:0003730	mRNA 3'-UTR binding	1	(SERBP1,26135)	4.14631	0.21516	0.0032837	-	1	(SERBP1,26135)	6.0392	0.153078	0.00146849	-	1	(SERBP1,26135)	6.0392	0.153078	0.00146849	-	33	-
GO:0005876	spindle microtubule	1	(PLK1,5347)	4.02436	0.220907	0.00333809	-	0	-	-	1	1	-	0	-	-	1	1	-	34	-
GO:0051701	interaction with host	1	(ATP6V1D,51382)	4.02436	0.220907	0.00333469	-	0	-	-	1	1	-	0	-	-	1	1	-	34	-
GO:0031647	regulation of protein stability	1	(CDC42,998)	4.02436	0.220907	0.00333129	-	1	(CDC42,998)	5.86157	0.157336	0.00149908	-	1	(CDC42,998)	5.86157	0.157336	0.00149908	-	34	-
GO:0032320	positive regulation of Ras GTPase activity	1	(IQGAP1,8826)	4.02436	0.220907	0.00332789	-	0	-	-	1	1	-	0	-	-	1	1	-	34	-
GO:0001569	patterning of blood vessels	1	(SRF,6722)	4.02436	0.220907	0.0033245	-	0	-	-	1	1	-	0	-	-	1	1	-	34	-
GO:0032091	negative regulation of protein binding	1	(MAPK8,5599)	4.02436	0.220907	0.0033211	-	0	-	-	1	1	-	0	-	-	1	1	-	34	-
GO:0030148	sphingolipid biosynthetic process	1	(SPHK2,56848)	4.02436	0.220907	0.0033177	-	0	-	-	1	1	-	0	-	-	1	1	-	34	-
GO:0006909	phagocytosis	1	(PIP5K1A,8394)	4.02436	0.220907	0.0033143	-	0	-	-	1	1	-	0	-	-	1	1	-	34	-
GO:0034644	cellular response to UV	1	(MYC,4609)	4.02436	0.220907	0.0033109	-	0	-	-	1	1	-	0	-	-	1	1	-	34	-
GO:0005802	trans-Golgi network	2	(ARL1,400);(ARFGEF1,10565)	2.24309	0.224165	0.00334149	-	1	(ARL1,400)	1.63355	0.45976	0.00212115	-	1	(ARL1,400)	1.63355	0.45976	0.00212115	-	122	-
GO:0070888	E-box binding	1	(MYC,4609)	3.90938	0.226611	0.00336189	-	0	-	-	1	1	-	0	-	-	1	1	-	35	-
GO:0070373	negative regulation of ERK1 and ERK2 cascade	1	(PTPN1,5770)	3.90938	0.226611	0.00335849	-	0	-	-	1	1	-	0	-	-	1	1	-	35	-
GO:0030971	receptor tyrosine kinase binding	1	(PTPN1,5770)	3.90938	0.226611	0.00335509	-	0	-	-	1	1	-	0	-	-	1	1	-	35	-
GO:0097110	scaffold protein binding	1	(VIM,7431)	3.90938	0.226611	0.00335169	-	0	-	-	1	1	-	0	-	-	1	1	-	35	-
GO:0001890	placenta development	1	(RPS6,6194)	3.90938	0.226611	0.00334829	-	0	-	-	1	1	-	0	-	-	1	1	-	35	-
GO:0002053	positive regulation of mesenchymal cell proliferation	1	(MYC,4609)	3.90938	0.226611	0.00334489	-	0	-	-	1	1	-	0	-	-	1	1	-	35	-
GO:0005635	nuclear envelope	2	(PAFAH1B1,5048);(UACA,55075)	2.18925	0.232243	0.00336529	-	0	-	-	1	1	-	0	-	-	1	1	-	125	-
GO:0033077	T cell differentiation in thymus	1	(RPS6,6194)	3.80079	0.232274	0.00338908	-	0	-	-	1	1	-	0	-	-	1	1	-	36	-
GO:0002062	chondrocyte differentiation	1	(MAPK14,1432)	3.80079	0.232274	0.00338568	-	0	-	-	1	1	-	0	-	-	1	1	-	36	-
GO:0030838	positive regulation of actin filament polymerization	1	(CDC42EP2,10435)	3.80079	0.232274	0.00338228	-	0	-	-	1	1	-	0	-	-	1	1	-	36	-
GO:0007257	activation of JUN kinase activity	1	(PTPLAD1,51495)	3.80079	0.232274	0.00337888	-	0	-	-	1	1	-	0	-	-	1	1	-	36	-
GO:0048666	neuron development	1	(SRF,6722)	3.80079	0.232274	0.00337548	-	0	-	-	1	1	-	0	-	-	1	1	-	36	-
GO:0030433	ER-associated ubiquitin-dependent protein catabolic process	1	(DNAJC10,54431)	3.80079	0.232274	0.00337209	-	0	-	-	1	1	-	0	-	-	1	1	-	36	-
GO:0032855	positive regulation of Rac GTPase activity	1	(ARHGAP33,115703)	3.80079	0.232274	0.00336869	-	1	(SPATA13,221178)	5.53593	0.165787	0.00151268	-	1	(SPATA13,221178)	5.53593	0.165787	0.00151268	-	36	-
GO:0018107	peptidyl-threonine phosphorylation	1	(MAPK8,5599)	3.69806	0.237896	0.00340268	-	0	-	-	1	1	-	0	-	-	1	1	-	37	-
GO:0007077	mitotic nuclear envelope disassembly	1	(PLK1,5347)	3.69806	0.237896	0.00339928	-	0	-	-	1	1	-	0	-	-	1	1	-	37	-
GO:0070830	tight junction assembly	1	(SRF,6722)	3.69806	0.237896	0.00339588	-	0	-	-	1	1	-	0	-	-	1	1	-	37	-
GO:0051402	neuron apoptotic process	1	(RB1,5925)	3.69806	0.237896	0.00339248	-	0	-	-	1	1	-	0	-	-	1	1	-	37	-
GO:0008283	cell proliferation	4	(PLK1,5347);(SPHK2,56848);(SRC,6714);(PES1,23481)	1.60033	0.240882	0.00340608	-	2	(BCAT1,586);(ERCC1,2067)	1.16546	0.514353	0.00219593	-	2	(BCAT1,586);(ERCC1,2067)	1.16546	0.514353	0.00219593	-	342	-
GO:0007568	aging	2	(TNFRSF1B,7133);(CANX,821)	2.12137	0.243041	0.00340948	-	1	(SLC34A2,10568)	1.54491	0.478579	0.00214834	-	1	(SLC34A2,10568)	1.54491	0.478579	0.00214834	-	129	-
GO:0051539	4 iron, 4 sulfur cluster binding	1	(PRIM2,5558)	3.60075	0.243477	0.00342647	-	0	-	-	1	1	-	0	-	-	1	1	-	38	-
GO:0007595	lactation	1	(UMPS,7372)	3.60075	0.243477	0.00342307	-	0	-	-	1	1	-	0	-	-	1	1	-	38	-
GO:0030178	negative regulation of Wnt signaling pathway	1	(WWOX,51741)	3.60075	0.243477	0.00341968	-	0	-	-	1	1	-	0	-	-	1	1	-	38	-
GO:0071560	cellular response to transforming growth factor beta stimulus	1	(WWOX,51741)	3.60075	0.243477	0.00341628	-	0	-	-	1	1	-	0	-	-	1	1	-	38	-
GO:0007205	protein kinase C-activating G-protein coupled receptor signaling pathway	1	(SPHK2,56848)	3.60075	0.243477	0.00341288	-	0	-	-	1	1	-	0	-	-	1	1	-	38	-
[truncated: 589 more rows]

## Sheet: Wolf-Mammosphere-ration-GO-pval
GO_term	GO_desc	GO_occ-list-HTS-NET_GOcount.txt-116	Genes-list-HTS-NET_GOcount.txt	Enrichment-list-HTS-NET_GOcount,txt	Hypergeom_p-Val-list-HTS-NET_GOcount,txt	BH_q-value-list-HTS-NET_GOcount,txt_(FDR=0,05)	p-Val_significative-list-HTS-NET_GOcount.txt	GO_occ-Hits-Adherent_GOcount.txt-1006	Genes-Hits-Adherent_GOcount.txt	Enrichment-Hits-Adherent_GOcount,txt	Hypergeom_p-Val-Hits-Adherent_GOcount,txt	BH_q-value-Hits-Adherent_GOcount,txt_(FDR=0,05)	p-Val_significative-Hits-Adherent_GOcount.txt	GO_occ-Hits-Mammosphere_GOcount.txt-390	Genes-Hits-Mammosphere_GOcount.txt	Enrichment-Hits-Mammosphere_GOcount,txt	Hypergeom_p-Val-Hits-Mammosphere_GOcount,txt	BH_q-value-Hits-Mammosphere_GOcount,txt_(FDR=0,05)	p-Val_significative-Hits-Mammosphere_GOcount.txt	GO_occ-Homo_sapiens_reference_genome_GOcount.txt-18335	Genes-Homo_sapiens_reference_genome_GOcount.txt
[truncated: 1,171 more rows]
