# Supplementary material for: HTS-Net: An integrated regulome-interactome approach for establishing network regulation models in high-throughput screenings
Source: PLoS One. 2017 Sep 26;12(9):e0185400. doi: 10.1371/journal.pone.0185400 (PMC5614607; doi:10.1371/journal.pone.0185400)
Supplement: S2 File — This file lists genes detected as targets in the original Tai publication, by Gonzales’s method, and HTS-Net, Hotnet2 and CARD algorithms. (XLSX) [file pone.0185400.s002.xlsx]

## Sheet: combined_Tai_Cong_HTS_RNAICut_H
Gene Symbol	Tai Hits	Gonzales	HTS-Net	CARD	HotNet2
ACTR3	0	1	0	0	0
AGAP1	0	1	0	0	0
APOM	0	1	0	0	0
ARF1	0	1	0	0	0
ARHGEF4	0	1	0	0	0
ASZ1	0	1	0	0	0
AURKC	0	1	0	0	0
BMP5	0	1	0	0	0
C19orf70	0	1	0	0	0
CHMP3	0	1	0	0	0
CX3CR1	0	1	0	0	0
EIF3D	0	1	0	0	0
EIF3F	0	1	0	0	0
EIF3H	0	1	0	0	0
EIF3I	0	1	0	0	0
ERGIC1	0	1	0	0	0
FAM118A	0	1	0	0	0
FANCA	0	1	0	0	0
FBL	0	1	0	0	0
FBXO32	0	1	0	0	0
FSD2	0	1	0	0	0
GATA4	0	1	0	0	0
GGA3	0	1	0	0	0
KDELR2	0	1	0	0	0
KIAA1429	0	1	0	0	0
KLF9	0	1	0	0	0
MIS12	0	1	0	0	0
MPC1	0	1	0	0	0
MPHOSPH10	0	1	0	0	0
MSRB1	0	1	0	0	0
MYCBPAP	0	1	0	0	0
NOC4L	0	1	0	0	0
NOP14	0	1	0	0	0
NUP98	0	1	0	0	0
NUPL1	0	1	0	0	0
PI4KB	0	1	0	0	0
PIP4K2A	0	1	0	0	0
PKP3	0	1	0	0	0
PPFIBP1	0	1	0	0	0
PTPRH	0	1	0	0	0
RBM12	0	1	0	0	0
RHEBP1	0	1	0	0	0
RPL11	0	1	0	0	0
RPL36AL	0	1	0	0	0
RPS10	0	1	0	0	0
RPS3	0	1	0	0	0
RPS5	0	1	0	0	0
SERPINA4	0	1	0	0	0
SLC30A4	0	1	0	0	0
SPRR1A	0	1	0	0	0
STARD3	0	1	0	0	0
SYNRG	0	1	0	0	0
TM4SF1	0	1	0	0	0
TROAP	0	1	0	0	0
TUFM	0	1	0	0	0
UNC45A	0	1	0	0	0
VPS4A	0	1	0	0	0
ZNF141	0	1	0	0	0
ABCC8	0	0	0	0	1
ABCF3	0	0	0	0	1
ACAA2	0	0	0	0	1
ACE	0	0	0	0	1
ACIN1	0	0	0	0	1
ACOX1	0	0	0	0	1
ACP6	0	0	0	0	1
ACSL6	0	0	0	0	1
ACTL6B	0	0	0	0	1
ADAM2	0	0	0	0	1
ADCY2	0	0	0	0	1
ADCY3	0	0	0	0	1
ADCY5	0	0	0	0	1
ADD2	0	0	0	0	1
ADORA2B	0	0	0	0	1
ADRA2B	0	0	0	0	1
AGL	0	0	0	0	1
AIF1	0	0	0	0	1
AIFM1	0	0	0	0	1
AIPL1	0	0	0	0	1
AKAP4	0	0	0	0	1
AKAP6	0	0	0	0	1
AKAP8L	0	0	0	0	1
ALDH2	0	0	0	0	1
ALG2	0	0	0	0	1
AMOTL2	0	0	0	0	1
ANKRD2	0	0	0	0	1
ANKRD6	0	0	0	0	1
ANXA1	0	0	0	0	1
ANXA11	0	0	0	0	1
ANXA13	0	0	0	0	1
APBA1	0	0	0	0	1
APOC1	0	0	0	0	1
APOD	0	0	0	0	1
APOF	0	0	0	0	1
ARF3	0	0	0	0	1
ARFGEF2	0	0	0	0	1
ARFIP2	0	0	0	0	1
ARG1	0	0	0	0	1
ARG2	0	0	0	0	1
ARHGDIG	0	0	0	0	1
ARHGEF15	0	0	0	0	1
ARID1A	0	0	0	0	1
ARL15	0	0	0	0	1
ARL2BP	0	0	0	0	1
ARL3	0	0	0	0	1
ARL8B	0	0	0	0	1
ARNT2	0	0	0	0	1
ASGR2	0	0	0	0	1
ASIP	0	0	0	0	1
ATF4	0	0	0	0	1
ATF6	0	0	0	0	1
ATP5J2	0	0	0	0	1
ATP6V0A4	0	0	0	0	1
ATP7A	0	0	0	0	1
ATXN2L	0	0	0	0	1
AXIN2	0	0	0	0	1
B4GALT3	0	0	0	0	1
BAT1	0	0	0	0	1
BAZ1A	0	0	0	0	1
BCHE	0	0	0	0	1
BCL2A1	0	0	0	0	1
BCL2L2	0	0	0	0	1
BDKRB2	0	0	0	0	1
BECN1	0	0	0	0	1
BEX1	0	0	0	0	1
BIK	0	0	0	0	1
BLMH	0	0	0	0	1
BMPR1A	0	1	0	0	1
BOK	0	0	0	0	1
BOLL	0	0	0	0	1
BPI	0	0	0	0	1
BRD4	0	0	0	0	1
BSPRY	0	0	0	0	1
BZRAP1	0	0	0	0	1
C11orf49	0	0	0	0	1
C14orf119	0	0	0	0	1
C14orf139	0	0	0	0	1
C1QB	0	0	0	0	1
C1QTNF5	0	0	0	0	1
C1R	0	0	0	0	1
C20orf30	0	0	0	0	1
C20orf4	0	0	0	0	1
C2orf28	0	0	0	0	1
C2orf44	0	0	0	0	1
C3orf10	0	0	0	0	1
C4A	0	0	0	0	1
C4BPA	0	0	0	0	1
C4BPB	0	0	0	0	1
C6orf165	0	0	0	0	1
C7orf25	0	0	0	0	1
C7orf34	0	0	0	0	1
C8A	0	0	0	0	1
C8G	0	0	0	0	1
C9orf16	0	0	0	0	1
C9orf25	0	0	0	0	1
CA2	0	0	0	0	1
CA4	0	0	0	0	1
CACNA1C	0	0	0	0	1
CACNB3	0	0	0	0	1
CACNB4	0	0	0	0	1
CACYBP	0	0	0	0	1
CALB1	0	0	0	0	1
CALCR	0	0	0	0	1
CALCRL	0	0	0	0	1
CAPZA2	0	0	0	0	1
CAPZA3	0	0	0	0	1
CARD8	0	0	0	0	1
CARHSP1	0	0	0	0	1
CATSPER1	0	0	0	0	1
CBFA2T3	0	0	0	0	1
CBR3	0	0	0	0	1
CC2D1A	0	0	0	0	1
CCDC137	0	0	0	0	1
CCKAR	0	0	0	0	1
CCKBR	0	0	0	0	1
CCL2	0	0	0	0	1
CCL21	0	0	0	0	1
CCNDBP1	0	0	0	0	1
CCS	0	0	0	0	1
CD151	0	0	0	0	1
CD28	0	0	0	0	1
CD40LG	0	0	0	0	1
CD55	0	0	0	0	1
CD5L	0	0	0	0	1
CD7	0	0	0	0	1
CD86	0	0	0	0	1
CD8A	0	0	0	0	1
CD8B	0	0	0	0	1
CD97	0	0	0	0	1
CDC14A	0	0	0	0	1
CDC42EP4	0	0	0	0	1
CDC6	0	0	0	0	1
CDCP1	0	0	0	0	1
CDK2AP2	0	0	0	0	1
CDK7	0	0	0	0	1
CEACAM3	0	0	0	0	1
CEBPZ	0	0	0	0	1
CELSR2	0	0	0	0	1
CHD4	0	0	0	0	1
CHIC2	0	0	0	0	1
CHKA	0	0	0	0	1
CHMP1A	0	0	0	0	1
CHMP4A	0	1	0	0	1
CHMP5	0	0	0	0	1
CHMP6	0	0	0	0	1
CHRAC1	0	0	0	0	1
CHRNA3	0	0	0	0	1
CHRNB1	0	0	0	0	1
CHRNB4	0	0	0	0	1
CLCA1	0	0	0	0	1
CLCN3	0	0	0	0	1
CLCN7	0	0	0	0	1
CLDN1	0	0	0	0	1
CLEC4M	0	0	0	0	1
CLGN	0	0	0	0	1
CLSPN	0	0	0	0	1
CMKLR1	0	0	0	0	1
CNDP1	0	0	0	0	1
CNDP2	0	0	0	0	1
CNKSR2	0	0	0	0	1
CNR1	0	0	0	0	1
CNTN2	0	0	0	0	1
CNTNAP4	0	0	0	0	1
COG1	0	0	0	0	1
COG2	0	0	0	0	1
COG3	0	0	0	0	1
COG5	0	0	0	0	1
COG7	0	0	0	0	1
COL8A1	0	0	0	0	1
COL8A2	0	0	0	0	1
COL9A1	0	0	0	0	1
COLQ	0	0	0	0	1
COMMD1	0	0	0	0	1
COMMD10	0	0	0	0	1
COMMD2	0	0	0	0	1
COMMD6	0	0	0	0	1
COMP	0	0	0	0	1
COMT	0	0	0	0	1
COQ9	0	0	0	0	1
CORT	0	0	0	0	1
CPEB1	0	0	0	0	1
CPLX2	0	0	0	0	1
CREB3L3	0	0	0	0	1
CRY2	0	0	0	0	1
CRYAA	0	0	0	0	1
CRYAB	0	0	0	0	1
CRYBA1	0	0	0	0	1
CRYBA4	0	0	0	0	1
CRYBB2	0	0	0	0	1
CRYGC	0	0	0	0	1
CS	0	0	0	0	1
CSNK1A1L	0	0	0	0	1
CSPG5	0	0	0	0	1
CST3	0	0	0	0	1
CST5	0	0	0	0	1
CSTA	0	0	0	0	1
CSTF1	0	0	0	0	1
CSTF3	0	0	0	0	1
CTNND2	0	0	0	0	1
CTRC	0	0	0	0	1
CTSH	0	0	0	0	1
CTSS	0	0	0	0	1
CXCL13	0	0	0	0	1
CYB5A	0	0	0	0	1
CYB5R3	0	0	0	0	1
CYP11A1	0	0	0	0	1
CYP11B1	0	0	0	0	1
CYP11B2	0	0	0	0	1
CYP2C9	0	0	0	0	1
CYP2E1	0	0	0	0	1
DAO	0	0	0	0	1
DAOA	0	0	0	0	1
DAPK1	0	0	0	0	1
DAPK3	0	0	0	0	1
DAZ4	0	0	0	0	1
DAZL	0	0	0	0	1
DBI	0	0	0	0	1
DBN1	0	0	0	0	1
DBNL	0	0	0	0	1
DCLRE1C	0	0	0	0	1
DCX	0	0	0	0	1
DDN	0	0	0	0	1
DDX24	0	0	0	0	1
DERL2	0	0	0	0	1
DGCR8	0	0	0	0	1
DGKA	0	0	0	0	1
DHPS	0	0	0	0	1
DHX29	0	0	0	0	1
DLAT	0	0	0	0	1
DLGAP2	0	0	0	0	1
DMBT1	0	0	0	0	1
DMC1	0	0	0	0	1
DNAJC1	0	0	0	0	1
DPYSL3	0	0	0	0	1
DPYSL4	0	0	0	0	1
DPYSL5	0	0	0	0	1
DRD5	0	0	0	0	1
DRP2	0	0	0	0	1
DUSP12	0	0	0	0	1
DYNLRB1	0	0	0	0	1
DYSF	0	0	0	0	1
DZIP1	0	0	0	0	1
EAPP	0	0	0	0	1
EBNA1BP2	0	0	0	0	1
EEA1	0	0	0	0	1
EFEMP1	0	0	0	0	1
EFNB3	0	0	0	0	1
EHBP1	0	0	0	0	1
EHD1	0	0	0	0	1
EHD2	0	0	0	0	1
EHD3	0	0	0	0	1
EHHADH	0	0	0	0	1
EIF1	0	0	0	0	1
EIF2B1	0	0	0	0	1
EIF2C1	0	0	0	0	1
EIF2C2	0	0	0	0	1
EIF4A1	0	0	0	0	1
EIF4E2	0	0	0	0	1
EIF4EBP3	0	0	0	0	1
EIF4G3	0	0	0	0	1
EIF5A2	0	0	0	0	1
ELAVL2	0	0	0	0	1
ELL	0	0	0	0	1
ELMO1	0	0	0	0	1
EMILIN1	0	0	0	0	1
EMILIN2	0	0	0	0	1
EMP3	0	0	0	0	1
ENSA	0	0	0	0	1
EPC1	0	0	0	0	1
EPHB3	0	0	0	0	1
EPRS	0	0	0	0	1
ERCC3	0	0	0	0	1
ETV7	0	0	0	0	1
EXO1	0	0	0	0	1
EXOC2	0	0	0	0	1
EXOC3	0	0	0	0	1
EXOSC9	0	0	0	0	1
EXT1	0	0	0	0	1
EYA1	0	0	0	0	1
EYA3	0	0	0	0	1
F13B	0	0	0	0	1
F7	0	0	0	0	1
FABP3	0	0	0	0	1
FAM101A	0	0	0	0	1
FAM45B	0	0	0	0	1
FAM57A	0	0	0	0	1
FANCC	0	0	0	0	1
FANCF	0	0	0	0	1
FBLN5	0	0	0	0	1
FBXO21	0	0	0	0	1
FCER2	0	0	0	0	1
FCN2	0	0	0	0	1
FDFT1	0	0	0	0	1
FGA	0	0	0	0	1
FGB	0	0	0	0	1
FGD1	0	0	0	0	1
FGF3	0	0	0	0	1
FGG	0	0	0	0	1
FH	0	0	0	0	1
FHOD1	0	0	0	0	1
FLNC	0	0	0	0	1
FSIP2	0	0	0	0	1
FUNDC2	0	0	0	0	1
FYTTD1	0	0	0	0	1
FZD3	0	0	0	0	1
FZD5	0	0	0	0	1
FZD8	0	0	0	0	1
FZR1	0	0	0	0	1
GABRB1	0	0	0	0	1
GABRG2	0	0	0	0	1
GAL	0	0	0	0	1
GALNT5	0	0	0	0	1
GALR1	0	0	0	0	1
GALR2	0	0	0	0	1
GDI1	0	0	0	0	1
GGCX	0	0	0	0	1
GHSR	0	0	0	0	1
GIPC2	0	0	0	0	1
GIPC3	0	0	0	0	1
GJA5	0	0	0	0	1
GJA8	0	0	0	0	1
GJC1	0	0	0	0	1
GLRX2	0	0	0	0	1
GM2A	0	0	0	0	1
GMNN	0	0	0	0	1
GNAI1	0	0	0	0	1
GNAO1	0	0	0	0	1
GNB2	0	0	0	0	1
GNB4	0	0	0	0	1
GNG10	0	0	0	0	1
GNG11	0	0	0	0	1
GNG7	0	0	0	0	1
GOT2	0	0	0	0	1
GPLD1	0	1	0	0	1
GPR143	0	0	0	0	1
GPR151	0	0	0	0	1
GRP	0	0	0	0	1
GRPR	0	0	0	0	1
HACL1	0	0	0	0	1
HAVCR1	0	0	0	0	1
HBXIP	0	0	0	0	1
HCRT	0	0	0	0	1
HCRTR1	0	0	0	0	1
HECW1	0	0	0	0	1
HELB	0	0	0	0	1
HEXA	0	0	0	0	1
HIPK1	0	0	0	0	1
HIRA	0	0	0	0	1
HIST2H2AA3	0	0	0	0	1
HIST3H2A	0	0	0	0	1
HIST4H4	0	0	0	0	1
HMG20B	0	0	0	0	1
HMGB2	0	0	0	0	1
HNRPLL	0	0	0	0	1
HOMER2	0	0	0	0	1
HOMEZ	0	0	0	0	1
HOXA13	0	0	0	0	1
HOXA7	0	0	0	0	1
HOXC8	0	0	0	0	1
HOXC9	0	0	0	0	1
HOXD10	0	0	0	0	1
HOXD4	0	0	0	0	1
HPS6	0	0	0	0	1
HRK	0	0	0	0	1
HTATSF1	0	0	0	0	1
HTR1B	0	0	0	0	1
HTR1D	0	0	0	0	1
HTR2C	0	0	0	0	1
HUS1	0	0	0	0	1
ICAM3	0	0	0	0	1
IFIT5	0	0	0	0	1
IFNA1	0	0	0	0	1
IGBP1	0	0	0	0	1
IGKC	0	0	0	0	1
IKZF2	0	0	0	0	1
IKZF3	0	0	0	0	1
IKZF5	0	0	0	0	1
IL11	0	0	0	0	1
IL11RA	0	0	0	0	1
IL12A	0	0	0	0	1
IL12B	0	0	0	0	1
IL12RB2	0	0	0	0	1
IL15	0	0	0	0	1
IL15RA	0	0	0	0	1
IL17RB	0	0	0	0	1
IL18	0	0	0	0	1
IL18R1	0	0	0	0	1
IL18RAP	0	0	0	0	1
IL1F5	0	0	0	0	1
IL1F7	0	0	0	0	1
IL1RAP	0	0	0	0	1
IL1RL2	0	0	0	0	1
IL2	0	0	0	0	1
IL21	0	0	0	0	1
IL21R	0	0	0	0	1
IL22	0	0	0	0	1
IL22RA2	0	0	0	0	1
IL23A	0	0	0	0	1
IL23R	0	0	0	0	1
IL25	0	0	0	0	1
IL28RA	0	0	0	0	1
IL29	0	0	0	0	1
IL2RA	0	0	0	0	1
IL3	0	0	0	0	1
ILK	0	0	0	0	1
ILKAP	0	0	0	0	1
IMPA1	0	0	0	0	1
IPO11	0	0	0	0	1
ISG15	0	0	0	0	1
ISOC2	0	0	0	0	1
ITGAL	0	0	0	0	1
ITGAX	0	0	0	0	1
ITGB1BP3	0	0	0	0	1
ITIH4	0	0	0	0	1
ITM2C	0	0	0	0	1
IVL	0	0	0	0	1
JTB	0	0	0	0	1
JUB	0	0	0	0	1
KBTBD7	0	0	0	0	1
KCNC1	0	0	0	0	1
KCND1	0	0	0	0	1
KCND2	0	0	0	0	1
KCNG3	0	0	0	0	1
KCNIP1	0	0	0	0	1
KCNMA1	0	0	0	0	1
KCNMB1	0	0	0	0	1
KCNN4	0	0	0	0	1
KEL	0	0	0	0	1
KIAA0020	0	0	0	0	1
KIAA1191	0	0	0	0	1
KIAA1712	0	0	0	0	1
KIAA1715	0	0	0	0	1
KIF17	0	0	0	0	1
KIF4A	0	0	0	0	1
KIFAP3	0	0	0	0	1
KIFC3	0	0	0	0	1
KLHDC5	0	0	0	0	1
KLHL26	0	0	0	0	1
KNTC1	0	0	0	0	1
KPNA1	0	0	0	0	1
KRT14	0	0	0	0	1
KRT20	0	0	0	0	1
KY	0	0	0	0	1
L3MBTL	0	0	0	0	1
LAG3	0	0	0	0	1
LASS2	0	0	0	0	1
LCP1	0	0	0	0	1
LEPR	0	0	0	0	1
LGALS1	0	0	0	0	1
LGALS3BP	0	0	0	0	1
LIMS2	0	0	0	0	1
LMO1	0	0	0	0	1
LNPEP	0	0	0	0	1
LOXL1	0	0	0	0	1
LPP	0	0	0	0	1
LRP12	0	0	0	0	1
LRP5	0	0	0	0	1
LRRC7	0	0	0	0	1
LRRCC1	0	0	0	0	1
MADD	0	0	0	0	1
MAFK	0	0	0	0	1
MAGOH	0	0	0	0	1
MAL2	0	0	0	0	1
MARCH2	0	0	0	0	1
MASP1	0	0	0	0	1
MBD6	0	0	0	0	1
MBL2	0	0	0	0	1
MC4R	0	0	0	0	1
MDC1	0	0	0	0	1
MDH2	0	0	0	0	1
MED19	0	0	0	0	1
MED9	0	0	0	0	1
MEIS2	0	0	0	0	1
METTL1	0	0	0	0	1
METTL9	0	0	0	0	1
MFAP4	0	0	0	0	1
MFI2	0	0	0	0	1
MFRP	0	0	0	0	1
MIB1	0	0	0	0	1
MID1	0	0	0	0	1
MIP	0	0	0	0	1
MKS1	0	0	0	0	1
MLLT1	0	0	0	0	1
MLLT10	0	0	0	0	1
MLX	0	0	0	0	1
MMP13	0	0	0	0	1
MMP8	0	0	0	0	1
MNT	0	0	0	0	1
MOCS2	0	0	0	0	1
MPL	0	0	0	0	1
MPP1	0	0	0	0	1
MRE11A	0	0	0	0	1
MRGPRX2	0	0	0	0	1
MRPS9	0	0	0	0	1
MTMR2	0	0	0	0	1
MTMR6	0	0	0	0	1
MTMR9	0	0	0	0	1
MXI1	0	0	0	0	1
MYL2	0	0	0	0	1
MYO7A	0	0	0	0	1
MYOT	0	0	0	0	1
NCAPD2	0	0	0	0	1
NCKAP1	0	0	0	0	1
NDUFA6	0	0	0	0	1
NDUFS7	0	0	0	0	1
NEDD4L	0	0	0	0	1
NEDD8	0	0	0	0	1
NEO1	0	0	0	0	1
NFASC	0	0	0	0	1
NFX1	0	0	0	0	1
NHLRC1	0	0	0	0	1
NLGN3	0	0	0	0	1
NLRP2	0	0	0	0	1
NMB	0	0	0	0	1
NME7	0	0	0	0	1
NOL12	0	0	0	0	1
NOS1AP	0	0	0	0	1
NPAS4	0	0	0	0	1
NPHP4	0	0	0	0	1
NPY1R	0	0	0	0	1
NPY2R	0	0	0	0	1
NR1H3	0	0	0	0	1
NR5A2	0	0	0	0	1
NRIP2	0	0	0	0	1
NRSN1	0	0	0	0	1
NRXN3	0	0	0	0	1
NSFL1C	0	0	0	0	1
NT5C2	0	0	0	0	1
NTN1	0	0	0	0	1
NUB1	0	0	0	0	1
NUPR1	0	0	0	0	1
OAZ1	0	0	0	0	1
OAZ2	0	0	0	0	1
ODF1	0	0	0	0	1
ODF2	0	0	0	0	1
OLFM2	0	0	0	0	1
OMP	0	0	0	0	1
ORC3L	0	0	0	0	1
ORC6L	0	0	0	0	1
OSTM1	0	0	0	0	1
OXSR1	0	0	0	0	1
P2RX7	0	0	0	0	1
PABPN1	0	0	0	0	1
PACSIN1	0	0	0	0	1
PACSIN2	0	0	0	0	1
PAFAH1B2	0	0	0	0	1
PARP14	0	0	0	0	1
PARVB	0	0	0	0	1
PATZ1	0	0	0	0	1
PAX7	0	0	0	0	1
PAXIP1	0	0	0	0	1
PBRM1	0	0	0	0	1
PDCD10	0	0	0	0	1
PDE4D	0	0	0	0	1
PDE4DIP	0	0	0	0	1
PDHA1	0	0	0	0	1
PDK2	0	0	0	0	1
PDK3	0	0	0	0	1
PDK4	0	0	0	0	1
PDZD11	0	0	0	0	1
PER2	0	0	0	0	1
PFKM	0	0	0	0	1
PHF10	0	0	0	0	1
PHKG1	0	0	0	0	1
PHLDB2	0	0	0	0	1
PHYH	0	0	0	0	1
PIK3CA	0	0	0	0	1
PISD	0	0	0	0	1
PITPNA	0	0	0	0	1
PLA2G1B	0	0	0	0	1
PLAA	0	0	0	0	1
PLCD4	0	0	0	0	1
PLK3	0	0	0	0	1
PLXNA1	0	0	0	0	1
PLXNB1	0	0	0	0	1
PMS2	0	0	0	0	1
PODXL	0	0	0	0	1
POLA1	0	0	0	0	1
POLB	0	0	0	0	1
POLG	0	0	0	0	1
POLR2D	0	0	0	0	1
POLR2H	0	0	0	0	1
POLR2J	0	0	0	0	1
POLR2K	0	0	0	0	1
POLRMT	0	0	0	0	1
POMP	0	0	0	0	1
POR	0	0	0	0	1
POU2F2	0	0	0	0	1
POU3F1	0	0	0	0	1
PPIC	0	0	0	0	1
PPP1CB	0	0	0	0	1
PPP1R12B	0	0	0	0	1
PPP1R12C	0	0	0	0	1
PRDX1	0	0	0	0	1
PRKAB2	0	0	0	0	1
PRKAG1	0	0	0	0	1
PRKAG2	0	0	0	0	1
PRKG2	0	0	0	0	1
PRMT3	0	0	0	0	1
PROL1	0	0	0	0	1
PROS1	0	0	0	0	1
PROX1	0	0	0	0	1
PRSS2	0	0	0	0	1
PRX	0	0	0	0	1
PSMB1	0	0	0	0	1
PSMB7	0	0	0	0	1
PSMB8	0	0	0	0	1
PSMD12	0	0	0	0	1
PSMD13	0	0	0	0	1
PSMD4	0	0	0	0	1
PTPN9	0	0	0	0	1
PTS	0	0	0	0	1
PTX3	0	0	0	0	1
PUM2	0	0	0	0	1
PYY	0	0	0	0	1
RAB35	0	0	0	0	1
RABIF	0	0	0	0	1
RAD1	0	0	0	0	1
RAD50	0	0	0	0	1
RAD51C	0	0	0	0	1
RAD54L	0	0	0	0	1
RAG1	0	0	0	0	1
RAG2	0	0	0	0	1
RAMP2	0	0	0	0	1
RANBP3	0	0	0	0	1
RAPSN	0	0	0	0	1
RARS	0	0	0	0	1
RBM39	0	0	0	0	1
RBM8A	0	0	0	0	1
RCC1	0	0	0	0	1
RCN3	0	0	0	0	1
RGL1	0	0	0	0	1
RGPD5	0	0	0	0	1
RGS1	0	0	0	0	1
RGS17	0	0	0	0	1
RHBDL2	0	0	0	0	1
RHOH	0	0	0	0	1
RINT1	0	0	0	0	1
RIT2	0	0	0	0	1
RLF	0	0	0	0	1
RNASEN	0	0	0	0	1
RNF128	0	0	0	0	1
RNF138	0	0	0	0	1
RNF4	0	0	0	0	1
ROBO1	0	0	0	0	1
RORB	0	0	0	0	1
RORC	0	0	0	0	1
RP2	0	0	0	0	1
RPGRIP1	0	0	0	0	1
RPH3A	0	0	0	0	1
RPL17	0	0	0	0	1
RPL22	0	0	0	0	1
RPLP0	0	0	0	0	1
RSF1	0	0	0	0	1
S100A12	0	0	0	0	1
S100A2	0	0	0	0	1
S100P	0	0	0	0	1
S100Z	0	0	0	0	1
SATB1	0	0	0	0	1
SBF1	0	0	0	0	1
SCAMP5	0	0	0	0	1
SCN3B	0	0	0	0	1
SCNN1A	0	0	0	0	1
SCNN1D	0	0	0	0	1
SCNN1G	0	0	0	0	1
SCP2	0	0	0	0	1
SDCBP2	0	0	0	0	1
SEC13	0	0	0	0	1
SECTM1	0	0	0	0	1
SELL	0	0	0	0	1
SEMA3A	0	0	0	0	1
SEMA3B	0	0	0	0	1
SEMA4A	0	0	0	0	1
SEMA6D	0	0	0	0	1
SENP8	0	0	0	0	1
"SEPT1"	0	0	0	0	1
"SETP2"	0	0	0	0	1
"SEPT3"	0	0	0	0	1
"SEPT6"	0	0	0	0	1
SERPINB3	0	0	0	0	1
SERPINB4	0	0	0	0	1
SESN2	0	0	0	0	1
SF3A1	0	0	0	0	1
SF3A2	0	0	0	0	1
SF3B3	0	0	0	0	1
SFTPB	0	0	0	0	1
SH2D4A	0	0	0	0	1
SHANK2	0	0	0	0	1
SHANK3	0	0	0	0	1
SHPRH	0	0	0	0	1
SIX2	0	0	0	0	1
SIX4	0	0	0	0	1
SIX5	0	0	0	0	1
SLC12A2	0	0	0	0	1
SLC12A6	0	0	0	0	1
SLC1A2	0	0	0	0	1
SLC1A4	0	0	0	0	1
SLC1A5	0	0	0	0	1
SLC22A1	0	0	0	0	1
SLC25A38	0	0	0	0	1
SLC34A1	0	0	0	0	1
SLC35E1	0	0	0	0	1
SLC4A4	0	0	0	0	1
SLC4A7	0	0	0	0	1
SLC7A7	0	0	0	0	1
SLC9A3	0	0	0	0	1
SLC9A7	0	0	0	0	1
SMARCA5	0	0	0	0	1
SMARCD3	0	0	0	0	1
SMC1B	0	0	0	0	1
SMC2	0	0	0	0	1
SMC3	0	0	0	0	1
SNF8	0	0	0	0	1
SNRPB2	0	0	0	0	1
SNUPN	0	0	0	0	1
SNX3	0	0	0	0	1
SNX5	0	0	0	0	1
SOBP	0	0	0	0	1
SOD3	0	0	0	0	1
SORBS2	0	0	0	0	1
SPAG4	0	0	0	0	1
SPERT	0	0	0	0	1
SPRR3	0	0	0	0	1
SRGAP2	0	0	0	0	1
SRP14	0	0	0	0	1
SRP9	0	0	0	0	1
SRY	0	0	0	0	1
SSBP1	0	0	0	0	1
SSBP4	0	0	0	0	1
SSR4	0	0	0	0	1
SSX2	0	0	0	0	1
SSX3	0	0	0	0	1
ST14	0	0	0	0	1
STAM	0	0	0	0	1
STAT4	0	0	0	0	1
STATH	0	0	0	0	1
STOML3	0	0	0	0	1
STON2	0	0	0	0	1
STT3A	0	0	0	0	1
STX16	0	0	0	0	1
STX2	0	0	0	0	1
STX6	0	0	0	0	1
STYX	0	0	0	0	1
SUCLG1	0	0	0	0	1
SUCLG2	0	0	0	0	1
SUPT4H1	0	0	0	0	1
SV2B	0	0	0	0	1
SYN2	0	0	0	0	1
SYT1	0	0	0	0	1
SYT3	0	0	0	0	1
SYT4	0	0	0	0	1
SYT5	0	0	0	0	1
TAF10	0	0	0	0	1
TAF3	0	0	0	0	1
TAF6	0	0	0	0	1
TAL2	0	0	0	0	1
TAP2	0	0	0	0	1
TCAP	0	0	0	0	1
TCEB2	0	0	0	0	1
TCEB3	0	0	0	0	1
TCEB3C	0	0	0	0	1
TCF20	0	0	0	0	1
TCFL5	0	0	0	0	1
TCHP	0	0	0	0	1
TCL1A	0	0	0	0	1
TDP1	0	0	0	0	1
TFAM	0	0	0	0	1
TFB1M	0	0	0	0	1
THPO	0	0	0	0	1
TIMELESS	0	0	0	0	1
TIMM8A	0	0	0	0	1
TIMP3	0	0	0	0	1
TIPIN	0	0	0	0	1
TJP3	0	0	0	0	1
TLX1	0	0	0	0	1
TMEM43	0	0	0	0	1
TMEM66	0	0	0	0	1
TMEM67	0	0	0	0	1
TMEM9	0	0	0	0	1
TMOD2	0	0	0	0	1
TNKS2	0	0	0	0	1
TNNI3K	0	0	0	0	1
TNNT3	0	0	0	0	1
TNRC4	0	0	0	0	1
TOLLIP	0	0	0	0	1
TOMM22	0	0	0	0	1
TOMM40	0	0	0	0	1
TOPBP1	0	0	0	0	1
TOR1A	0	0	0	0	1
TOR1B	0	0	0	0	1
TP53I3	0	0	0	0	1
TPD52L2	0	0	0	0	1
TPD52L3	0	0	0	0	1
TPM3	0	0	0	0	1
TPP1	0	0	0	0	1
TPST2	0	0	0	0	1
TRIM11	0	0	0	0	1
TRIM27	0	0	0	0	1
TRIM41	0	0	0	0	1
TRPC4	0	0	0	0	1
TRPC5	0	0	0	0	1
TRPC6	0	0	0	0	1
TRPM2	0	0	0	0	1
TRPV5	0	0	0	0	1
TSPAN7	0	0	0	0	1
TSPO	0	0	0	0	1
TST	0	0	0	0	1
TTC19	0	0	0	0	1
TXNIP	0	0	0	0	1
TXNRD1	0	0	0	0	1
TYR	0	0	0	0	1
TYRP1	0	0	0	0	1
UBE2G2	0	0	0	0	1
UBE2J2	0	0	0	0	1
UBE2N	0	0	0	0	1
UBE2V1	0	0	0	0	1
UNC5C	0	0	0	0	1
USH1C	0	0	0	0	1
USH1G	0	0	0	0	1
USP18	0	0	0	0	1
USP28	0	0	0	0	1
VAC14	0	0	0	0	1
VCAN	0	0	0	0	1
VPREB1	0	0	0	0	1
VPREB3	0	0	0	0	1
VPS13D	0	0	0	0	1
VPS25	0	0	0	0	1
VPS4B	0	0	0	0	1
VRK1	0	0	0	0	1
WARS	0	0	0	0	1
WBP2	0	0	0	0	1
WDR4	0	0	0	0	1
WDR44	0	0	0	0	1
WDR6	0	0	0	0	1
WNT5A	0	0	0	0	1
WWC1	0	0	0	0	1
XCL1	0	0	0	0	1
XK	0	0	0	0	1
XRCC3	0	0	0	0	1
ZBTB48	0	0	0	0	1
ZC3H14	0	0	0	0	1
ZDHHC17	0	0	0	0	1
ZDHHC3	0	0	0	0	1
ZFP161	0	0	0	0	1
ZFP36L1	0	0	0	0	1
ZFPL1	0	0	0	0	1
ZFYVE16	0	0	0	0	1
ZMYND19	0	0	0	0	1
ZMYND8	0	0	0	0	1
ZNF202	0	0	0	0	1
ZNF208	0	0	0	0	1
ZNF263	0	0	0	0	1
ZNF295	0	0	0	0	1
ZNF473	0	0	0	0	1
ZNF652	0	0	0	0	1
ZW10	0	0	0	0	1
ACOT8	1	0	0	0	0
BAAT	1	0	0	0	0
BCAT1	1	0	0	0	0
BCKDHB	1	0	0	0	0
BPIFC	1	0	0	0	0
CACNG1	1	0	0	0	0
CBX1	1	0	0	0	0
CCDC12	1	0	0	0	0
CEBPD	1	0	0	0	0
CGB8	1	0	0	0	0
CHST12	1	0	0	0	0
COASY	1	0	0	0	0
CTAG1A	1	0	0	0	0
DLK1	1	0	0	0	0
DTX3L	1	0	0	0	0
ERCC1	1	0	0	0	0
FANCE	1	1	0	0	0
FXYD2	1	0	0	0	0
H1FX	1	0	0	0	0
HAMP	1	1	0	0	0
HAS1	1	0	0	0	0
HHCM	1	0	0	0	0
HNRNPAB	1	0	0	0	0
HPS4	1	0	0	0	0
HRASLS2	1	0	0	0	0
HYAL4	1	0	0	0	0
IDS	1	0	0	0	0
IFITM1	1	0	0	0	0
IL4I1	1	1	0	0	0
ITGA7	1	0	0	0	0
KCNK4	1	0	0	0	0
KDM4A	1	0	0	0	0
KRT31	1	0	0	0	0
LHX2	1	0	0	0	0
LMNTD2	1	0	0	0	0
LNP1	1	0	0	0	0
LTB4R2	1	0	0	0	0
MAGEA9	1	0	0	0	0
MLNR	1	0	0	0	0
NAB1	1	0	0	0	0
NAPA	1	0	0	0	0
NOM1	1	0	0	0	0
NOP58	1	1	0	0	0
NOX1	1	0	0	0	0
NUAK2	1	0	0	0	0
NUF2	1	1	0	0	0
OPTC	1	0	0	0	0
OR6K3	1	0	0	0	0
OR8K1	1	0	0	0	0
PI4KA	1	1	0	0	0
POU3F2	1	0	0	0	0
RABEPK	1	0	0	0	0
RNF152	1	0	0	0	0
SERPINB2	1	0	0	0	0
SLC34A2	1	0	0	0	0
SNX4	1	0	0	0	0
SPATA13	1	1	0	0	0
SSPO	1	0	0	0	0
TAS2R1	1	0	0	0	0
TBL3	1	1	0	0	0
TGM1	1	1	0	0	0
TRIM62	1	0	0	0	0
TSHZ1	1	0	0	0	0
UPK3A	1	0	0	0	0
WFDC13	1	0	0	0	0
ZNF550	1	0	0	0	0
ADRA1B	0	1	0	1	0
ALDH3A2	0	0	0	1	0
ARL2	0	0	0	1	0
ATP2B4	0	0	0	1	0
BCL2	0	0	0	1	0
BYSL	0	1	0	1	0
C14orf166	0	1	0	1	0
CCNK	0	0	0	1	0
CD93	0	0	0	1	0
CNTF	0	0	0	1	0
COG4	0	0	0	1	0
COPS5	0	0	0	1	0
FARSB	0	1	0	1	0
FBXL18	0	0	0	1	0
FGF2	0	0	0	1	0
FKBP8	0	1	0	1	0
GART	0	0	0	1	0
GNA11	0	0	0	1	0
GTPBP4	0	0	0	1	0
HIST1H2BB	0	0	0	1	0
HMGN1	0	0	0	1	0
HMGN2	0	0	0	1	0
HNF4A	0	0	0	1	0
INTS6	0	0	0	1	0
LRRC59	0	0	0	1	0
MEN1	0	0	0	1	0
NUDT3	0	1	0	1	0
NUFIP2	0	0	0	1	0
NXF1	0	1	0	1	0
PDCD5	0	1	0	1	0
POP7	0	0	0	1	0
PRM1	0	0	0	1	0
PTPN6	0	0	0	1	0
RAB5C	0	0	0	1	0
RAB8A	0	0	0	1	0
RPL35A	0	0	0	1	0
RPS12	0	0	0	1	0
RPS25	0	1	0	1	0
RPS28	0	0	0	1	0
RPS6KA4	0	0	0	1	0
RPSA	0	1	0	1	0
SEPHS1	0	0	0	1	0
SERTAD1	0	0	0	1	0
STK16	0	0	0	1	0
STK24	0	0	0	1	0
TBC1D15	0	0	0	1	0
TCEAL2	0	0	0	1	0
TNFAIP2	0	0	0	1	0
TPT1	0	1	0	1	0
TRAT1	0	0	0	1	0
UBD	0	0	0	1	0
USP54	0	0	0	1	0
VASN	0	0	0	1	0
XPO4	0	0	0	1	0
ZNF687	0	0	0	1	0
NCOA6	1	0	0	1	0
RAB7A	1	0	0	1	0
TBK1	1	1	0	1	0
ACP1	0	0	1	0	0
ACTB	0	0	1	0	0
ACTR2	0	1	1	0	0
ARFGEF1	0	0	1	0	0
ARHGAP33	0	0	1	0	0
ATG4C	0	0	1	0	0
BRCA2	0	0	1	0	0
CANX	0	0	1	0	0
CAPRIN1	0	0	1	0	0
CDC42EP2	0	0	1	0	0
CHKB	0	0	1	0	0
CHM	0	0	1	0	0
CTNND1	0	1	1	0	0
DCTN4	0	0	1	0	0
DHX15	0	0	1	0	0
DMD	0	0	1	0	0
DNAJC10	0	0	1	0	0
EIF1AX	0	1	1	0	0
EIF3M	0	1	1	0	0
EIF4A2	0	1	1	0	0
HDAC8	0	0	1	0	0
HPS3	0	0	1	0	0
INVS	0	0	1	0	0
MAPK14	0	0	1	0	0
MPHOSPH9	0	0	1	0	0
MRPL23	0	0	1	0	0
MRPS12	0	1	1	0	0
MUS81	0	0	1	0	0
MYC	0	0	1	0	0
NFKBIB	0	0	1	0	0
ODC1	0	0	1	0	0
OR1J2	0	0	1	0	0
PAFAH1B1	0	1	1	0	0
PIP5K1A	0	0	1	0	0
PLA2G12A	0	0	1	0	0
PRIM1	0	0	1	0	0
PRIM2	0	0	1	0	0
PTPLAD1	0	0	1	0	0
PTPN1	0	0	1	0	0
RB1	0	0	1	0	0
RHOQ	0	0	1	0	0
RPAP2	0	0	1	0	0
RPL38	0	1	1	0	0
SKP1	0	0	1	0	0
SNTA1	0	0	1	0	0
SPHK2	0	0	1	0	0
SRF	0	0	1	0	0
TCERG1	0	1	1	0	0
THRAP3	0	0	1	0	0
TLK2	0	0	1	0	0
TNFRSF1B	0	0	1	0	0
TNFRSF8	0	0	1	0	0
UACA	0	0	1	0	0
UBE3B	0	0	1	0	0
UMPS	0	0	1	0	0
UTP18	0	0	1	0	0
WDR18	0	0	1	0	0
WWOX	0	0	1	0	0
ZC3H15	0	0	1	0	0
ZMAT1	0	0	1	0	0
ZNF286A	0	0	1	0	0
ZNF445	0	0	1	0	0
ZNF672	0	0	1	0	0
GOPC	0	0	1	0	1
GPI	0	0	1	0	1
MED8	0	0	1	0	1
ARL1	1	0	1	0	0
CKAP5	1	1	1	0	0
COPG1	1	1	1	0	0
CTSF	1	0	1	0	0
MAP3K14	1	0	1	0	0
SIVA1	1	0	1	0	0
SPDL1	1	1	1	0	0
ATP6V1D	0	0	1	1	0
CDC5L	0	0	1	1	0
CUL4B	0	0	1	1	0
EIF2S2	0	1	1	1	0
EIF2S3	0	1	1	1	0
GCN1L1	0	0	1	1	0
HES4	0	0	1	1	0
IQGAP1	0	0	1	1	0
MAEA	0	0	1	1	0
MAPK8	0	0	1	1	0
NME2	0	0	1	1	0
PES1	0	0	1	1	0
PLK1	0	1	1	1	0
PSMC6	0	0	1	1	0
PSMD8	0	0	1	1	0
RNF20	0	0	1	1	0
RPS11	0	1	1	1	0
RPS13	0	1	1	1	0
RPS14	0	1	1	1	0
RPS15	0	1	1	1	0
RPS15A	0	1	1	1	0
RPS16	0	0	1	1	0
RPS18	0	1	1	1	0
RPS19	0	1	1	1	0
RPS2	0	1	1	1	0
RPS20	0	1	1	1	0
RPS23	0	1	1	1	0
RPS24	0	1	1	1	0
RPS26	0	1	1	1	0
RPS27A	0	1	1	1	0
RPS29	0	0	1	1	0
RPS3A	0	1	1	1	0
RPS4X	0	1	1	1	0
RPS6	0	1	1	1	0
RPS7	0	1	1	1	0
RPS8	0	0	1	1	0
RPS9	0	1	1	1	0
SGOL1	0	1	1	1	0
SRC	0	1	1	1	0
SRPK1	0	0	1	1	0
SRPK2	0	0	1	1	0
UBB	0	0	1	1	0
VIM	0	0	1	1	0
YBX1	0	0	1	1	0
RAD51	0	1	1	1	1
ARCN1	1	1	1	1	0
CDC42	1	1	1	1	0
CHMP2A	1	1	1	1	0
COPA	1	1	1	1	0
COPB1	1	1	1	1	0
COPB2	1	1	1	1	0
COPZ1	1	1	1	1	0
HSF1	1	0	1	1	0
PSMD1	1	0	1	1	0
PSMD3	1	0	1	1	0
RAN	1	1	1	1	0
SERBP1	1	0	1	1	0
THAP11	1	0	1	1	0
TUBA1C	1	0	1	1	0
WDR46	1	1	1	1	0
YEATS4	1	1	1	1	0
